# Supplementary material for: Crystal structure of N-[3-(benzo[d]thia­zol-2-yl)-6-bromo-2H-chromen-2-yl­idene]-4-methyl­benzenamine
Source: Acta Crystallogr E Crystallogr Commun. 2023 Apr 14;79(Pt 5):441–5. doi: 10.1107/S2056989023002979 (PMC10162085; doi:10.1107/S2056989023002979)
Supplement: Supplementary file 1 [file e-79-00441-sup1.cif]

##############################################################################
#                                                                            #
# This CIF contains the data in a paper accepted for publication in          #
# Acta Crystallographica Section E. It conforms to the requirements of       #
# Notes for Authors for Acta Crystallographica Section E, and has been       #
# peer reviewed under the auspices of the IUCr Commission on Journals.       #
#                                                                            #
# Full details of the Crystallographic Information File format               #
# are given in the paper "The Crystallographic Information File (CIF):       #
# a New Standard Archive File for Crystallography" by S. R. Hall, F. H.      #
# Allen and I. D. Brown [Acta Cryst. (1991), A47, 655-685].                  #
#                                                                            #
# The current version of the core CIF dictionary is obtainable from          #
# ftp://ftp.iucr.org/pub/cif_core.dic.                                       #
#                                                                            #
# Software is freely available for graphical display of the structure(s)     #
# in this CIF. For information consult the CIF software page                 #
# http://www.iucr.org/resources/cif/software.                                #
#                                                                            #
# This file may be used for bona fide research purposes within the           #
# scientific community so long as proper attribution is given to the journal # 
# article from which it was obtained.                                        #
#                                                                            #
##############################################################################
data_I
_audit_creation_method     'SHELXL-2018/3'
_chemical_name_systematic
;\
<i>N</i>-[3-(Benzo[<i>d</i>]thiazol-2-yl)-6-bromo-2<i>H</i>-chromen-2-\
ylidene]-4-methylbenzenamine
;
_chemical_name_common     ?
_chemical_formula_moiety     'C23 H15 Br N2 O S'
_chemical_formula_sum     'C23 H15 Br N2 O S'
_chemical_formula_iupac     'C23 H15 Br N2 O S'
_chemical_formula_weight     447.34
_chemical_melting_point     ?
_space_group_crystal_system     triclinic
_space_group_name_H-M_alt     'P -1'
_space_group_name_Hall     '-P 1'
loop_
    _space_group_symop_operation_xyz
    'x, y, z'
    '-x, -y, -z'
_cell_length_a     7.34138(10)
_cell_length_b     10.6720(2)
_cell_length_c     12.9247(2)
_cell_angle_alpha     104.5034(16)
_cell_angle_beta     90.2462(12)
_cell_angle_gamma     103.9961(14)
_cell_volume     948.97(3)
_cell_formula_units_Z     2
_cell_measurement_reflns_used     55045
_cell_measurement_theta_min     2.2740
_cell_measurement_theta_max     40.9980
_cell_measurement_temperature     100(2)
_exptl_crystal_description     block
_exptl_crystal_colour     'yellow-orange dichroic'
_exptl_crystal_size_max     0.20
_exptl_crystal_size_mid     0.15
_exptl_crystal_size_min     0.12
_exptl_crystal_density_diffrn     1.566
_exptl_crystal_density_meas     ?
_exptl_crystal_density_method     ?
_exptl_crystal_F_000     452
_exptl_absorpt_coefficient_mu     2.293
_exptl_absorpt_correction_type     multi-scan
_exptl_absorpt_process_details
;
(CrysAlisPro; Rigaku OD, 2022)
;
_exptl_absorpt_correction_T_min     0.90170
_exptl_absorpt_correction_T_max     1.00000
_diffrn_ambient_temperature     100.00(17)
_diffrn_source     'micro-focus sealed X-ray tube'
_diffrn_radiation_type     'Mo K\a'
_diffrn_radiation_wavelength     0.71073
_diffrn_radiation_monochromator     mirror
_diffrn_measurement_device_type     'XtaLAB Synergy'
_diffrn_measurement_device     'four-circle diffractometer'
_diffrn_measurement_method     '\w scans'
_diffrn_detector     'Hybrid Pixel Array Detector'
_diffrn_detector_area_resol_mean     10.0000
_diffrn_reflns_number     126966
_diffrn_reflns_av_R_equivalents     0.0303
_diffrn_reflns_av_unetI/netI     0.0176
_diffrn_reflns_theta_min     2.036
_diffrn_reflns_theta_max     41.276
_diffrn_reflns_theta_full     40.500
_diffrn_measured_fraction_theta_max     0.981
_diffrn_measured_fraction_theta_full     0.999
_diffrn_reflns_limit_h_min     -13
_diffrn_reflns_limit_h_max     13
_diffrn_reflns_limit_k_min     -19
_diffrn_reflns_limit_k_max     19
_diffrn_reflns_limit_l_min     -23
_diffrn_reflns_limit_l_max     23
_diffrn_radiation_probe     x-ray
_refine_special_details     ?
_reflns_number_total     12477
_reflns_number_gt     11717
_reflns_threshold_expression     'I > 2\s(I)'
_refine_ls_structure_factor_coef     Fsqd
_refine_ls_matrix_type     full
_refine_ls_R_factor_all     0.0490
_refine_ls_R_factor_gt     0.0444
_refine_ls_wR_factor_gt     0.0846
_refine_ls_wR_factor_ref     0.0859
_refine_ls_goodness_of_fit_ref     1.270
_refine_ls_restrained_S_all     1.270
_refine_ls_number_reflns     12477
_refine_ls_number_parameters     254
_refine_ls_number_restraints     0
_refine_ls_hydrogen_treatment     constr
_refine_ls_weighting_scheme     calc
_refine_ls_weighting_details
              'w=1/[\s^2^(Fo^2^)+(0.0329P)^2^+0.3775P] where P=(Fo^2^+2Fc^2^)/3'
_atom_sites_solution_hydrogens     geom
_atom_sites_solution_primary     dual
_atom_sites_solution_secondary     ?
_refine_ls_shift/su_max     0.003
_refine_ls_shift/su_mean     0.000
_refine_diff_density_max     0.999
_refine_diff_density_min     -0.642
_refine_ls_extinction_method     none
_refine_ls_extinction_coef     .
loop_
    _atom_type_symbol
    _atom_type_description
    _atom_type_scat_dispersion_real
    _atom_type_scat_dispersion_imag
    _atom_type_scat_source
    'C' 'C' 0.0033 0.0016
                         'International Tables Vol C Tables 4.2.6.8 and 6.1.1.4'
    'H' 'H' 0.0000 0.0000
                         'International Tables Vol C Tables 4.2.6.8 and 6.1.1.4'
    'Br' 'Br' -0.2901 2.4595
                         'International Tables Vol C Tables 4.2.6.8 and 6.1.1.4'
    'N' 'N' 0.0061 0.0033
                         'International Tables Vol C Tables 4.2.6.8 and 6.1.1.4'
    'O' 'O' 0.0106 0.0060
                         'International Tables Vol C Tables 4.2.6.8 and 6.1.1.4'
    'S' 'S' 0.1246 0.1234
                         'International Tables Vol C Tables 4.2.6.8 and 6.1.1.4'
_computing_data_collection
;
CrysAlisPro 1.171.42.69a (Rigaku OD, 2022)
;
_computing_cell_refinement
;
CrysAlisPro 1.171.42.69a (Rigaku OD, 2022)
;
_computing_data_reduction
;
CrysAlisPro 1.171.42.69a (Rigaku OD, 2022)
;
_computing_structure_solution
;
<i>SHELXT</i> (Sheldrick, 2015b)
;
_computing_structure_refinement
;
<i>SHELXL2018/3</i> (Sheldrick, 2015a)
;
_computing_molecular_graphics
;
XP (Siemens, 1994)
;
_computing_publication_material
;
<i>SHELXL2018/3</i> (Sheldrick, 2015a)
;
loop_
    _atom_site_type_symbol
    _atom_site_label
    _atom_site_fract_x
    _atom_site_fract_y
    _atom_site_fract_z
    _atom_site_U_iso_or_equiv
    _atom_site_adp_type
    _atom_site_calc_flag
    _atom_site_occupancy
    _atom_site_disorder_assembly
    _atom_site_disorder_group
    S S1 0.45005(3) 0.22816(2) 0.24952(2) 0.01102(4) Uani d 1 . .
    C C2 0.53265(12) 0.27006(9) 0.38418(7) 0.00988(12) Uani d 1 . .
    N N3 0.47875(11) 0.17627(8) 0.43436(6) 0.01092(11) Uani d 1 . .
    C C3A 0.36335(12) 0.06293(9) 0.36717(7) 0.01059(12) Uani d 1 . .
    C C4 0.27384(14) -0.05271(10) 0.39829(8) 0.01396(14) Uani d 1 . .
    H H4 0.294443 -0.059470 0.469083 0.017 Uiso calc 1 . .
    C C5 0.15488(14) -0.15658(10) 0.32326(9) 0.01606(16) Uani d 1 . .
    H H5 0.091595 -0.234805 0.343368 0.019 Uiso calc 1 . .
    C C6 0.12611(14) -0.14821(10) 0.21763(9) 0.01639(16) Uani d 1 . .
    H H6 0.044937 -0.221294 0.167457 0.020 Uiso calc 1 . .
    C C7 0.21439(14) -0.03497(10) 0.18570(8) 0.01469(15) Uani d 1 . .
    H H7 0.195092 -0.029543 0.114386 0.018 Uiso calc 1 . .
    C C7A 0.33289(12) 0.07121(9) 0.26171(7) 0.01109(13) Uani d 1 . .
    C C8 0.65444(12) 0.40075(9) 0.44104(7) 0.01000(12) Uani d 1 . .
    C C9 0.69589(12) 0.51144(9) 0.39019(7) 0.01044(12) Uani d 1 . .
    O O1 0.81113(10) 0.63197(7) 0.44747(6) 0.01236(11) Uani d 1 . .
    N N9 0.62892(12) 0.49654(8) 0.29581(7) 0.01224(12) Uani d 1 . .
    C C10 0.87706(12) 0.65155(9) 0.55151(7) 0.01079(12) Uani d 1 . .
    C C11 0.98434(13) 0.77861(9) 0.60325(8) 0.01284(14) Uani d 1 . .
    H H11 1.010923 0.847551 0.567020 0.015 Uiso calc 1 . .
    C C12 1.05226(13) 0.80324(10) 0.70912(8) 0.01385(14) Uani d 1 . .
    H H12 1.126245 0.889327 0.745864 0.017 Uiso calc 1 . .
    C C13 1.01084(13) 0.70054(10) 0.76081(8) 0.01306(14) Uani d 1 . .
    Br Br1 1.09469(2) 0.73707(2) 0.90683(2) 0.01723(3) Uani d 1 . .
    C C14 0.90564(13) 0.57339(9) 0.70921(8) 0.01269(13) Uani d 1 . .
    H H14 0.880313 0.504533 0.745531 0.015 Uiso calc 1 . .
    C C15 0.83692(12) 0.54769(9) 0.60237(7) 0.01077(12) Uani d 1 . .
    C C16 0.72340(12) 0.41962(9) 0.54312(7) 0.01106(13) Uani d 1 . .
    H H16 0.696241 0.347267 0.575708 0.013 Uiso calc 1 . .
    C C17 0.64703(13) 0.59939(9) 0.24293(7) 0.01134(13) Uani d 1 . .
    C C18 0.66395(14) 0.56395(10) 0.13211(8) 0.01423(14) Uani d 1 . .
    H H18 0.674436 0.476506 0.097566 0.017 Uiso calc 1 . .
    C C19 0.66550(15) 0.65591(10) 0.07226(8) 0.01490(15) Uani d 1 . .
    H H19 0.680212 0.631073 -0.002518 0.018 Uiso calc 1 . .
    C C20 0.64577(13) 0.78423(10) 0.12042(8) 0.01351(14) Uani d 1 . .
    C C21 0.62680(14) 0.81793(10) 0.23071(8) 0.01380(14) Uani d 1 . .
    H H21 0.611872 0.904390 0.264656 0.017 Uiso calc 1 . .
    C C22 0.62919(13) 0.72820(9) 0.29233(8) 0.01265(13) Uani d 1 . .
    H H22 0.618755 0.754253 0.367493 0.015 Uiso calc 1 . .
    C C23 0.64635(18) 0.88259(12) 0.05472(10) 0.02078(19) Uani d 1 . .
    H H23A 0.613539 0.961990 0.098977 0.031 Uiso calc 1 . .
    H H23B 0.554014 0.841125 -0.006738 0.031 Uiso calc 1 . .
    H H23C 0.771864 0.908668 0.029148 0.031 Uiso calc 1 . .
loop_
    _atom_site_aniso_label
    _atom_site_aniso_U_11
    _atom_site_aniso_U_22
    _atom_site_aniso_U_33
    _atom_site_aniso_U_12
    _atom_site_aniso_U_13
    _atom_site_aniso_U_23
    S1 0.01261(8) 0.01125(8) 0.00922(8) 0.00140(6) 0.00060(6) 0.00424(6)
    C2 0.0102(3) 0.0100(3) 0.0097(3) 0.0025(2) 0.0010(2) 0.0031(2)
    N3 0.0119(3) 0.0103(3) 0.0107(3) 0.0012(2) 0.0001(2) 0.0044(2)
    C3A 0.0103(3) 0.0104(3) 0.0113(3) 0.0019(2) 0.0004(2) 0.0040(2)
    C4 0.0142(3) 0.0127(3) 0.0152(4) 0.0007(3) -0.0004(3) 0.0067(3)
    C5 0.0144(3) 0.0132(3) 0.0200(4) -0.0004(3) -0.0013(3) 0.0070(3)
    C6 0.0151(4) 0.0131(3) 0.0185(4) -0.0005(3) -0.0031(3) 0.0036(3)
    C7 0.0155(3) 0.0136(3) 0.0131(4) 0.0007(3) -0.0021(3) 0.0029(3)
    C7A 0.0113(3) 0.0111(3) 0.0107(3) 0.0021(2) 0.0004(2) 0.0034(2)
    C8 0.0101(3) 0.0096(3) 0.0107(3) 0.0023(2) 0.0011(2) 0.0036(2)
    C9 0.0104(3) 0.0096(3) 0.0116(3) 0.0018(2) 0.0014(2) 0.0038(2)
    O1 0.0136(3) 0.0105(2) 0.0122(3) 0.0001(2) -0.0009(2) 0.0043(2)
    N9 0.0145(3) 0.0111(3) 0.0116(3) 0.0022(2) 0.0009(2) 0.0049(2)
    C10 0.0100(3) 0.0104(3) 0.0120(3) 0.0023(2) 0.0009(2) 0.0032(2)
    C11 0.0122(3) 0.0100(3) 0.0154(4) 0.0011(2) 0.0009(3) 0.0033(3)
    C12 0.0127(3) 0.0117(3) 0.0155(4) 0.0020(3) 0.0002(3) 0.0015(3)
    C13 0.0126(3) 0.0138(3) 0.0116(3) 0.0029(3) -0.0006(3) 0.0016(3)
    Br1 0.01926(5) 0.01788(5) 0.01143(4) 0.00218(3) -0.00160(3) 0.00057(3)
    C14 0.0132(3) 0.0125(3) 0.0119(3) 0.0027(3) -0.0004(3) 0.0028(3)
    C15 0.0101(3) 0.0103(3) 0.0118(3) 0.0023(2) 0.0004(2) 0.0029(2)
    C16 0.0113(3) 0.0104(3) 0.0116(3) 0.0022(2) 0.0004(2) 0.0036(2)
    C17 0.0124(3) 0.0111(3) 0.0106(3) 0.0015(2) 0.0002(2) 0.0043(2)
    C18 0.0184(4) 0.0125(3) 0.0108(3) 0.0021(3) 0.0001(3) 0.0029(3)
    C19 0.0184(4) 0.0156(4) 0.0099(3) 0.0017(3) 0.0000(3) 0.0043(3)
    C20 0.0142(3) 0.0147(3) 0.0127(4) 0.0020(3) 0.0002(3) 0.0068(3)
    C21 0.0161(3) 0.0131(3) 0.0140(4) 0.0046(3) 0.0025(3) 0.0060(3)
    C22 0.0153(3) 0.0127(3) 0.0112(3) 0.0040(3) 0.0025(3) 0.0048(3)
    C23 0.0267(5) 0.0210(4) 0.0186(5) 0.0057(4) 0.0018(4) 0.0125(4)
_geom_special_details
;
 All esds (except the esd in the dihedral angle between two l.s. planes)
 are estimated using the full covariance matrix.  The cell esds are taken
 into account individually in the estimation of esds in distances, angles
 and torsion angles; correlations between esds in cell parameters are only
 used when they are defined by crystal symmetry.  An approximate (isotropic)
 treatment of cell esds is used for estimating esds involving l.s. planes.
 Short intramolecular contact:
 2.7570 (0.0008)  S1 - N9
 Least-squares planes (x,y,z in crystal coordinates) and deviations from them
 (* indicates atom used to define plane)
 6.9114 (0.0010) x + 0.6551 (0.0043) y + 0.9221 (0.0052) z = 5.0880 (0.0023)
 *  0.0005 (0.0007)  C17
 * -0.0080 (0.0007)  C18
 *  0.0078 (0.0007)  C19
 * -0.0001 (0.0007)  C20
 * -0.0074 (0.0007)  C21
 *  0.0071 (0.0007)  C22
   -0.1433 (0.0014)  N9
    0.0078 (0.0018)  C23
 Rms deviation of fitted atoms =   0.0062
 6.7905 (0.0005) x - 4.3737 (0.0026) y - 3.5046 (0.0028) z = 1.1567 (0.0016)
 Angle to previous plane (with approximate esd) = 40.378 ( 0.018 )
 * -0.0112 (0.0007)  C8
 * -0.0356 (0.0007)  C9
 *  0.0189 (0.0007)  O1
 *  0.0164 (0.0008)  C10
 *  0.0078 (0.0008)  C11
 * -0.0097 (0.0008)  C12
 * -0.0229 (0.0008)  C13
 * -0.0003 (0.0008)  C14
 *  0.0198 (0.0008)  C15
 *  0.0168 (0.0007)  C16
   -0.1250 (0.0009)  Br1
   -0.0945 (0.0011)  N9
 Rms deviation of fitted atoms =   0.0184
 6.6853 (0.0007) x - 5.5698 (0.0018) y - 2.4072 (0.0037) z = 1.1618 (0.0013)
 Angle to previous plane (with approximate esd) =  7.587 ( 0.024 )
 * -0.0246 (0.0005)  S1
 * -0.0299 (0.0006)  C2
 *  0.0114 (0.0007)  N3
 *  0.0329 (0.0008)  C3A
 *  0.0037 (0.0008)  C4
 * -0.0325 (0.0008)  C5
 * -0.0172 (0.0009)  C6
 *  0.0192 (0.0008)  C7
 *  0.0370 (0.0008)  C7A
 Rms deviation of fitted atoms =   0.0254
;
loop_
    _geom_bond_atom_site_label_1
    _geom_bond_atom_site_label_2
    _geom_bond_site_symmetry_2
    _geom_bond_distance
    _geom_bond_publ_flag
    S1 C7A . 1.7340(9) y
    S1 C2 . 1.7512(9) y
    C2 N3 . 1.3094(12) y
    C2 C8 . 1.4705(12) y
    N3 C3A . 1.3809(12) ?
    C3A C4 . 1.4055(13) ?
    C3A C7A . 1.4082(13) ?
    C4 C5 . 1.3849(14) ?
    C5 C6 . 1.4085(15) ?
    C6 C7 . 1.3872(14) ?
    C7 C7A . 1.4015(13) ?
    C8 C16 . 1.3600(13) ?
    C8 C9 . 1.4616(12) ?
    C9 N9 . 1.2708(12) y
    C9 O1 . 1.3819(11) y
    O1 C10 . 1.3751(12) y
    N9 C17 . 1.4127(12) y
    C10 C11 . 1.3896(13) ?
    C10 C15 . 1.3985(13) ?
    C11 C12 . 1.3931(14) ?
    C12 C13 . 1.3954(14) ?
    C13 C14 . 1.3849(13) ?
    C13 Br1 . 1.8969(10) y
    C14 C15 . 1.4049(13) ?
    C15 C16 . 1.4382(13) ?
    C17 C18 . 1.4010(13) ?
    C17 C22 . 1.4010(13) ?
    C18 C19 . 1.3915(14) ?
    C19 C20 . 1.3977(15) ?
    C20 C21 . 1.3964(14) ?
    C20 C23 . 1.5057(14) ?
    C21 C22 . 1.3934(13) ?
    C4 H4 . 0.9500 ?
    C5 H5 . 0.9500 ?
    C6 H6 . 0.9500 ?
    C7 H7 . 0.9500 ?
    C11 H11 . 0.9500 ?
    C12 H12 . 0.9500 ?
    C14 H14 . 0.9500 ?
    C16 H16 . 0.9500 ?
    C18 H18 . 0.9500 ?
    C19 H19 . 0.9500 ?
    C21 H21 . 0.9500 ?
    C22 H22 . 0.9500 ?
    C23 H23A . 0.9800 ?
    C23 H23B . 0.9800 ?
    C23 H23C . 0.9800 ?
loop_
    _geom_angle_atom_site_label_1
    _geom_angle_atom_site_label_2
    _geom_angle_atom_site_label_3
    _geom_angle_site_symmetry_1
    _geom_angle_site_symmetry_3
    _geom_angle
    _geom_angle_publ_flag
    C7A S1 C2 . . 88.85(4) y
    N3 C2 C8 . . 120.14(8) ?
    N3 C2 S1 . . 115.73(7) y
    C8 C2 S1 . . 124.12(6) ?
    C2 N3 C3A . . 110.78(8) y
    N3 C3A C4 . . 124.80(8) ?
    N3 C3A C7A . . 114.92(8) y
    C4 C3A C7A . . 120.23(8) ?
    C5 C4 C3A . . 118.40(9) ?
    C4 C5 C6 . . 121.12(9) ?
    C7 C6 C5 . . 121.06(9) ?
    C6 C7 C7A . . 118.06(9) ?
    C7 C7A C3A . . 121.11(8) ?
    C7 C7A S1 . . 129.11(7) ?
    C3A C7A S1 . . 109.69(7) y
    C16 C8 C9 . . 119.94(8) ?
    C16 C8 C2 . . 119.48(8) ?
    C9 C8 C2 . . 120.55(8) ?
    N9 C9 O1 . . 121.20(8) ?
    N9 C9 C8 . . 120.80(8) ?
    O1 C9 C8 . . 118.00(8) ?
    C10 O1 C9 . . 121.82(7) y
    C9 N9 C17 . . 125.28(8) y
    O1 C10 C11 . . 117.00(8) ?
    O1 C10 C15 . . 121.11(8) ?
    C11 C10 C15 . . 121.89(9) ?
    C10 C11 C12 . . 118.90(9) ?
    C11 C12 C13 . . 119.52(9) ?
    C14 C13 C12 . . 121.77(9) ?
    C14 C13 Br1 . . 119.00(7) ?
    C12 C13 Br1 . . 119.21(7) ?
    C13 C14 C15 . . 119.05(9) ?
    C10 C15 C14 . . 118.86(8) ?
    C10 C15 C16 . . 118.19(8) ?
    C14 C15 C16 . . 122.95(8) ?
    C8 C16 C15 . . 120.85(8) ?
    C18 C17 C22 . . 119.00(8) ?
    C18 C17 N9 . . 116.72(8) ?
    C22 C17 N9 . . 123.92(8) ?
    C19 C18 C17 . . 120.48(9) ?
    C18 C19 C20 . . 121.05(9) ?
    C21 C20 C19 . . 117.95(9) ?
    C21 C20 C23 . . 121.46(9) ?
    C19 C20 C23 . . 120.58(9) ?
    C22 C21 C20 . . 121.80(9) ?
    C21 C22 C17 . . 119.69(9) ?
    C5 C4 H4 . . 120.8 ?
    C3A C4 H4 . . 120.8 ?
    C4 C5 H5 . . 119.4 ?
    C6 C5 H5 . . 119.4 ?
    C7 C6 H6 . . 119.5 ?
    C5 C6 H6 . . 119.5 ?
    C6 C7 H7 . . 121.0 ?
    C7A C7 H7 . . 121.0 ?
    C10 C11 H11 . . 120.5 ?
    C12 C11 H11 . . 120.5 ?
    C11 C12 H12 . . 120.2 ?
    C13 C12 H12 . . 120.2 ?
    C13 C14 H14 . . 120.5 ?
    C15 C14 H14 . . 120.5 ?
    C8 C16 H16 . . 119.6 ?
    C15 C16 H16 . . 119.6 ?
    C19 C18 H18 . . 119.8 ?
    C17 C18 H18 . . 119.8 ?
    C18 C19 H19 . . 119.5 ?
    C20 C19 H19 . . 119.5 ?
    C22 C21 H21 . . 119.1 ?
    C20 C21 H21 . . 119.1 ?
    C21 C22 H22 . . 120.2 ?
    C17 C22 H22 . . 120.2 ?
    C20 C23 H23A . . 109.5 ?
    C20 C23 H23B . . 109.5 ?
    H23A C23 H23B . . 109.5 ?
    C20 C23 H23C . . 109.5 ?
    H23A C23 H23C . . 109.5 ?
    H23B C23 H23C . . 109.5 ?
loop_
    _geom_torsion_atom_site_label_1
    _geom_torsion_atom_site_label_2
    _geom_torsion_atom_site_label_3
    _geom_torsion_atom_site_label_4
    _geom_torsion_site_symmetry_1
    _geom_torsion_site_symmetry_2
    _geom_torsion_site_symmetry_3
    _geom_torsion_site_symmetry_4
    _geom_torsion
    _geom_torsion_publ_flag
    C7A S1 C2 N3 . . . . 0.05(7) ?
    C7A S1 C2 C8 . . . . -179.77(8) ?
    C8 C2 N3 C3A . . . . 179.03(8) ?
    S1 C2 N3 C3A . . . . -0.79(10) ?
    C2 N3 C3A C4 . . . . -176.34(9) ?
    C2 N3 C3A C7A . . . . 1.36(11) ?
    N3 C3A C4 C5 . . . . 177.03(9) ?
    C7A C3A C4 C5 . . . . -0.56(14) ?
    C3A C4 C5 C6 . . . . 1.09(16) ?
    C4 C5 C6 C7 . . . . -0.75(17) ?
    C5 C6 C7 C7A . . . . -0.15(16) ?
    C6 C7 C7A C3A . . . . 0.68(15) ?
    C6 C7 C7A S1 . . . . -175.47(8) ?
    N3 C3A C7A C7 . . . . -178.14(9) ?
    C4 C3A C7A C7 . . . . -0.33(14) ?
    N3 C3A C7A S1 . . . . -1.32(10) ?
    C4 C3A C7A S1 . . . . 176.50(7) ?
    C2 S1 C7A C7 . . . . 177.19(10) ?
    C2 S1 C7A C3A . . . . 0.69(7) ?
    N3 C2 C8 C16 . . . . 5.52(13) ?
    S1 C2 C8 C16 . . . . -174.66(7) ?
    N3 C2 C8 C9 . . . . -172.19(8) ?
    S1 C2 C8 C9 . . . . 7.62(12) ?
    C16 C8 C9 N9 . . . . -178.29(9) ?
    C2 C8 C9 N9 . . . . -0.59(13) ?
    C16 C8 C9 O1 . . . . 2.26(13) ?
    C2 C8 C9 O1 . . . . 179.97(8) ?
    N9 C9 O1 C10 . . . . 176.74(8) ?
    C8 C9 O1 C10 . . . . -3.82(12) ?
    O1 C9 N9 C17 . . . . -6.20(14) ?
    C8 C9 N9 C17 . . . . 174.37(8) ?
    C9 O1 C10 C11 . . . . -176.93(8) ?
    C9 O1 C10 C15 . . . . 2.96(13) ?
    O1 C10 C11 C12 . . . . 179.31(8) ?
    C15 C10 C11 C12 . . . . -0.57(14) ?
    C10 C11 C12 C13 . . . . -0.22(14) ?
    C11 C12 C13 C14 . . . . 0.92(15) ?
    C11 C12 C13 Br1 . . . . -177.29(7) ?
    C12 C13 C14 C15 . . . . -0.80(14) ?
    Br1 C13 C14 C15 . . . . 177.41(7) ?
    O1 C10 C15 C14 . . . . -179.19(8) ?
    C11 C10 C15 C14 . . . . 0.68(13) ?
    O1 C10 C15 C16 . . . . -0.42(13) ?
    C11 C10 C15 C16 . . . . 179.46(8) ?
    C13 C14 C15 C10 . . . . 0.00(13) ?
    C13 C14 C15 C16 . . . . -178.71(9) ?
    C9 C8 C16 C15 . . . . 0.14(13) ?
    C2 C8 C16 C15 . . . . -177.59(8) ?
    C10 C15 C16 C8 . . . . -1.08(13) ?
    C14 C15 C16 C8 . . . . 177.64(9) ?
    C9 N9 C17 C18 . . . . 145.41(10) ?
    C9 N9 C17 C22 . . . . -41.55(14) ?
    C22 C17 C18 C19 . . . . 0.84(14) ?
    N9 C17 C18 C19 . . . . 174.24(9) ?
    C17 C18 C19 C20 . . . . -1.56(15) ?
    C18 C19 C20 C21 . . . . 0.79(15) ?
    C18 C19 C20 C23 . . . . -179.58(10) ?
    C19 C20 C21 C22 . . . . 0.68(15) ?
    C23 C20 C21 C22 . . . . -178.95(10) ?
    C20 C21 C22 C17 . . . . -1.37(15) ?
    C18 C17 C22 C21 . . . . 0.59(14) ?
    N9 C17 C22 C21 . . . . -172.29(9) ?
loop_
    _geom_hbond_atom_site_label_D
    _geom_hbond_atom_site_label_H
    _geom_hbond_atom_site_label_A
    _geom_hbond_site_symmetry_A
    _geom_hbond_distance_DH
    _geom_hbond_distance_HA
    _geom_hbond_distance_DA
    _geom_hbond_angle_DHA
    _geom_hbond_publ_flag
    C7 H7 Br1 1_444 0.95 3.11 3.7721(10) 127.9 yes
    C22 H22 N3 2_666 0.95 2.63 3.5716(13) 168.8 yes
_shelx_space_group_comment
;
The symmetry employed for this shelxl refinement is uniquely defined
by the following loop, which should always be used as a source of
symmetry information in preference to the above space-group names.
They are only intended as comments.
;
_shelx_estimated_absorpt_T_min     0.657
_shelx_estimated_absorpt_T_max     0.770
_shelx_hkl_file
;
 -13  -1   1 86.6237 28.2197  27
 -13   0  -2 77.0137 26.9231  27
 -13   0  -2 47.6863 27.6947  30
 -13   0  -1 22.6135 27.0030  27
 -13   0  -1 56.5359 29.3257  30
 -13   0   0 13.9704 28.3953  27
 -13   0   0 5.71990 28.6061  30
 -13   0   1 14.3675 27.4597  27
 -13   0   1 62.5648 30.1312  30
 -13   0   2 466.827 36.0115  30
 -13   0   3 4.23951 31.6477  30
 -13   0   4 16.2359 26.1341  11
 -13   0   5 63.5380 27.1431  11
 -13   1  -4 27.0996 26.9033  30
 -13   1  -4 54.4242 27.1934  27
 -13   1  -3 56.0327 28.5335  30
 -13   1  -3 61.5673 28.3442  27
 -13   1  -2 67.8821 29.4055  30
 -13   1  -2 75.5646 29.2543  27
 -13   1  -1-1.93804 29.3358  30
 -13   1  -1 26.2600 33.4159   2
 -13   1  -1 6.76316 32.7455   8
 -13   1  -1 33.9012 28.4537  27
 -13   1   0 111.639 31.0335  30
 -13   1   0 189.010 39.2762   6
 -13   1   0 79.1771 33.4739   8
 -13   1   0 122.393 30.4411  27
 -13   1   1 326.771 34.2279  30
 -13   1   1 287.322 34.8519   8
 -13   1   1 335.346 40.9339   6
 -13   1   1 360.872 36.1021   2
 -13   1   2 79.3055 31.9312  30
 -13   1   2 80.3735 33.7702   2
 -13   1   2 127.845 38.4222   6
 -13   1   2 69.2723 33.1141   8
 -13   1   3 37.3702 32.1685  30
 -13   1   3 7.26873 32.7446   2
 -13   1   3 2.87609 32.5210   8
 -13   1   3 21.5968 37.5418   6
 -13   1   3 6.40568 25.2867  11
 -13   1   4 24.7671 32.6493  30
 -13   1   4 31.9521 26.6227  11
 -13   1   4 82.4012 38.8610   6
 -13   1   4 40.5170 32.7344   2
 -13   1   5 31.4329 28.1741  11
 -13   1   6 22.8567 28.6807  11
 -13   2  -4 171.112 30.4025  27
 -13   2  -4 196.124 30.8756  30
 -13   2  -3 8.95979 29.6981  27
 -13   2  -3 12.4066 32.9439   2
 -13   2  -3 35.3331 32.7920   8
 -13   2  -3 19.9225 29.6987  30
 -13   2  -2 10.0325 28.9170  27
 -13   2  -2 14.7571 29.8686  30
 -13   2  -2 38.1158 31.8739   8
 -13   2  -2 30.5794 32.4152   2
 -13   2  -1 95.4588 29.8874  27
 -13   2  -1 96.7218 30.5390  30
 -13   2  -1 147.274 30.8740  23
 -13   2  -1 139.879 29.5657  22
 -13   2  -1 127.021 30.5666  20
 -13   2  -1 145.328 33.0024   8
 -13   2   0 28.6862 30.2933  27
 -13   2   0 18.7125 28.1855  22
 -13   2   0 40.3328 30.4137  23
 -13   2   0 26.2598 30.6963  30
 -13   2   0 44.6814 30.6048  20
 -13   2   0 90.5982 38.4747   6
 -13   2   0 46.4167 32.3509   8
 -13   2   1 73.2056 33.0510   2
 -13   2   1 151.967 29.6918  22
 -13   2   1 162.542 31.1478  23
 -13   2   1 92.9749 31.7634  30
 -13   2   1 107.034 30.5698  20
 -13   2   1 181.647 38.8928   6
 -13   2   1 101.956 32.1688   8
 -13   2   2 147.981 34.3135   2
 -13   2   2 90.7726 32.2864  30
 -13   2   2 103.652 28.8300  22
 -13   2   2 79.5872 30.8246  23
 -13   2   2 82.2425 29.4352  20
 -13   2   2 83.6178 32.3815   8
 -13   2   2 110.995 38.1116   6
 -13   2   3 71.7317 32.9897   2
 -13   2   3 52.3078 26.3572  11
 -13   2   3 16.9679 32.5175  30
 -13   2   3 72.5396 27.5144  22
 -13   2   3 50.1400 29.3534  23
 -13   2   3 58.8700 28.9543  20
 -13   2   3 35.6290 37.9329   6
 -13   2   3 8.41124 32.0076   8
 -13   2   4 104.221 33.3996   2
 -13   2   4 48.5905 27.1930  11
 -13   2   4 109.667 34.0162  30
 -13   2   4 116.001 27.7751  22
 -13   2   4 53.7073 29.1561  23
 -13   2   4 76.1044 28.9591  20
 -13   2   4 31.9731 36.9699   6
 -13   2   5 83.2460 34.2292  30
 -13   2   5 86.0714 28.8593  11
 -13   2   5 137.313 38.3073   6
 -13   2   5 93.7613 33.5440   2
 -13   2   6 2.60054 28.5410  11
 -13   3  -5 136.839 30.2344  27
 -13   3  -4 13.4191 28.6437  27
 -13   3  -4 57.7652 32.8755   2
 -13   3  -4 64.9015 31.9794   8
 -13   3  -4 19.3674 29.9929  30
 -13   3  -3 20.5889 30.6056  27
 -13   3  -3 61.9607 30.5010  30
 -13   3  -3 39.3978 32.0784   8
 -13   3  -3 34.7665 32.5230   2
 -13   3  -2 93.9946 33.7973   2
 -13   3  -2 101.676 29.9769  27
 -13   3  -2 101.972 32.0086  30
 -13   3  -2 125.544 31.3103  23
 -13   3  -2 111.328 29.5824  22
 -13   3  -2 134.463 30.9694  20
 -13   3  -2 51.3270 32.0469   8
 -13   3  -1 389.943 34.0965  27
 -13   3  -1 315.827 34.0669  30
 -13   3  -1 301.505 31.3924  22
 -13   3  -1 359.646 32.9606  23
 -13   3  -1 299.656 32.9352  20
 -13   3  -1 345.971 34.4743   8
 -13   3   0 147.308 33.9290   2
 -13   3   0 134.737 32.5323  27
 -13   3   0 116.823 28.7733  22
 -13   3   0 118.874 30.7319  23
 -13   3   0 90.2502 32.8228  30
 -13   3   0 126.872 30.1818  20
 -13   3   0 92.2574 31.5450   8
 -13   3   1 87.9138 33.7687   2
 -13   3   1 161.150 33.3643  30
 -13   3   1 109.555 29.5264  22
 -13   3   1 145.310 31.2981  23
 -13   3   1 67.5627 29.4475  20
 -13   3   1 69.7224 32.0623   8
 -13   3   1 104.959 37.2724   6
 -13   3   2 77.5831 33.3733   2
 -13   3   2 43.3329 25.4866  11
 -13   3   2 1.13683 32.1875  30
 -13   3   2-4.89809 28.7896  23
 -13   3   2 36.5811 27.5117  22
 -13   3   2 44.3336 29.3137  20
 -13   3   2 17.3138 30.4006   8
 -13   3   2 48.1988 36.3553   6
 -13   3   3 189.458 35.0693   2
 -13   3   3 233.356 28.2720  11
 -13   3   3 310.122 36.0389  30
 -13   3   3 173.794 29.4865  22
 -13   3   3 221.013 30.9094  23
 -13   3   3 243.023 31.1395  20
 -13   3   3 178.194 32.5056   8
 -13   3   3 195.084 37.9159   6
 -13   3   4 33.1424 33.0944   2
 -13   3   4 45.1651 28.0046  11
 -13   3   4 23.5229 33.9340  30
 -13   3   4 41.4929 27.4810  22
 -13   3   4 28.1402 29.0627  23
 -13   3   4-8.30795 28.2064  20
 -13   3   4-12.5573 30.6667   8
 -13   3   4 36.3908 36.4149   6
 -13   3   5 213.180 34.0487   2
 -13   3   5 177.451 34.5056  30
 -13   3   5 200.318 30.6205  11
 -13   3   5 171.248 29.4438  20
 -13   3   5 187.696 37.1410   6
 -13   3   5 162.984 27.4467  22
 -13   3   5 176.730 29.1987  23
 -13   3   6 56.6261 29.9400  11
 -13   3   6 28.9943 36.1318   6
 -13   4  -5 69.7598 32.4550   2
 -13   4  -5 90.4339 30.5241  27
 -13   4  -5 94.1160 31.6217   8
 -13   4  -4 241.205 32.0988  27
 -13   4  -4 304.689 35.2014   2
 -13   4  -4 327.593 34.4841   8
 -13   4  -4 256.165 33.0726  30
 -13   4  -3 64.3546 30.6053  27
 -13   4  -3 31.3019 31.0740  30
 -13   4  -3 14.6382 31.3265   8
 -13   4  -3 29.5433 32.7418   2
 -13   4  -2 62.5590 32.8510   2
 -13   4  -2-0.90973 30.6254  27
 -13   4  -2 14.9731 31.0953  30
 -13   4  -2 6.05553 28.8379  22
 -13   4  -2 50.0691 30.6550  23
 -13   4  -2 22.1165 30.2630  20
 -13   4  -2-3.63374 29.8349   8
 -13   4  -1 4.60407 31.2414  27
 -13   4  -1 51.4874 31.3543  30
 -13   4  -1 12.0507 28.9331  22
 -13   4  -1 17.2723 29.8583  23
 -13   4  -1 52.9787 30.0955  20
 -13   4  -1 50.4370 31.1279   8
 -13   4   0-3.65745 32.1807   2
 -13   4   0 87.0823 31.6417  30
 -13   4   0 72.6795 31.1468  27
 -13   4   0 21.1497 29.5916  23
 -13   4   0 34.8165 28.8063  22
 -13   4   0 69.3604 30.2576  20
 -13   4   0 79.4601 31.5666   8
 -13   4   1 48.4622 32.9854   2
 -13   4   1 56.8610 24.9543  11
 -13   4   1 50.1134 33.0705  30
 -13   4   1 97.2634 28.9143  22
 -13   4   1 64.6101 30.3651  23
 -13   4   1 25.4269 29.7598  20
 -13   4   1 38.0845 30.7904   8
 -13   4   2 131.132 34.2087   2
 -13   4   2 143.648 26.8943  11
 -13   4   2 204.266 34.8513  30
 -13   4   2 163.331 29.9988  23
 -13   4   2 148.770 29.4565  22
 -13   4   2 212.658 30.8196  20
 -13   4   2 191.518 36.7312   6
 -13   4   2 121.087 31.1784   8
 -13   4   3 3.61217 32.5297   2
 -13   4   3 45.5200 27.5804  11
 -13   4   3 90.6191 34.1810  30
 -13   4   3 114.547 28.4828  22
 -13   4   3 81.4639 29.1860  23
 -13   4   3 55.6342 28.8919  20
 -13   4   3 112.241 36.5862   6
 -13   4   3 52.9932 30.3554   8
 -13   4   4 60.5750 33.2264   2
 -13   4   4 28.1979 27.7353  11
 -13   4   4 10.7157 33.7117  30
 -13   4   4 0.92372 27.4639  22
 -13   4   4 37.3954 28.5004  23
 -13   4   4 52.4451 28.2514  20
 -13   4   4 75.3160 35.2470   6
 -13   4   4 32.6346 29.9965   8
 -13   4   5 0.87501 33.1399   2
 -13   4   5 42.1253 33.4897  30
 -13   4   5 37.3981 28.4306  11
 -13   4   5 20.5319 27.8029  20
 -13   4   5 48.6055 35.0557   6
 -13   4   5 41.7220 28.3757  23
 -13   4   5 23.3018 27.2441  22
 -13   4   6 140.020 30.7887  11
 -13   4   6 208.039 36.9581   6
 -13   5  -5 120.954 33.5653   2
 -13   5  -5 78.9183 31.5383  27
 -13   5  -5 107.885 31.6235   8
 -13   5  -4-0.91199 30.7688  27
 -13   5  -4 76.2819 33.0710   2
 -13   5  -4 53.4751 30.7837   8
 -13   5  -4 55.0264 31.7027  30
 -13   5  -3-2.77872 31.3566  27
 -13   5  -3 17.2864 31.2180  30
 -13   5  -3 27.4632 30.5665   8
 -13   5  -3 11.7036 32.8739   2
 -13   5  -2 94.4031 31.7262  27
 -13   5  -2 131.233 33.2259  30
 -13   5  -2 83.3533 29.7047  22
 -13   5  -2 75.6898 29.9613  23
 -13   5  -2 54.3350 30.3403  20
 -13   5  -2 38.6114 31.1095   8
 -13   5  -1 22.6869 31.4334  27
 -13   5  -1 24.6770 32.4697  30
 -13   5  -1-47.4925 28.6410  22
 -13   5  -1 3.04802 29.3019  23
 -13   5  -1 15.9929 29.3503  20
 -13   5  -1 26.9062 30.3196   8
 -13   5   0 309.704 35.2130   2
 -13   5   0 291.338 35.2564  30
 -13   5   0 241.455 34.1662  27
 -13   5   0 232.002 30.3672  22
 -13   5   0 235.458 32.6336  23
 -13   5   0 269.251 31.8580  20
 -13   5   0 266.783 32.8670   8
 -13   5   1 53.9796 33.3796   2
 -13   5   1 50.6084 25.5488  11
 -13   5   1 31.3386 33.2983  30
 -13   5   1 41.6931 29.8168  23
 -13   5   1 48.3417 28.8863  22
 -13   5   1 28.3211 29.4257  20
 -13   5   1 35.5980 29.6144   8
 -13   5   2 13.6451 33.2595   2
 -13   5   2 38.1919 26.3256  11
 -13   5   2-16.4960 32.7851  30
 -13   5   2 72.1922 29.9176  23
 -13   5   2 51.3975 28.4556  22
 -13   5   2 16.3193 28.7858  20
 -13   5   2 5.86544 28.6509   8
 -13   5   3 21.6158 32.6173   2
 -13   5   3 54.9921 27.5673  11
 -13   5   3 58.3345 33.5421  30
 -13   5   3 5.69833 27.4474  22
 -13   5   3 66.8507 29.1266  23
 -13   5   3 10.3351 28.3678  20
 -13   5   3 26.2070 34.3948   6
 -13   5   3-9.09872 29.2045   8
 -13   5   4 61.2080 34.8984   6
 -13   5   4 101.970 30.3641   8
 -13   5   4 54.9067 27.9123  23
 -13   5   4 68.4448 27.2362  22
 -13   5   4 63.1750 28.5210  20
 -13   5   4 79.1753 29.5159  11
 -13   5   4 102.053 33.1593   2
 -13   5   5 39.1188 29.9370  11
 -13   5   5 63.6014 32.9714   2
 -13   5   5 109.936 35.4970   6
 -13   5   5 32.1180 29.5239   8
 -13   5   6 150.151 35.2464   6
 -13   5   6 91.5400 29.5918   8
 -13   6  -5 49.9324 33.2482   2
 -13   6  -5 24.0296 31.5099  27
 -13   6  -5 12.9773 31.1711   8
 -13   6  -4 91.8131 32.4892  27
 -13   6  -4 54.5507 33.0455   2
 -13   6  -4 112.719 31.3820   8
 -13   6  -4 72.1204 32.0472  30
 -13   6  -3 101.487 32.1323  27
 -13   6  -3 101.257 33.6463  30
 -13   6  -3 115.053 30.1734   8
 -13   6  -3 54.4020 32.9025   2
 -13   6  -2 59.8391 33.5374  30
 -13   6  -2-27.6309 29.1740  22
 -13   6  -2-2.04535 30.0477  23
 -13   6  -2 36.3813 31.5982  27
 -13   6  -2 7.04564 29.7492  20
 -13   6  -2 7.57376 29.2104   8
 -13   6  -1 14.8927 32.8731  30
 -13   6  -1 42.3760 31.8919  27
 -13   6  -1 13.2125 29.0933  22
 -13   6  -1 49.7683 30.0553  23
 -13   6  -1 46.9828 30.1847  20
 -13   6  -1 48.1370 28.6878   8
 -13   6   0 29.3960 32.9597   2
 -13   6   0 60.4481 34.0028  30
 -13   6   0 32.0132 32.2036  27
 -13   6   0 38.1867 30.7155  23
 -13   6   0 67.3736 29.9795  22
 -13   6   0 62.1483 29.5364   8
 -13   6   0 7.91240 29.7769  20
 -13   6   0 53.1306 25.4736  11
 -13   6   1 6.41492 33.0589   2
 -13   6   1 61.5535 26.4251  11
 -13   6   1 45.8192 33.3817  30
 -13   6   1 48.5328 30.0584  23
 -13   6   1-14.8669 28.9361  22
 -13   6   1 18.5222 29.2765  20
 -13   6   1 61.1980 29.1420   8
 -13   6   2 42.0131 28.6637   8
 -13   6   2 56.4774 28.3807  22
 -13   6   2 73.9546 29.8798  23
 -13   6   2 85.3545 27.6783  11
 -13   6   2 72.7443 29.6320  20
 -13   6   2 30.0204 32.6195   2
 -13   6   3 74.8650 28.8722   8
 -13   6   3 82.7727 29.1292  23
 -13   6   3 76.1659 28.0955  22
 -13   6   3 55.0117 28.6855  11
 -13   6   3 97.3912 29.5662  20
 -13   6   3 87.2677 33.5575   2
 -13   6   4 16.8493 28.3476   8
 -13   6   4 49.9982 28.4393  23
 -13   6   4 14.8249 27.0962  22
 -13   6   4 56.5047 28.2069  20
 -13   6   4 58.5141 29.3083  11
 -13   6   4 37.9804 33.3597   2
 -13   6   5 38.1830 30.4449  11
 -13   6   5 34.5672 32.9740   2
 -13   6   5 41.2975 28.0994   8
 -13   6   6 62.3602 33.6649   6
 -13   7  -5 171.933 33.9149   2
 -13   7  -5 164.446 32.9302  27
 -13   7  -5 142.883 30.6597   8
 -13   7  -4 56.3614 32.3923  27
 -13   7  -4 87.4989 33.2744  30
 -13   7  -4 94.1385 30.2925   8
 -13   7  -4 35.0388 32.4415   2
 -13   7  -3 123.793 33.7812   2
 -13   7  -3 107.753 33.1161  27
 -13   7  -3 97.8494 33.3352  30
 -13   7  -3 80.0871 31.0041  23
 -13   7  -3 84.7860 30.3247  22
 -13   7  -3 83.7532 31.5317  20
 -13   7  -3 128.859 30.1319   8
 -13   7  -2 96.1996 33.2248  27
 -13   7  -2 93.2063 33.6432  30
 -13   7  -2 61.4123 30.8041  23
 -13   7  -2 74.1624 29.5527  22
 -13   7  -2 25.1482 29.8410  20
 -13   7  -2 52.7499 28.5880   8
 -13   7  -1 24.8128 32.6566   2
 -13   7  -1 26.7702 33.3293  30
 -13   7  -1 13.6651 32.4138  27
 -13   7  -1-24.3756 29.7177  23
 -13   7  -1 5.11044 29.0373  22
 -13   7  -1 50.9078 29.8942  20
 -13   7  -1 33.8076 27.9622   8
 -13   7   0 232.537 35.0315   2
 -13   7   0 252.704 27.4735  11
 -13   7   0 221.981 35.3260  30
 -13   7   0 212.823 31.6503  23
 -13   7   0 215.183 30.5641  22
 -13   7   0 189.461 31.6111  20
 -13   7   0 219.970 30.4883   8
 -13   7   1 69.3050 27.0154  11
 -13   7   1 55.9992 28.0432   8
 -13   7   1 69.6818 29.0067  22
 -13   7   1 59.3506 30.2596  23
 -13   7   1 39.8609 29.5771  20
 -13   7   1 28.3589 32.9285   2
 -13   7   2 43.2725 28.2459  11
 -13   7   2 29.6610 27.6347   8
 -13   7   2 44.9068 28.8995  22
 -13   7   2-4.85033 29.2696  23
 -13   7   2 5.72076 28.6788  20
 -13   7   2 8.16390 32.6408   2
 -13   7   3 77.7458 34.4041  30
 -13   7   3 38.5402 29.4776  11
 -13   7   3 41.1868 33.0686   2
 -13   7   3 48.6198 27.5036   8
 -13   7   4 70.1889 33.3437   2
 -13   7   4 42.0230 29.5304  11
 -13   8  -5 113.280 30.1275   8
 -13   8  -4 63.7021 32.5316  27
 -13   8  -4 46.0394 33.6619   2
 -13   8  -4 27.4515 32.3107  30
 -13   8  -4-11.6417 28.7535   8
 -13   8  -3 30.0912 32.7666  30
 -13   8  -3 25.0999 28.2685   8
 -13   8  -2 19.0636 25.6828  13
 -13   8  -2 29.9772 27.7517   8
 -13   8  -2 7.00322 33.2022  30
 -13   8  -1 11.7683 27.9144   8
 -13   8  -1 33.1135 33.0094   2
 -13   8  -1 48.1462 26.6438  13
 -13   8   0 55.3395 27.7551   8
 -13   8   0-13.7767 33.7491   2
 -13   8   0 33.9180 26.7129  11
 -13   8   1 110.493 34.4288   2
 -13   8   1 73.4712 28.4428  11
 -13   8   1 88.8262 34.5333  30
 -13   8   2 39.7710 33.0675   2
 -13   8   2 4.75947 33.7587  30
 -13   8   2 71.6140 28.6439  11
 -13   8   3 42.1764 29.2995  11
 -13   9  -4 54.9961 28.7343   8
 -13   9  -3 203.967 28.4869  13
 -13   9  -3 200.531 29.3506   8
 -13   9  -2 84.7800 27.9465  13
 -13   9  -1 14.7658 26.6403  11
 -13   9  -1 19.7393 27.0458  13
 -13   9   0 86.3107 27.8195  11
 -13   9   1 58.6213 28.8498  11
 -13   9   2 42.4551 29.3837  11
 -13  10  -4 174.578 29.4897  13
 -13  10  -3 115.110 28.6038  13
 -13  10  -2 7.25528 28.8528  13
 -13  10  -1 40.5694 27.2711  11
 -13  10  -1 9.67575 29.2344  13
 -12  -4   0 74.8143 30.9617  15
 -12  -4   1 238.585 39.8422   6
 -12  -4   1 185.981 34.4112   8
 -12  -4   1 319.432 33.0692  15
 -12  -4   2 88.6126 38.5374   6
 -12  -4   2 2.94608 32.3830   8
 -12  -4   2 2.54193 28.8356  15
 -12  -4   3 251.487 29.4340  30
 -12  -4   3 202.564 40.1852   6
 -12  -4   3 228.037 31.4832  15
 -12  -4   3 239.505 34.8797   2
 -12  -4   4 80.0931 28.6929  30
 -12  -4   4 46.0890 33.6360   2
 -12  -4   4 31.7281 39.1484   6
 -12  -4   4 1.65854 28.9440  15
 -12  -4   5 15.0573 26.3276  11
 -12  -4   5 16.4033 28.7837  15
 -12  -4   5-12.5602 29.5264  30
 -12  -4   6 49.4894 27.6633  11
 -12  -4   6-5.66246 29.0920  15
 -12  -4   6 67.6058 30.8372  30
 -12  -3  -3 59.8325 30.5933  15
 -12  -3  -2 48.4042 30.0920  15
 -12  -3  -2 28.8131 33.0762   8
 -12  -3  -2 127.116 38.5042   6
 -12  -3  -2 66.2688 32.9077   2
 -12  -3  -1 36.8589 33.6470   2
 -12  -3  -1 65.5754 29.6332  15
 -12  -3  -1-26.5244 28.5856  22
 -12  -3  -1 34.9613 30.1248  23
 -12  -3  -1 26.7857 29.8508  20
 -12  -3  -1 72.9286 37.9435   6
 -12  -3  -1 19.3812 32.6179   8
 -12  -3   0-18.1966 32.6384   2
 -12  -3   0 1.99189 29.8680  23
 -12  -3   0 8.50071 27.9414  22
 -12  -3   0 44.4710 28.9627  15
 -12  -3   0 24.7281 29.9934  20
 -12  -3   0-42.0128 33.0458   8
 -12  -3   0 46.5982 38.0919   6
 -12  -3   1-31.4837 32.7740   8
 -12  -3   1 95.3040 37.8727   6
 -12  -3   1 40.2803 26.8888  30
 -12  -3   1 30.0247 28.0623  22
 -12  -3   1-38.5840 30.4636  23
 -12  -3   1 60.9178 29.4198  20
 -12  -3   1 40.7449 28.1326  15
 -12  -3   2 324.796 41.0234   6
 -12  -3   2 402.479 31.1435  30
 -12  -3   2 306.474 31.1488  22
 -12  -3   2 295.726 32.8283  23
 -12  -3   2 311.307 35.5878   2
 -12  -3   2 325.785 32.7918  20
 -12  -3   2 350.745 31.4250  15
 -12  -3   3 58.1088 28.6104  30
 -12  -3   3 67.0165 33.0386   2
 -12  -3   3 24.1408 29.7843  23
 -12  -3   3 32.9704 27.7331  22
 -12  -3   3 93.9800 30.1041  20
 -12  -3   3 64.4739 28.5604  15
 -12  -3   4-31.4042 29.0319  30
 -12  -3   4 53.3902 25.7881  11
 -12  -3   4 61.2371 32.9067   2
 -12  -3   4 58.8516 28.9131  23
 -12  -3   4 18.0062 27.1715  22
 -12  -3   4 32.0307 28.5838  20
 -12  -3   4 57.3146 28.5165  15
 -12  -3   5 33.6606 30.4963  30
 -12  -3   5 81.7484 26.6439  11
 -12  -3   5 64.3335 32.3086   2
 -12  -3   5 26.0007 28.5570  23
 -12  -3   5 26.4236 26.9186  22
 -12  -3   5 98.6725 29.1607  20
 -12  -3   5 51.9199 28.1099  15
 -12  -3   6 37.9146 38.4144   6
 -12  -3   6 54.0254 31.7437  30
 -12  -3   6 36.7194 27.9602  11
 -12  -3   6 39.3448 31.3452   2
 -12  -3   6 9.88169 28.0047  23
 -12  -3   6-1.69582 25.8226  22
 -12  -3   6-8.06235 27.8594  20
 -12  -3   6 25.9390 27.8443  15
 -12  -3   7 59.2847 39.1875   6
 -12  -3   7 23.0413 31.9674  30
 -12  -3   7 59.9627 28.6629  11
 -12  -3   7 67.6210 31.9847   2
 -12  -3   7 24.3555 27.2915  23
 -12  -3   7 18.0692 25.4789  22
 -12  -3   7 68.5273 28.6545  20
 -12  -3   7 26.2591 27.2915  15
 -12  -3   8 272.464 35.3195  30
 -12  -3   8 153.497 31.1483  11
 -12  -2  -5 73.1337 31.3010   2
 -12  -2  -5 36.8255 28.8851  15
 -12  -2  -4 173.716 32.6812   2
 -12  -2  -4 100.175 30.0510  15
 -12  -2  -4 150.280 33.9483   8
 -12  -2  -3 111.721 29.3431  15
 -12  -2  -3 125.401 29.9640  23
 -12  -2  -3 172.694 29.3171  22
 -12  -2  -3 147.589 31.1028  20
 -12  -2  -3 141.716 32.5672   2
 -12  -2  -3 109.844 33.5362   8
 -12  -2  -2 371.755 35.0697   2
 -12  -2  -2 341.084 31.4767  15
 -12  -2  -2 296.704 35.3320   8
 -12  -2  -2 352.052 40.3732   6
 -12  -2  -1 107.646 37.2628   6
 -12  -2  -1 140.468 26.4246  30
 -12  -2  -1 109.038 24.8550  27
 -12  -2  -1 138.549 32.5282   2
 -12  -2  -1 65.7680 28.7839  22
 -12  -2  -1 164.057 30.7307  23
 -12  -2  -1 171.359 31.1299  20
 -12  -2  -1 139.630 28.7686  15
 -12  -2   0 44.5753 36.3488   6
 -12  -2   0-4.73238 24.4961  27
 -12  -2   0 10.2821 26.8023  30
 -12  -2   0-9.86002 28.9541  20
 -12  -2   0 38.2186 27.7394  15
 -12  -2   0-42.6979 27.9546  22
 -12  -2   1 48.6872 27.7612  30
 -12  -2   1 77.0462 28.6373  23
 -12  -2   1 7.52967 27.4644  22
 -12  -2   1 22.4950 29.2130  20
 -12  -2   1 83.8262 27.2892  15
 -12  -2   2 25.5222 28.9354  30
 -12  -2   2 17.3479 31.4469   2
 -12  -2   2-51.2097 27.9866  22
 -12  -2   2 47.8387 29.0170  23
 -12  -2   2-19.3365 28.2785  20
 -12  -2   2 27.9907 27.0235  15
 -12  -2   3 196.829 31.4552  30
 -12  -2   3 147.317 25.2688  11
 -12  -2   3 150.411 32.5387   2
 -12  -2   3 136.645 29.1560  23
 -12  -2   3 99.0537 27.3155  22
 -12  -2   3 162.961 29.6854  20
 -12  -2   3 134.311 27.4969  15
 -12  -2   4 147.036 38.4229   6
 -12  -2   4 175.914 31.9771  30
 -12  -2   4 156.562 26.8595  11
 -12  -2   4 259.420 33.6774   2
 -12  -2   4 118.977 28.7514  22
 -12  -2   4 200.342 30.1452  23
 -12  -2   4 208.654 29.8441  20
 -12  -2   4 152.680 28.1499  15
 -12  -2   5 72.4814 37.3554   6
 -12  -2   5 88.5720 31.7831  30
 -12  -2   5 59.0063 27.1032  11
 -12  -2   5 56.3647 31.4977   2
 -12  -2   5-7.93187 26.6882  22
 -12  -2   5 62.8869 28.4328  23
 -12  -2   5 107.982 28.7202  20
 -12  -2   5 24.5735 26.5118  15
 -12  -2   6 38.8342 31.7220   2
 -12  -2   6 16.6165 27.8195  11
 -12  -2   6 38.4899 31.7422  30
 -12  -2   6 77.4169 27.7033  23
 -12  -2   6 31.7426 26.2522  22
 -12  -2   6 106.954 28.5066  20
 -12  -2   6 21.0994 37.6410   6
 -12  -2   7 71.9202 31.6901   2
 -12  -2   7 76.6338 29.0802  11
 -12  -2   7 85.1289 33.4925  30
 -12  -2   7 28.7790 25.6619  22
 -12  -2   7 71.0804 27.4975  23
 -12  -2   7 60.2284 26.7641  20
 -12  -2   7 43.3256 38.0025   6
 -12  -2   8 62.3330 31.6910   2
 -12  -2   8 65.2836 29.9236  11
 -12  -2   8 71.9774 34.0754  30
 -12  -2   8 33.3461 26.2689  23
 -12  -2   8 26.8981 24.9182  22
 -12  -2   8 67.8563 27.4038  20
 -12  -2   8 64.1740 39.0581   6
 -12  -2   9 87.9180 35.5927  30
 -12  -2   9 40.3215 30.4217  11
 -12  -2   9 26.0863 23.9255  22
 -12  -2   9 52.1073 25.4914  23
 -12  -2   9 56.6953 26.1688  20
 -12  -2  10 105.927 26.8306  28
 -12  -1  -6 81.3217 31.3950   2
 -12  -1  -6 45.9540 28.9721  15
 -12  -1  -6 45.6595 32.7271   8
 -12  -1  -5 115.545 29.1291  15
 -12  -1  -5 132.679 29.7932  23
 -12  -1  -5 38.3841 28.4138  22
 -12  -1  -5 199.672 32.3902   2
 -12  -1  -5 105.034 30.2196  20
 -12  -1  -5 133.378 33.0744   8
 -12  -1  -4 50.5794 30.9748   2
 -12  -1  -4-7.56758 27.9128  22
 -12  -1  -4 34.7493 28.9642  23
 -12  -1  -4 45.3171 28.9226  20
 -12  -1  -4 2.31521 27.9974  15
 -12  -1  -3 143.066 32.0178   2
 -12  -1  -3 98.9124 25.0985  27
 -12  -1  -3 105.939 25.7872  30
 -12  -1  -3 103.727 28.3179  15
 -12  -1  -2 62.8245 26.3295  30
 -12  -1  -2 69.5659 24.7724  27
 -12  -1  -2 79.7804 31.7179   2
 -12  -1  -2 21.8184 27.6363  15
 -12  -1  -2 58.6787 36.9343   6
 -12  -1  -1-1.74212 26.1633  30
 -12  -1  -1 11.3909 25.5271  27
 -12  -1  -1 36.5316 30.7909   2
 -12  -1  -1 76.9024 28.9138  23
 -12  -1  -1 8.60889 27.1938  22
 -12  -1  -1-5.91990 28.8615  20
 -12  -1  -1 29.6696 26.3544  15
 -12  -1   0 30.1002 31.5130   8
 -12  -1   0 90.3982 26.4224  27
 -12  -1   0 42.7873 27.1964  22
 -12  -1   0 72.4711 28.8988  23
 -12  -1   0 82.3047 27.6745  30
 -12  -1   0 24.5184 28.9725  20
 -12  -1   0 76.6432 26.3421  15
 -12  -1   1 26.2696 31.6989   8
 -12  -1   1 80.1174 28.9243  30
 -12  -1   1 67.8712 27.4923  22
 -12  -1   1 94.4836 29.3636  23
 -12  -1   1 61.2600 28.5626  20
 -12  -1   1 74.4406 26.0944  15
 -12  -1   2 300.225 38.9335   6
 -12  -1   2 258.065 31.6910  30
 -12  -1   2 230.638 25.4133  11
 -12  -1   2 269.635 32.8138   2
 -12  -1   2 220.572 29.9486  23
 -12  -1   2 214.245 28.9503  22
 -12  -1   2 268.033 30.5228  20
 -12  -1   2 269.186 27.9327  15
 -12  -1   3 9.18685 36.0349   6
 -12  -1   3 22.7044 29.7124  30
 -12  -1   3 21.0966 24.5498  11
 -12  -1   3 26.9934 30.3471   2
 -12  -1   3 16.2777 27.5851  23
 -12  -1   3 69.7017 26.5450  22
 -12  -1   3 0.94589 27.9778  20
 -12  -1   3 20.7151 25.1401  15
 -12  -1   4 36.8340 37.4227   6
 -12  -1   4 26.6845 30.5594  30
 -12  -1   4 19.5833 25.5450  11
 -12  -1   4 42.9554 31.3001   2
 -12  -1   4 21.6182 27.8523  23
 -12  -1   4 61.2210 26.3478  22
 -12  -1   4 20.4140 27.4237  20
 -12  -1   4 12.1878 24.6881  15
 -12  -1   5 17.7153 30.7368   2
 -12  -1   5 60.8248 27.0551  11
 -12  -1   5 44.1095 31.5361  30
 -12  -1   5 83.6164 26.0203  22
 -12  -1   5 80.8603 27.7482  23
 -12  -1   5 93.4939 28.3348  20
 -12  -1   5 69.0938 36.4787   6
 -12  -1   6 60.8952 30.8106   2
 -12  -1   6 0.84370 27.1855  11
 -12  -1   6 84.8855 32.9360  30
 -12  -1   6 42.0018 25.6851  22
 -12  -1   6 59.8983 27.3282  23
 -12  -1   6 74.1841 27.7029  20
 -12  -1   6-36.8489 36.5188   6
 -12  -1   7 96.4575 31.2808   2
 -12  -1   7 122.969 30.2782  11
 -12  -1   7 73.3512 32.7885  30
 -12  -1   7 80.1053 26.6662  23
 -12  -1   7 38.5820 25.3354  22
 -12  -1   7 46.1810 27.2284  20
 -12  -1   7 35.6002 37.4230   6
 -12  -1   8 242.407 32.7332   2
 -12  -1   8 244.572 36.1306  30
 -12  -1   8 135.244 30.9822  11
 -12  -1   8 191.800 26.7864  22
 -12  -1   8 183.778 28.1321  23
 -12  -1   8 214.749 28.0218  20
 -12  -1   8 202.148 39.0848   6
 -12  -1   9 29.8430 30.5495   2
 -12  -1   9-27.8706 34.0709  30
 -12  -1   9 27.3334 25.9389  28
 -12  -1   9 21.8692 30.3627  11
 -12  -1   9-18.8109 24.8470  22
 -12  -1   9 68.6769 26.0300  23
 -12  -1   9 7.81607 26.2881  20
 -12  -1   9 15.8574 36.6142   6
 -12  -1  10 29.4666 31.1606   2
 -12  -1  10 78.1433 27.0630  28
 -12   0  -7 5.36862 29.8898   2
 -12   0  -7 36.5253 28.4423  15
 -12   0  -6 209.938 31.9505   2
 -12   0  -6 222.087 30.4362  23
 -12   0  -6 186.642 28.8284  22
 -12   0  -6 206.839 30.1392  20
 -12   0  -6 184.447 29.1653  15
 -12   0  -5 10.7968 24.8242  27
 -12   0  -5 35.3721 30.2638   2
 -12   0  -5 57.2466 28.6578  23
 -12   0  -5 45.4027 27.0410  22
 -12   0  -5-9.75066 28.8178  20
 -12   0  -5 52.6317 27.2113  15
 -12   0  -4 78.8503 26.2871  30
 -12   0  -4 86.7362 26.0285  27
 -12   0  -4 97.8696 30.7307   2
 -12   0  -4 51.8700 26.9624  22
 -12   0  -4 97.7627 29.1666  23
 -12   0  -4 41.3278 29.4059  20
 -12   0  -4 15.3057 26.6644  15
 -12   0  -3 106.582 26.8027  30
 -12   0  -3 86.9007 31.1695   2
 -12   0  -3 99.0040 27.1890  27
 -12   0  -3 85.4148 32.3171   8
 -12   0  -3 74.5150 26.4473  15
 -12   0  -2 644.628 34.0938  30
 -12   0  -2 547.958 32.2032  27
 -12   0  -2 647.037 36.9341   2
 -12   0  -2 528.059 31.9104  15
 -12   0  -2 623.217 37.6694   8
 -12   0  -1 132.298 32.3343   8
 -12   0  -1 215.572 29.6586  30
 -12   0  -1 136.031 28.4683  27
 -12   0  -1 137.172 29.4210  23
 -12   0  -1 204.421 29.0444  22
 -12   0  -1 146.739 26.2312  15
 -12   0  -1 200.654 30.1726  20
 -12   0  -1 163.561 31.7612   2
 -12   0   0 66.6292 36.7342   6
 -12   0   0-18.2034 30.9067   8
 -12   0   0 13.4832 28.3120  30
 -12   0   0 59.2056 29.0162  23
 -12   0   0 24.9082 27.0039  22
 -12   0   0 49.5585 27.9454  20
 -12   0   0 30.9439 24.3517  15
 -12   0   1 76.8338 36.4818   6
 -12   0   1 36.4130 30.7341   8
 -12   0   1 70.7936 28.5537  30
 -12   0   1 88.3613 22.7187  11
 -12   0   1 68.6147 30.5871   2
 -12   0   1 39.8140 26.5373  22
 -12   0   1 91.8549 28.3349  23
 -12   0   1 76.0158 28.4031  20
 -12   0   1 82.9920 24.4705  15
 -12   0   2 14.6929 36.0418   6
 -12   0   2 56.7191 29.4732  30
 -12   0   2 40.0259 23.3010  11
 -12   0   2 47.2413 30.4204   2
 -12   0   2 23.1605 27.4331  23
 -12   0   2 79.5901 26.8303  22
 -12   0   2 9.49756 27.6636  20
 -12   0   2 17.3909 24.0086  15
 -12   0   3 150.223 31.3527   2
 -12   0   3 85.7223 25.0923  11
 -12   0   3 112.009 31.0238  30
 -12   0   3 151.035 29.4680  23
 -12   0   3 117.985 27.1305  22
 -12   0   3 135.534 28.3400  20
 -12   0   3 120.890 36.8969   6
 -12   0   4 164.231 31.5894   2
 -12   0   4 194.753 26.8057  11
 -12   0   4 230.772 33.7914  30
 -12   0   4 205.918 29.7692  23
 -12   0   4 178.078 28.0467  22
 -12   0   4 248.638 30.0680  20
 -12   0   4 155.801 37.1642   6
 -12   0   5 200.024 31.9542   2
 -12   0   5 231.736 28.7580  11
 -12   0   5 184.818 33.7873  30
 -12   0   5 253.070 29.8344  23
 -12   0   5 200.756 27.8890  22
 -12   0   5 217.291 29.2736  20
 -12   0   5 213.015 37.2770   6
 -12   0   6 67.0826 30.0723   2
 -12   0   6 46.3048 28.2239  11
 -12   0   6 48.5905 33.1578  30
 -12   0   6 25.6033 25.3480  22
 -12   0   6 79.6807 27.8181  23
 -12   0   6 66.3919 26.6042  20
 -12   0   6 68.6562 36.3731   6
 -12   0   7 25.3011 30.0810   2
 -12   0   7 55.7614 33.2233  30
 -12   0   7 26.9020 28.7013  11
 -12   0   7 26.4205 24.9700  22
 -12   0   7 41.1325 27.3521  23
 -12   0   7 54.0952 26.8149  20
 -12   0   7 27.9817 36.4454   6
 -12   0   8 123.362 31.4251   2
 -12   0   8 112.267 34.6160  30
 -12   0   8 100.661 25.6421  28
 -12   0   8 81.9767 30.4014  11
 -12   0   8 162.186 25.9508  22
 -12   0   8 159.360 27.3902  23
 -12   0   8 113.610 25.8874  20
 -12   0   8 189.971 37.9062   6
 -12   0   9 170.578 31.4334   2
 -12   0   9 222.739 36.1945  30
 -12   0   9 105.180 26.7528  28
 -12   0   9 99.9724 31.2594  11
 -12   0   9 171.333 26.9502  23
 -12   0   9 86.2316 25.5209  22
 -12   0   9 139.120 26.5470  20
 -12   0   9 112.216 36.7835   6
 -12   0  10 51.1354 27.1451  28
 -12   0  10 65.8151 35.5440  30
 -12   0  10 6.90536 30.8818  11
 -12   0  10 40.1097 37.5799   6
 -12   0  10 35.2413 30.5519   2
 -12   0  11 65.2153 28.3302  28
 -12   1  -8 31.2197 30.0551   2
 -12   1  -8 20.8181 25.2587  27
 -12   1  -8 43.2453 27.6427  15
 -12   1  -7 101.323 26.4633  27
 -12   1  -7 118.846 30.7013   2
 -12   1  -7 119.138 29.3252  23
 -12   1  -7 138.728 28.2901  22
 -12   1  -7 96.6623 29.2459  20
 -12   1  -7 98.5045 27.8733  15
 -12   1  -6 46.3024 26.9853  15
 -12   1  -6-2.14456 25.4644  27
 -12   1  -6 44.2224 30.1050   2
 -12   1  -6 5.64579 26.6939  22
 -12   1  -6 20.5223 28.7438  23
 -12   1  -6 53.9793 29.0037  20
 -12   1  -6 39.1096 31.4944   8
 -12   1  -5-21.9547 30.7960   8
 -12   1  -5 35.6860 26.6222  30
 -12   1  -5-10.2879 25.6834  27
 -12   1  -5 14.8905 30.3075   2
 -12   1  -5 42.2031 27.3366  22
 -12   1  -5 9.88793 28.5013  23
 -12   1  -5 29.2097 29.2096  20
 -12   1  -5 31.8921 26.1894  15
 -12   1  -4 199.079 32.9210   8
 -12   1  -4 122.258 27.6304  30
 -12   1  -4 167.399 27.9163  27
 -12   1  -4 166.721 31.2435   2
 -12   1  -4 196.841 28.9817  22
 -12   1  -4 153.185 30.2050  23
 -12   1  -4 143.985 29.8233  20
 -12   1  -4 147.066 26.4746  15
 -12   1  -3 273.462 28.9658  30
 -12   1  -3 207.936 28.2333  27
 -12   1  -3 178.070 31.9090   2
 -12   1  -3 190.517 26.0343  15
 -12   1  -3 146.059 31.7312   8
 -12   1  -2-5.67186 29.4892   8
 -12   1  -2-16.7616 35.0981   6
 -12   1  -2-7.50241 27.2472  30
 -12   1  -2 4.75072 26.6710  27
 -12   1  -2 41.8281 30.0655   2
 -12   1  -2 0.97018 27.3660  22
 -12   1  -2 28.8085 28.8801  23
 -12   1  -2-12.7074 28.2087  20
 -12   1  -2 19.3750 23.9850  15
 -12   1  -1 77.2871 30.2026   8
 -12   1  -1 125.045 35.7530   6
 -12   1  -1 137.389 27.8915  27
 -12   1  -1 50.1932 27.2946  22
 -12   1  -1 89.9365 29.0657  23
 -12   1  -1 141.779 29.1267  30
 -12   1  -1 70.9940 28.3895  20
 -12   1  -1 99.5317 24.8479  15
 -12   1   0 2.82010 29.7605   8
 -12   1   0 17.8288 34.6901   6
 -12   1   0 12.0514 28.5059  30
 -12   1   0-1.91436 26.7307  22
 -12   1   0 47.0417 28.6775  23
 -12   1   0 4.82547 27.6818  20
 -12   1   0 62.2957 23.0486  15
 -12   1   1 76.9661 30.4891   2
 -12   1   1 88.3191 22.7553  11
 -12   1   1 112.707 29.7891  30
 -12   1   1 106.130 28.2031  22
 -12   1   1 69.7936 27.9430  23
 -12   1   1 77.3203 27.5701  20
 -12   1   1 109.010 35.8992   6
 -12   1   1 98.4812 31.3766   8
 -12   1   2 295.388 32.2520   2
 -12   1   2 339.819 26.4748  11
 -12   1   2 312.845 32.9303  30
 -12   1   2 269.721 30.4455  23
 -12   1   2 321.422 29.8870  22
 -12   1   2 278.793 30.1615  20
 -12   1   2 311.694 38.0664   6
 -12   1   3 26.4246 29.5104   2
 -12   1   3 14.7580 24.5291  11
 -12   1   3-33.9678 30.7091  30
 -12   1   3 49.8848 27.9119  23
 -12   1   3 37.7017 26.2172  22
 -12   1   3 13.9030 27.8467  20
 -12   1   3 30.9682 34.9045   6
 -12   1   4 52.4294 30.2329   2
 -12   1   4 55.8060 25.4597  11
 -12   1   4 20.2415 30.5052  30
 -12   1   4 0.90152 25.4446  22
 -12   1   4 60.9173 27.3743  23
 -12   1   4 52.7168 27.6596  20
 -12   1   4 62.8003 34.8601   6
 -12   1   5 6.05178 30.4707   2
 -12   1   5 39.9049 27.0417  11
 -12   1   5 55.1642 32.7962  30
 -12   1   5 26.4326 25.9216  22
 -12   1   5-11.7224 27.0686  23
 -12   1   5 34.6307 27.0197  20
 -12   1   5-1.09794 34.9452   6
 -12   1   6 74.9808 30.4717   2
 -12   1   6 96.4609 33.2735  30
 -12   1   6 66.3215 28.3904  11
 -12   1   6 89.2662 25.5813  22
 -12   1   6 103.400 26.8620  23
 -12   1   6 73.3434 26.8564  20
 -12   1   6 110.207 35.8779   6
 -12   1   7 56.7594 30.4892   2
 -12   1   7 10.7706 33.1143  30
 -12   1   7 12.1599 23.4377  28
 -12   1   7 24.5915 29.4666  11
 -12   1   7 54.2069 26.8235  23
 -12   1   7 67.4127 25.3716  22
 -12   1   7 27.5342 25.8680  20
 -12   1   7 71.6094 35.3997   6
 -12   1   8 91.0340 30.8081   2
 -12   1   8 83.0121 34.5003  30
 -12   1   8 117.039 25.6281  28
 -12   1   8 120.875 30.7121  11
 -12   1   8 117.091 26.1823  23
 -12   1   8 110.476 24.4898  22
 -12   1   8 77.8015 25.2240  20
 -12   1   8 85.8931 35.8241   6
 -12   1   9 59.3530 36.0672   6
 -12   1   9 6.96669 25.7611  28
 -12   1   9 7.79280 30.6564  11
 -12   1   9 80.4939 24.5612  22
 -12   1   9 59.5813 25.5527  23
 -12   1   9 29.7683 25.5736  20
 -12   1   9 47.2121 29.9961   2
 -12   1  10 65.8771 31.8612  11
 -12   1  10 86.5386 36.3250   6
 -12   1  10 95.8869 30.7443   2
 -12   1  10 32.6445 27.3438  28
 -12   1  11 180.524 31.0891   2
 -12   1  11 178.191 29.8181  28
 -12   2  -9 32.2176 29.0358   2
 -12   2  -9 39.1229 26.5537  27
 -12   2  -9 49.3755 26.8384  15
 -12   2  -8 286.440 28.2587  15
 -12   2  -8 216.449 28.6126  27
 -12   2  -8 277.621 32.2429   2
 -12   2  -8 278.000 30.0849  22
 -12   2  -8 315.736 31.5911  23
 -12   2  -8 280.175 30.6732  20
 -12   2  -8 201.661 33.3021   8
 -12   2  -7 103.502 26.2724  15
 -12   2  -7 114.259 27.3589  27
 -12   2  -7 115.461 30.5046   2
 -12   2  -7 77.5613 28.0638  22
 -12   2  -7 106.962 29.7596  23
 -12   2  -7 45.5309 28.5825  20
 -12   2  -7 66.1068 31.4090   8
 -12   2  -6 60.9407 25.3205  15
 -12   2  -6 73.7136 27.8133  27
 -12   2  -6 76.2101 30.1444   2
 -12   2  -6 81.2729 27.8630  22
 -12   2  -6 55.8175 29.0758  23
 -12   2  -6 49.1668 29.2387  20
 -12   2  -6 47.2709 31.3338   8
 -12   2  -5-7.54875 30.5321   8
 -12   2  -5 40.9791 27.0910  30
 -12   2  -5 55.0209 26.7974  27
 -12   2  -5 59.9194 30.9150   2
 -12   2  -5 6.91802 28.8892  23
 -12   2  -5 2.89505 27.1770  22
 -12   2  -5 62.2720 28.9195  20
 -12   2  -5 52.9510 24.4983  15
 -12   2  -4 29.0941 29.9752   8
 -12   2  -4 19.3474 27.2220  30
 -12   2  -4 0.80273 27.7676  27
 -12   2  -4 22.9307 30.5272   2
 -12   2  -4-22.8319 27.7456  23
 -12   2  -4 1.93873 26.3405  22
 -12   2  -4 11.7287 28.1794  20
 -12   2  -4-7.51802 23.3668  15
 -12   2  -3 190.306 29.5002  30
 -12   2  -3 142.541 29.2972  27
 -12   2  -3 191.231 31.2572   2
 -12   2  -3 160.632 24.4870  15
 -12   2  -3 92.2986 30.7751   8
 -12   2  -2 133.261 30.4572   2
 -12   2  -2 199.379 30.4313  30
 -12   2  -2 153.437 28.8884  22
 -12   2  -2 160.110 29.8117  23
 -12   2  -2 148.843 29.2938  27
 -12   2  -2 129.323 28.8825  20
 -12   2  -2 121.378 30.1195   8
 -12   2  -1 74.7579 29.1570  30
 -12   2  -1 83.6305 28.0883  27
 -12   2  -1 81.1294 27.8277  22
 -12   2  -1 55.0449 28.2751  23
 -12   2  -1 113.060 28.8950  20
 -12   2  -1 97.7077 30.2733   8
 -12   2  -1 51.7072 34.9016   6
 -12   2   0 32.8343 21.4791  11
 -12   2   0 51.9836 29.8935  30
 -12   2   0 46.9152 26.7118  22
 -12   2   0 32.1557 27.8258  23
 -12   2   0 33.5281 27.4767  20
 -12   2   0 52.2689 29.6603   8
 -12   2   0 39.4320 33.9430   6
 -12   2   1 21.1570 29.3549   2
 -12   2   1 24.8448 22.9169  11
 -12   2   1 12.7858 29.4241  30
 -12   2   1-4.73103 26.1568  22
 -12   2   1-11.5555 27.5995  23
 -12   2   1 26.5269 27.8187  20
 -12   2   1 1.09034 34.2113   6
 -12   2   1-16.4247 29.2762   8
 -12   2   2 66.8831 29.5093   2
 -12   2   2 85.6029 24.2993  11
 -12   2   2 115.751 30.5679  30
 -12   2   2 35.1484 27.1541  23
 -12   2   2 56.9398 26.2156  22
 -12   2   2 22.4303 27.7341  20
 -12   2   2 47.7332 33.9914   6
 -12   2   3 272.214 32.3642   2
 -12   2   3 335.868 28.0018  11
 -12   2   3 323.757 34.0714  30
 -12   2   3 322.134 29.1994  22
 -12   2   3 340.905 30.3393  23
 -12   2   3 342.744 30.3518  20
 -12   2   3 381.654 37.5863   6
 -12   2   4 370.884 32.4591   2
 -12   2   4 301.261 28.7933  11
 -12   2   4 286.974 34.4198  30
 -12   2   4 362.626 29.6570  22
 -12   2   4 280.114 30.1898  23
 -12   2   4 288.101 30.3348  20
 -12   2   4 245.304 36.6449   6
 -12   2   5-17.1643 29.8398   2
 -12   2   5-16.3443 32.3159  30
 -12   2   5-1.69431 26.6780  11
 -12   2   5-7.90496 25.5579  22
 -12   2   5 29.4958 27.2695  23
 -12   2   5-2.63812 26.9403  20
 -12   2   5 36.1417 34.3856   6
 -12   2   6 31.2711 29.8681   2
 -12   2   6 40.3701 33.1455  30
 -12   2   6 79.4918 22.9451  28
 -12   2   6 79.9028 28.0243  11
 -12   2   6 59.3758 24.9548  22
 -12   2   6 72.9446 26.3855  23
 -12   2   6 62.3902 26.5791  20
 -12   2   6 41.1439 34.4019   6
 -12   2   7 20.6688 30.2721   2
 -12   2   7 44.7314 33.5682  30
 -12   2   7 22.2546 23.7833  28
 -12   2   7 15.7207 28.8346  11
 -12   2   7 5.73912 24.4630  22
 -12   2   7 10.0678 25.4003  23
 -12   2   7 43.8079 25.4158  20
 -12   2   7-20.8722 34.7695   6
 -12   2   8 31.9150 35.0082   6
 -12   2   8 26.8580 25.3184  28
 -12   2   8 9.57151 29.8822  11
 -12   2   8 12.5797 24.0407  22
 -12   2   8 9.65816 25.1073  23
 -12   2   8-19.0146 24.4782  20
 -12   2   8-29.7903 29.6371   2
 -12   2   9 159.265 35.4415   6
 -12   2   9 141.029 27.8115  28
 -12   2   9 128.151 32.0568  11
 -12   2   9 133.440 24.3006  22
 -12   2   9 149.746 26.1982  23
 -12   2   9 103.080 25.9460  20
 -12   2   9 128.946 30.8202   2
 -12   2  10 85.0092 28.0449  28
 -12   2  10 164.126 35.9368  30
 -12   2  10 122.070 33.3316  11
 -12   2  10 137.117 36.2028   6
 -12   2  10 85.3723 29.8175   2
 -12   2  11 7.74520 34.3603   6
 -12   2  11 19.1141 28.1271  28
 -12   3 -10 26.1566 29.0428   2
 -12   3 -10 38.9246 27.0666  27
 -12   3 -10 41.1498 26.7802  15
 -12   3  -9 183.421 27.2656  15
 -12   3  -9 219.812 29.6184  27
 -12   3  -9 201.776 30.6546   2
 -12   3  -9 268.878 31.4555  23
 -12   3  -9 238.488 29.7828  22
 -12   3  -9 262.009 30.3236  20
 -12   3  -9 188.698 33.8392   8
 -12   3  -8 91.3161 25.7219  15
 -12   3  -8 92.6695 28.7991  27
 -12   3  -8 77.0922 30.3481   2
 -12   3  -8 47.3980 28.8227  23
 -12   3  -8 98.1076 28.1904  22
 -12   3  -8 44.7902 28.9997  20
 -12   3  -8 88.8011 31.9965   8
 -12   3  -7 249.567 26.3088  15
 -12   3  -7 244.254 29.4762  27
 -12   3  -7 219.525 33.3351   8
 -12   3  -7 327.761 31.7197  23
 -12   3  -7 235.124 29.2191  22
 -12   3  -7 244.672 30.8476  20
 -12   3  -7 216.325 31.8410   2
 -12   3  -6 74.9641 28.9638  27
 -12   3  -6 99.7317 31.1792   8
 -12   3  -6 105.838 29.2032  23
 -12   3  -6 70.2925 27.4089  22
 -12   3  -6 45.3120 28.6979  20
 -12   3  -6 109.542 30.8588   2
 -12   3  -5 38.5019 30.3813   2
 -12   3  -5 20.6866 28.0841  27
 -12   3  -5 20.7661 27.5198  30
 -12   3  -5 30.1043 27.3686  22
 -12   3  -5 0.98832 28.1059  23
 -12   3  -5 20.4040 28.0769  20
 -12   3  -5 13.9086 30.6195   8
 -12   3  -4 21.0237 28.3333  27
 -12   3  -4 43.4384 29.4623   2
 -12   3  -4 36.7766 29.4009   8
 -12   3  -4 17.4461 27.9766  30
 -12   3  -3 221.417 30.0597  27
 -12   3  -3 203.949 30.2583  30
 -12   3  -3 184.975 31.3974   8
 -12   3  -3 227.939 31.0790   2
 -12   3  -2 230.277 31.6067   2
 -12   3  -2 193.885 31.0359  30
 -12   3  -2 215.269 30.1264  27
 -12   3  -2 141.034 29.3881  23
 -12   3  -2 174.358 28.6498  22
 -12   3  -2 163.862 28.7158  20
 -12   3  -2 230.239 30.6750   8
 -12   3  -1 560.092 34.5428  23
 -12   3  -1 547.197 33.8029  20
 -12   3  -1 575.850 33.8473  22
 -12   3  -1 515.395 35.1888  30
 -12   3  -1 672.243 40.4896   6
 -12   3  -1 518.974 34.5982   8
 -12   3  -1 560.874 27.1387  11
 -12   3   0 107.246 30.2260   2
 -12   3   0 97.9592 22.5150  11
 -12   3   0 76.0065 30.1564  30
 -12   3   0 62.3036 27.3176  22
 -12   3   0 54.3482 28.4034  23
 -12   3   0 112.671 28.3478  20
 -12   3   0 53.6433 33.8030   6
 -12   3   0 76.5384 29.1782   8
 -12   3   1 61.5684 29.6168   2
 -12   3   1 117.321 24.1116  11
 -12   3   1 87.3959 30.8762  30
 -12   3   1 93.7623 27.3498  22
 -12   3   1 103.565 27.8522  23
 -12   3   1 83.0021 27.1284  20
 -12   3   1 66.3090 28.7992   8
 -12   3   1 130.978 34.5775   6
 -12   3   2 31.5922 29.4431   2
 -12   3   2 33.5756 24.1745  11
 -12   3   2 24.5386 30.8789  30
 -12   3   2 1.86696 25.8966  22
 -12   3   2 19.8479 27.2626  23
 -12   3   2 26.9596 27.3183  20
 -12   3   2 20.2129 28.5795   8
 -12   3   2 45.3873 33.3471   6
 -12   3   3 191.906 31.3489   2
 -12   3   3 196.689 26.7919  11
 -12   3   3 169.195 32.6464  30
 -12   3   3 145.905 27.3096  22
 -12   3   3 163.519 28.5550  23
 -12   3   3 204.759 28.4080  20
 -12   3   3 214.372 34.2811   6
 -12   3   4 121.864 30.0154   2
 -12   3   4 127.576 27.6449  11
 -12   3   4 175.191 33.4422  30
 -12   3   4 113.265 26.8889  22
 -12   3   4 121.005 27.6397  23
 -12   3   4 127.154 27.6898  20
 -12   3   4 118.091 34.4848   6
 -12   3   5 487.908 37.8778  30
 -12   3   5 540.996 33.1412  11
 -12   3   5 531.805 32.5842  23
 -12   3   5 505.298 31.6381  22
 -12   3   5 548.780 32.7382  20
 -12   3   5 515.873 39.3874   6
 -12   3   5 550.864 35.4849   2
 -12   3   6 100.273 34.2984   6
 -12   3   6 161.860 24.8326  28
 -12   3   6 120.166 29.2653  11
 -12   3   6 154.186 26.3316  22
 -12   3   6 104.310 26.6003  23
 -12   3   6 134.919 27.1355  20
 -12   3   6 165.282 30.8329   2
 -12   3   7 87.8521 34.2972   6
 -12   3   7 79.6787 25.1051  28
 -12   3   7 48.8303 29.1691  11
 -12   3   7 86.6596 25.8766  22
 -12   3   7 39.9320 26.0848  23
 -12   3   7 81.0341 25.4091  20
 -12   3   7 86.0925 30.6409   2
 -12   3   8 56.4238 29.9115   2
 -12   3   8 110.142 34.2441  30
 -12   3   8 75.9325 26.5220  28
 -12   3   8 115.468 31.0855  11
 -12   3   8 79.8816 24.8602  22
 -12   3   8 85.2668 26.0782  23
 -12   3   8 98.7958 25.3883  20
 -12   3   8 105.067 34.4746   6
 -12   3   9 4.59483 29.5538   2
 -12   3   9 32.0123 33.2118  30
 -12   3   9 51.9516 27.0956  28
 -12   3   9-42.8744 31.0400  11
 -12   3   9 19.9367 23.6160  22
 -12   3   9 23.4223 24.4857  23
 -12   3   9 7.44162 24.0809  20
 -12   3   9 47.1061 33.9515   6
 -12   3  10 59.2239 34.6682  30
 -12   3  10 87.7060 28.9206  28
 -12   3  10 124.650 34.2489   6
 -12   3  10 94.1986 30.3264   2
 -12   3  10 63.1603 32.1560  11
 -12   3  11 76.2265 33.8810   6
 -12   3  11 72.5745 29.1471  28
 -12   4 -10 33.0296 28.8966   2
 -12   4 -10 11.9869 28.0370  27
 -12   4  -9-22.0582 28.8550  27
 -12   4  -9 28.6484 31.6802   8
 -12   4  -9 34.6558 26.9593  22
 -12   4  -9 46.4223 28.6350  23
 -12   4  -9 9.13002 28.3567  20
 -12   4  -9 48.2171 29.6190   2
 -12   4  -8 371.053 31.8905  27
 -12   4  -8 226.901 33.4241   8
 -12   4  -8 329.577 31.6873  23
 -12   4  -8 357.537 30.8175  22
 -12   4  -8 302.657 31.2591  20
 -12   4  -8 299.988 31.8135   2
 -12   4  -7 111.052 28.9649  27
 -12   4  -7 71.6099 31.4059   8
 -12   4  -7 121.390 29.4529  23
 -12   4  -7 101.641 27.7311  22
 -12   4  -7 116.523 29.2449  20
 -12   4  -7 128.874 29.8588   2
 -12   4  -6 94.6555 28.9859  27
 -12   4  -6 96.8460 31.0247   8
 -12   4  -6 94.3347 29.6329  23
 -12   4  -6 134.024 28.7691  22
 -12   4  -6 83.1187 28.7736  20
 -12   4  -6 83.9280 30.0915   2
 -12   4  -5 20.1772 29.4126   2
 -12   4  -5 30.2071 28.4577  27
 -12   4  -5 26.7377 28.7374  30
 -12   4  -5 10.8856 28.5056  23
 -12   4  -5-15.7349 28.0891  22
 -12   4  -5-15.5760 27.8933  20
 -12   4  -5 27.1793 29.6451   8
 -12   4  -4 28.3087 28.6819  30
 -12   4  -4 23.9765 28.9910   2
 -12   4  -4 83.3444 29.0415   8
 -12   4  -4 50.6754 28.7424  27
 -12   4  -3 136.259 30.1461  30
 -12   4  -3 181.177 30.3939  27
 -12   4  -3 175.193 30.7809   2
 -12   4  -3 140.886 30.0702   8
 -12   4  -2 1788.66 53.7373  27
 -12   4  -2 1700.52 53.9537  23
 -12   4  -2 1677.17 53.2524  22
 -12   4  -2 1657.39 53.6056  20
 -12   4  -2 1615.10 54.9109  30
 -12   4  -2 1643.06 53.2778   8
 -12   4  -1 5.96280 21.9997  11
 -12   4  -1-31.1842 29.7861  30
 -12   4  -1-0.97670 26.5402  22
 -12   4  -1-11.7134 27.8798  23
 -12   4  -1-4.80358 27.9984  20
 -12   4  -1-22.5348 27.7035   8
 -12   4   0 114.357 30.3721   2
 -12   4   0 97.8264 23.1552  11
 -12   4   0 152.470 30.9308  30
 -12   4   0 74.4318 28.3734  23
 -12   4   0 118.969 27.5271  22
 -12   4   0 50.4304 27.2285  20
 -12   4   0 62.8068 33.4720   6
 -12   4   0 73.0310 27.8468   8
 -12   4   1 24.6294 29.3440   2
 -12   4   1 50.7306 23.8646  11
 -12   4   1 11.1491 30.8255  30
 -12   4   1 31.5352 26.2977  22
 -12   4   1 13.3705 26.8838  23
 -12   4   1 15.0397 26.8025  20
 -12   4   1 17.8820 27.8149   8
 -12   4   1 60.0478 33.7829   6
 -12   4   2 17.5269 29.2085   2
 -12   4   2 10.5617 24.3915  11
 -12   4   2 29.4616 30.0389  30
 -12   4   2-33.9037 26.7019  22
 -12   4   2-14.1079 26.4000  23
 -12   4   2 6.47995 26.8379  20
 -12   4   2-20.2691 27.5475   8
 -12   4   2 40.9378 32.4468   6
 -12   4   3 58.3232 29.7052   2
 -12   4   3 59.1834 25.7125  11
 -12   4   3 19.5813 30.6027  30
 -12   4   3-3.69776 26.8804  23
 -12   4   3 40.7008 26.4670  22
 -12   4   3 52.7734 26.7626  20
 -12   4   3 65.6666 33.0673   6
 -12   4   4 606.763 33.7646  11
 -12   4   4 612.520 33.0355  22
 -12   4   4 564.983 33.6203  20
 -12   4   4 550.731 33.2079  23
 -12   4   4 592.537 39.6822   6
 -12   4   4 576.586 35.7346   2
 -12   4   5 58.9681 32.5912   6
 -12   4   5 53.7070 22.3823  28
 -12   4   5 64.5161 28.1415  11
 -12   4   5 64.9655 26.1088  22
 -12   4   5 59.1862 26.3627  23
 -12   4   5 73.0037 26.9325  20
 -12   4   5 55.9885 29.7425   2
 -12   4   6 236.818 34.3734   6
 -12   4   6 235.857 25.8110  28
 -12   4   6 192.491 31.1103  11
 -12   4   6 210.728 27.6953  23
 -12   4   6 223.266 27.1648  22
 -12   4   6 234.391 27.9293  20
 -12   4   6 196.364 31.6383   2
 -12   4   7 44.6607 30.2757   2
 -12   4   7 2.42309 33.4017  30
 -12   4   7 19.2340 24.7723  28
 -12   4   7-15.2837 29.6571  11
 -12   4   7 8.16142 24.2583  22
 -12   4   7 20.6563 25.3978  23
 -12   4   7-13.0081 25.6574  20
 -12   4   7 55.0059 32.9900   6
 -12   4   8 24.3823 29.4969   2
 -12   4   8 40.2224 33.5653  30
 -12   4   8 35.4303 26.1127  28
 -12   4   8 48.2673 30.9489  11
 -12   4   8 24.2103 23.5671  22
 -12   4   8 37.9340 24.8407  23
 -12   4   8 28.7856 25.5474  20
 -12   4   8 70.4744 32.7489   6
 -12   4   9 296.891 36.7465  30
 -12   4   9 251.320 33.7749  11
 -12   4   9 264.062 29.4576  28
 -12   4   9 298.010 32.1851   2
 -12   4   9 233.867 35.0144   6
 -12   4  10 26.9296 33.7361  30
 -12   4  10-6.07568 28.0646  28
 -12   4  10 42.1438 32.6815  11
 -12   4  10-0.87401 32.2775   6
 -12   4  10 23.7398 29.3655   2
 -12   5 -11 25.4925 28.3789   2
 -12   5 -10 28.6699 30.1499  27
 -12   5 -10 17.3313 31.6716   8
 -12   5 -10 35.5312 27.2845  22
 -12   5 -10 44.3098 29.2984  23
 -12   5 -10 49.7934 28.6244  20
 -12   5 -10 47.9469 29.5177   2
 -12   5  -9 510.485 33.3285  20
 -12   5  -9 510.074 33.1793  22
 -12   5  -9 422.641 33.3802  23
 -12   5  -9 403.828 35.9701   8
 -12   5  -9 445.361 33.7292   2
 -12   5  -9 420.611 33.3374  27
 -12   5  -8-31.2048 28.2875  27
 -12   5  -8 28.0275 30.5101   8
 -12   5  -8-27.4494 27.5597  22
 -12   5  -8 31.6248 28.9452  23
 -12   5  -8 17.9063 28.4249  20
 -12   5  -8 43.1771 30.0094   2
 -12   5  -7 161.118 30.7142  27
 -12   5  -7 156.164 31.5570   8
 -12   5  -7 148.143 30.4502  23
 -12   5  -7 187.056 29.5457  22
 -12   5  -7 204.204 30.1484  20
 -12   5  -7 120.791 30.0073   2
 -12   5  -6 59.2843 30.0079  27
 -12   5  -6 30.1228 29.2676   8
 -12   5  -6 18.6168 27.0718  22
 -12   5  -6 91.6946 28.5623  23
 -12   5  -6 79.5113 29.1165  20
 -12   5  -6 42.3601 29.9766   2
 -12   5  -5 61.8724 30.3997   2
 -12   5  -5 74.0717 29.5196  27
 -12   5  -5 94.9006 30.6930  30
 -12   5  -5 76.2963 28.2672  23
 -12   5  -5 75.3520 28.0686  22
 -12   5  -5 97.5165 29.1473  20
 -12   5  -5 67.6402 30.2006   8
 -12   5  -4 19.9066 29.6005  30
 -12   5  -4 24.9565 29.5519   2
 -12   5  -4 60.7761 28.2679   8
 -12   5  -4 34.3603 30.0907  27
 -12   5  -3 575.389 37.3092  30
 -12   5  -3 639.588 35.7040  27
 -12   5  -3 569.885 34.3582   8
 -12   5  -3 591.812 36.1452   2
 -12   5  -2 40.0291 30.2486  30
 -12   5  -2 81.4584 29.3717  27
 -12   5  -2 41.2906 28.2430  23
 -12   5  -2 27.7208 27.4092  22
 -12   5  -2 102.267 28.3618   8
 -12   5  -2 45.4122 27.9831  20
 -12   5  -2 45.6423 21.2058  11
 -12   5  -1 112.520 22.8231  11
 -12   5  -1 111.039 31.6616  30
 -12   5  -1 134.543 28.2176  22
 -12   5  -1 109.306 28.8039  23
 -12   5  -1 139.081 28.9104  20
 -12   5  -1 126.798 28.2717   8
 -12   5   0 90.7342 30.4084   2
 -12   5   0 97.5825 24.0731  11
 -12   5   0 78.1748 30.8425  30
 -12   5   0 99.1972 27.4484  22
 -12   5   0 92.7800 28.4287  23
 -12   5   0 64.5910 27.9760  20
 -12   5   0 84.0750 27.2585   8
 -12   5   1 132.822 30.6080   2
 -12   5   1 151.603 25.8214  11
 -12   5   1 153.160 31.6681  30
 -12   5   1 55.6862 27.4743  22
 -12   5   1 97.3201 28.0679  23
 -12   5   1 137.849 28.1843  20
 -12   5   1 116.593 28.0292   8
 -12   5   1 158.377 33.4396   6
 -12   5   2 2.41926 26.4108   8
 -12   5   2 33.5580 32.1826   6
 -12   5   2 16.0730 25.9375  22
 -12   5   2 48.8452 26.6975  23
 -12   5   2 39.7853 24.7439  11
 -12   5   2 14.7754 26.7284  20
 -12   5   2 20.1414 29.3948   2
 -12   5   3 139.840 32.9623   6
 -12   5   3 54.2761 27.7709   8
 -12   5   3 127.733 27.9105  11
 -12   5   3 145.654 27.8047  23
 -12   5   3 91.9006 26.8459  22
 -12   5   3 123.226 27.6859  20
 -12   5   3 95.5459 29.9395   2
 -12   5   4 43.8874 32.2402   6
 -12   5   4 18.6425 21.5610  28
 -12   5   4 43.3260 27.4234  11
 -12   5   4-6.32125 26.5170  23
 -12   5   4-24.3972 25.8663  22
 -12   5   4-7.99947 26.6791  20
 -12   5   4 30.0471 29.3881   2
 -12   5   5 145.405 31.0894   2
 -12   5   5 151.823 34.2788  30
 -12   5   5 122.586 23.9670  28
 -12   5   5 113.892 28.8277  11
 -12   5   5 88.8112 26.5660  23
 -12   5   5 87.9886 25.9596  22
 -12   5   5 68.3753 27.1671  20
 -12   5   5 164.683 32.9368   6
 -12   5   6 253.223 32.2123   2
 -12   5   6 286.812 35.5015  30
 -12   5   6 210.949 25.8769  28
 -12   5   6 239.601 31.6462  11
 -12   5   6 259.012 27.9041  23
 -12   5   6 250.659 26.7280  22
 -12   5   6 172.765 28.1330  20
 -12   5   6 217.970 34.4748   6
 -12   5   7 55.6523 30.7979   2
 -12   5   7-12.0748 33.5055  30
 -12   5   7 61.0483 25.9614  28
 -12   5   7 43.7203 30.7778  11
 -12   5   7 27.7626 25.3419  22
 -12   5   7 59.1309 26.1951  23
 -12   5   7 80.0308 25.8895  20
 -12   5   7 33.9227 31.5924   6
 -12   5   8 35.0744 29.9408   2
 -12   5   8 19.4038 34.0494  30
 -12   5   8 20.2099 26.8983  28
 -12   5   8 43.9398 31.2852  11
 -12   5   8 48.6247 25.4372  23
 -12   5   8 42.8707 24.2371  22
 -12   5   8 48.6177 25.7384  20
 -12   5   8 20.8099 31.1386   6
 -12   5   9 39.0674 27.6939  28
 -12   5   9 9.68771 33.9562  30
 -12   5   9 34.2610 29.6108   2
 -12   5   9 70.4557 32.3909  11
 -12   5  10-20.4203 28.5906   2
 -12   5  10 41.5700 29.1565  28
 -12   6 -11 17.8277 29.0953   2
 -12   6 -10 30.7622 30.1651  27
 -12   6 -10 32.8420 31.3254   8
 -12   6 -10 84.8395 28.6588  23
 -12   6 -10 27.0452 26.9794  22
 -12   6 -10 21.5352 27.8559  20
 -12   6 -10 53.1579 29.8962   2
 -12   6  -9 84.5222 30.4857  27
 -12   6  -9 49.5539 30.8951   8
 -12   6  -9 90.4094 29.0501  23
 -12   6  -9 25.2709 27.1528  22
 -12   6  -9 49.0935 28.1286  20
 -12   6  -9 48.8788 30.2661   2
 -12   6  -8 392.240 33.6895  27
 -12   6  -8 363.188 33.5262   8
 -12   6  -8 401.737 32.0934  22
 -12   6  -8 294.603 31.8786  23
 -12   6  -8 335.383 32.6707  20
 -12   6  -8 350.521 33.0605   2
 -12   6  -7 87.7145 30.8913  27
 -12   6  -7 33.0089 29.0267   8
 -12   6  -7 94.0013 30.2379  23
 -12   6  -7 48.0113 27.9692  22
 -12   6  -7 34.6895 28.8833  20
 -12   6  -7 72.0803 30.5190   2
 -12   6  -6 34.6067 29.4232  27
 -12   6  -6-42.0762 29.7483   8
 -12   6  -6 4.94805 27.8143  23
 -12   6  -6-9.90244 27.4385  22
 -12   6  -6-19.4304 27.7570  20
 -12   6  -6 2.52203 30.3742   2
 -12   6  -5 52.2348 30.0871   2
 -12   6  -5 17.4824 29.9584  27
 -12   6  -5 43.7451 30.1870  30
 -12   6  -5 19.8844 28.8192  23
 -12   6  -5 6.00294 28.0228  22
 -12   6  -5 15.6331 27.4388  20
 -12   6  -5 11.8925 28.6564   8
 -12   6  -4 104.938 30.0444  30
 -12   6  -4 45.4093 29.3137  27
 -12   6  -4 60.8152 30.5401   2
 -12   6  -4 78.7402 28.8588   8
 -12   6  -3 50.3282 30.2642  30
 -12   6  -3 57.6257 30.0976  27
 -12   6  -3 11.3780 21.6930  13
 -12   6  -3 59.3432 28.2426   8
 -12   6  -3 24.5497 30.2334   2
 -12   6  -2 283.597 32.8534  30
 -12   6  -2 267.162 32.6025  27
 -12   6  -2 259.036 30.9412  23
 -12   6  -2 336.004 30.8684  22
 -12   6  -2 338.130 30.3798   8
 -12   6  -2 289.013 30.4061  20
 -12   6  -2 322.425 24.9658  11
 -12   6  -2 321.159 25.0112  13
 -12   6  -1 9.72308 29.6481   2
 -12   6  -1 58.3479 23.3440  11
 -12   6  -1 59.4696 30.8867  30
 -12   6  -1 0.97707 27.9771  23
 -12   6  -1 52.4215 27.6168  22
 -12   6  -1 84.3833 28.8149  20
 -12   6  -1 62.2171 27.0571   8
 -12   6   0 35.3793 30.0901   2
 -12   6   0 25.7055 23.8137  11
 -12   6   0 21.5859 31.7290  30
 -12   6   0-5.80139 27.6500  23
 -12   6   0 86.1332 28.2009  22
 -12   6   0 34.1615 27.6202  20
 -12   6   0 26.7115 26.8538   8
 -12   6   1 41.1532 25.2002  11
 -12   6   1 30.9762 26.3630   8
 -12   6   1 31.8820 27.1392  22
 -12   6   1 8.58947 27.6470  23
 -12   6   1 46.8332 27.1090  20
 -12   6   1 77.6653 30.0417   2
 -12   6   2 57.3627 25.7313  11
 -12   6   2 45.0653 25.8750   8
 -12   6   2 48.8203 27.9150  23
 -12   6   2 26.6112 26.8456  22
 -12   6   2 0.92168 26.6095  20
 -12   6   2 50.8863 29.8775   2
 -12   6   3 49.6140 29.5613   2
 -12   6   3 31.5847 31.6347  30
 -12   6   3 23.7853 26.7410  11
 -12   6   3 30.7670 25.8781  22
 -12   6   3 72.7587 27.0932  23
 -12   6   3 56.9477 27.2728  20
 -12   6   3 81.5116 31.9586   6
 -12   6   3 35.4002 26.1841   8
 -12   6   4 111.658 31.2183   2
 -12   6   4 180.356 34.0777  30
 -12   6   4 174.857 23.5777  28
 -12   6   4 171.665 29.5634  11
 -12   6   4 193.079 28.5249  23
 -12   6   4 143.451 27.3199  22
 -12   6   4 195.316 28.1518  20
 -12   6   4 177.531 32.4008   6
 -12   6   4 177.453 27.4271   8
 -12   6   5 81.8551 30.6847   2
 -12   6   5 64.1442 33.8010  30
 -12   6   5 37.8069 23.6227  28
 -12   6   5 88.0217 29.9306  11
 -12   6   5 59.6630 26.9244  23
 -12   6   5 85.6942 26.5009  22
 -12   6   5 92.2789 27.2028  20
 -12   6   5 102.443 31.7559   6
 -12   6   6 37.8695 30.1617   2
 -12   6   6 62.0391 33.0490  30
 -12   6   6 54.6749 25.1863  28
 -12   6   6 65.2298 30.3325  11
 -12   6   6 33.3363 25.3553  22
 -12   6   6 60.2516 26.0076  23
 -12   6   6 11.6830 26.0903  20
 -12   6   6 41.2148 31.2570   6
 -12   6   7 214.273 31.7022   2
 -12   6   7 261.555 36.3493  30
 -12   6   7 250.198 28.9199  28
 -12   6   7 237.174 32.6726  11
 -12   6   7 213.229 27.3240  22
 -12   6   7 231.864 28.4173  23
 -12   6   7 260.397 28.0353  20
 -12   6   7 225.144 32.5695   6
 -12   6   8 49.1294 33.6928  30
 -12   6   8 1.65928 26.9003  28
 -12   6   8 20.2656 31.2923  11
 -12   6   8 3.11306 23.9450  22
 -12   6   8 17.8806 24.5494  23
 -12   6   8 34.4546 25.4639  20
 -12   6   8 38.4382 29.6947   2
 -12   6   9 65.0419 28.0118  28
 -12   6   9 86.6817 32.1188  11
 -12   6   9 91.7476 34.4666  30
 -12   6   9 33.7223 29.6348   2
 -12   6  10 168.962 30.3389   5
 -12   7 -10 52.7580 30.0845   8
 -12   7 -10 54.2832 29.0370  23
 -12   7 -10 114.303 28.7098  22
 -12   7 -10 78.9288 30.8258  27
 -12   7 -10 53.3700 27.8155  20
 -12   7 -10 43.7696 29.7310   2
 -12   7  -9 215.708 32.5392   8
 -12   7  -9 201.849 31.0671  23
 -12   7  -9 250.357 30.5922  22
 -12   7  -9 219.052 32.4939  27
 -12   7  -9 185.563 30.0027  20
 -12   7  -9 222.623 31.9722   2
 -12   7  -8 16.1598 30.0131   8
 -12   7  -8 38.7379 28.8532  23
 -12   7  -8 16.5788 28.3194  22
 -12   7  -8 12.9141 30.2434  27
 -12   7  -8 15.2219 28.2950  20
 -12   7  -8 12.0728 30.5509   2
 -12   7  -7 219.060 31.5302   8
 -12   7  -7 296.095 30.7196  22
 -12   7  -7 235.183 31.0751  23
 -12   7  -7 306.977 33.6885  27
 -12   7  -7 220.471 30.9691  20
 -12   7  -7 297.463 32.8826   2
 -12   7  -6 207.465 30.5276   8
 -12   7  -6 256.414 32.9063  27
 -12   7  -6 177.857 29.3058  22
 -12   7  -6 248.142 30.6950  23
 -12   7  -6 220.126 30.6331  20
 -12   7  -6 197.892 31.5904   2
 -12   7  -5 172.031 32.3490   2
 -12   7  -5 250.420 33.4261  30
 -12   7  -5 180.793 31.9311  27
 -12   7  -5 198.553 24.2656  13
 -12   7  -5 167.717 30.5014  23
 -12   7  -5 242.554 30.3542  22
 -12   7  -5 194.954 30.2390  20
 -12   7  -5 222.278 30.3083   8
 -12   7  -4 163.182 32.3469  30
 -12   7  -4 190.203 31.0472  27
 -12   7  -4 142.847 24.4845  13
 -12   7  -4 136.745 28.6291   8
 -12   7  -4 155.026 31.9791   2
 -12   7  -3 114.182 32.2599  30
 -12   7  -3 81.4828 30.9284  27
 -12   7  -3 77.3722 28.9550  23
 -12   7  -3 70.8375 28.1814  22
 -12   7  -3 113.207 27.8105   8
 -12   7  -3 95.5354 28.9284  20
 -12   7  -3 100.315 23.7660  13
 -12   7  -3 119.494 22.1957  11
 -12   7  -2 14.2415 22.6164  11
 -12   7  -2 66.7598 24.4523  13
 -12   7  -2 39.5413 30.4350  30
 -12   7  -2 34.2252 28.2894  22
 -12   7  -2 0.98670 28.4806  23
 -12   7  -2 21.3341 27.8432  20
 -12   7  -2 21.6044 26.5003   8
 -12   7  -1 336.928 26.9685  11
 -12   7  -1 278.503 28.7950   8
 -12   7  -1 324.992 31.4373  23
 -12   7  -1 262.661 30.4850  22
 -12   7  -1 321.351 30.7193  20
 -12   7  -1 264.734 33.3028   2
 -12   7   0 151.617 25.7379  11
 -12   7   0 174.436 27.3438   8
 -12   7   0 203.579 29.3401  22
 -12   7   0 108.497 29.3176  23
 -12   7   0 120.824 28.6932  20
 -12   7   0 156.471 31.0175   2
 -12   7   1 45.1667 25.6847  11
 -12   7   1 22.5837 25.7348   8
 -12   7   1 27.2924 27.5372  22
 -12   7   1 20.0650 28.1049  23
 -12   7   1 42.2580 27.3744  20
 -12   7   1 23.9156 29.9244   2
 -12   7   2 64.2181 30.4427   2
 -12   7   2 56.8575 27.5246  11
 -12   7   2 71.0167 31.5808  30
 -12   7   2 39.2834 26.9792  22
 -12   7   2 36.6289 27.0844  23
 -12   7   2 21.2312 27.0383  20
 -12   7   2 22.9100 25.7442   8
 -12   7   3 67.0591 30.4839   2
 -12   7   3 19.9639 32.4014  30
 -12   7   3 74.4460 27.4914  11
 -12   7   3 69.5220 27.0880  22
 -12   7   3 23.9439 27.1725  23
 -12   7   3 43.4190 27.3081  20
 -12   7   3 33.7222 25.5030   8
 -12   7   4-10.2924 30.0701   2
 -12   7   4 51.8839 32.3655  30
 -12   7   4 18.6776 22.7649  28
 -12   7   4 0.91443 27.9924  11
 -12   7   4 20.0712 25.5088  22
 -12   7   4-1.80247 26.6928  23
 -12   7   4 36.2797 27.2955  20
 -12   7   4-12.4095 25.1454   8
 -12   7   5 293.798 32.5776   2
 -12   7   5 247.175 35.2561  30
 -12   7   5 257.725 26.8014  28
 -12   7   5 274.245 32.3563  11
 -12   7   5 233.817 28.6640  23
 -12   7   5 276.591 27.8999  22
 -12   7   5 279.356 29.0540  20
 -12   7   5 232.614 27.7949   8
 -12   7   6 310.466 28.8696  28
 -12   7   6 358.731 33.4651  11
 -12   7   6 345.020 29.4717  22
 -12   7   6 285.846 29.0016  23
 -12   7   6 375.368 29.7585  20
 -12   7   6 340.694 36.4718  30
 -12   7   6 400.899 27.8034   5
 -12   7   6 385.411 33.7047   2
 -12   7   7 161.839 34.5250  30
 -12   7   7 228.322 28.6266  28
 -12   7   7 203.802 33.5090  11
 -12   7   7 185.957 27.1438  23
 -12   7   7 210.914 26.4501  22
 -12   7   7 144.547 26.8887  20
 -12   7   7 209.144 27.5950   5
 -12   7   7 186.820 31.5726   2
 -12   7   8 34.0654 33.3315  30
 -12   7   8 26.3375 27.8046  28
 -12   7   8 51.2514 32.0934  11
 -12   7   8 70.1630 25.5928  23
 -12   7   8 38.0339 25.3018  22
 -12   7   8 47.0158 24.7918  20
 -12   7   8 50.1451 30.6085   2
 -12   7   8 66.3003 26.9787   5
 -12   7   9 30.0578 29.1933  28
 -12   7   9 41.6111 27.8410   5
 -12   8 -10 40.9091 32.2352  27
 -12   8 -10 14.1637 30.2560   8
 -12   8  -9 24.7128 29.7439   8
 -12   8  -9 60.0964 29.4903  23
 -12   8  -9 53.7623 28.5106  22
 -12   8  -9 91.8470 32.1417  27
 -12   8  -9 103.102 30.1806  20
 -12   8  -9 81.1529 30.7616   2
 -12   8  -8 308.510 31.8689   8
 -12   8  -8 351.486 32.9921  23
 -12   8  -8 297.695 31.5729  22
 -12   8  -8 268.374 33.9766  27
 -12   8  -8 305.713 32.1626  20
 -12   8  -8 307.047 33.2022   2
 -12   8  -7 83.3525 28.9760   8
 -12   8  -7 80.3029 31.4398  27
 -12   8  -7 113.815 30.7730  23
 -12   8  -7 99.1951 28.9557  22
 -12   8  -7 95.1709 30.3264  20
 -12   8  -7 55.4191 30.7926   2
 -12   8  -6-29.1405 28.2413   8
 -12   8  -6 35.0985 30.9793  27
 -12   8  -6-16.2677 28.1251  22
 -12   8  -6-13.9519 28.8390  23
 -12   8  -6 22.3164 31.2925   2
 -12   8  -6 0.97910 29.1597  20
 -12   8  -6 37.0333 24.4865  13
 -12   8  -5 241.621 26.1237  13
 -12   8  -5 205.691 29.1220   8
 -12   8  -5 261.471 31.1764  23
 -12   8  -5 237.287 30.8672  22
 -12   8  -5 184.069 30.2761  20
 -12   8  -5 238.343 32.7784   2
 -12   8  -4 15.2666 25.0446  13
 -12   8  -4-6.80184 31.3386  30
 -12   8  -4 30.9734 26.3350   8
 -12   8  -4-0.88336 30.3326   2
 -12   8  -3 39.9484 32.7578  30
 -12   8  -3 80.0050 25.6683  13
 -12   8  -3 62.1837 22.6660  11
 -12   8  -3 82.3805 28.7676  20
 -12   8  -3 76.4052 26.5997   8
 -12   8  -3 94.1461 28.4712  22
 -12   8  -3 65.6446 28.7245  23
 -12   8  -2 166.437 24.9399  11
 -12   8  -2 147.622 29.2867  22
 -12   8  -2 168.221 29.5301  23
 -12   8  -2 150.267 29.5181  20
 -12   8  -2 160.638 27.2643   8
 -12   8  -1 321.845 28.5334   8
 -12   8  -1 321.848 33.6832  27
 -12   8  -1 274.715 31.2335  23
 -12   8  -1 391.657 32.0121  22
 -12   8  -1 298.929 33.0515   2
 -12   8  -1 295.074 31.0835  20
 -12   8  -1 320.937 28.0700  11
 -12   8   0 221.784 32.6983   2
 -12   8   0 258.616 27.4212  11
 -12   8   0 239.891 34.8926  30
 -12   8   0 301.445 30.4343  22
 -12   8   0 224.113 30.0205  23
 -12   8   0 225.778 30.0108  20
 -12   8   0 218.479 27.4471   8
 -12   8   1 78.2831 30.4081   2
 -12   8   1 88.9739 27.3207  11
 -12   8   1 81.3901 32.7834  30
 -12   8   1 105.245 28.0969  22
 -12   8   1 108.031 28.4972  23
 -12   8   1 129.157 28.5971  20
 -12   8   1 123.948 26.0456   8
 -12   8   2 59.0970 30.3012   2
 -12   8   2 61.9275 33.2302  30
 -12   8   2 90.0311 28.1922  11
 -12   8   2 78.9090 28.2159  23
 -12   8   2 64.7542 27.8058  22
 -12   8   2 122.281 28.6262  20
 -12   8   2 53.5516 25.2997   8
 -12   8   3 38.6305 32.4084  30
 -12   8   3 33.7266 22.7403  28
 -12   8   3 8.12195 28.2540  11
 -12   8   3 32.1782 27.5373  23
 -12   8   3-3.78598 27.4294  22
 -12   8   3 49.8820 27.3287  20
 -12   8   3 28.7607 30.2563   2
 -12   8   4 178.534 34.7500  30
 -12   8   4 140.813 24.9978  28
 -12   8   4 150.071 30.3482  11
 -12   8   4 139.574 27.7139  23
 -12   8   4 129.527 27.7606  22
 -12   8   4 145.156 28.6141  20
 -12   8   4 166.976 31.9026   2
 -12   8   5 157.171 34.2541  30
 -12   8   5 141.458 26.2739  28
 -12   8   5 98.9071 32.3301  11
 -12   8   5 184.283 28.6546  23
 -12   8   5 140.777 27.8844  22
 -12   8   5 188.769 28.9753  20
 -12   8   5 131.494 32.1648   2
 -12   8   6 469.443 31.5472  28
 -12   8   6 439.871 36.0492  11
 -12   8   6 479.806 31.0440  22
 -12   8   6 462.337 31.2762  20
 -12   8   6 442.551 31.4927  23
 -12   8   6 484.859 38.4998  30
 -12   8   6 478.436 35.0552   2
 -12   8   7 134.496 34.1735  30
 -12   8   7 106.122 28.2082  28
 -12   8   7 101.843 32.4054  11
 -12   8   7 99.2028 25.8300  23
 -12   8   7 110.223 25.6877  22
 -12   8   7 114.058 26.9428  20
 -12   8   7 153.994 26.3045   5
 -12   8   8 39.1291 28.3808  28
 -12   8   8 134.582 27.8421   5
 -12   9 -10 66.3384 29.9909   8
 -12   9  -9 103.736 32.6994  27
 -12   9  -9 116.976 30.1695  23
 -12   9  -9 71.8387 28.5701  22
 -12   9  -9 80.8437 28.7323   8
 -12   9  -9 119.475 29.5801  20
 -12   9  -8 40.8949 29.2875  22
 -12   9  -8 36.1703 29.5511  23
 -12   9  -8 46.1067 29.3387  20
 -12   9  -8 13.8826 27.7367   8
 -12   9  -7 20.8580 28.7952  23
 -12   9  -7 98.3624 29.0893  22
 -12   9  -7 34.8943 28.1152   8
 -12   9  -7 28.3152 29.2558  20
 -12   9  -7 54.5185 25.3241  13
 -12   9  -6 401.444 28.9340  13
 -12   9  -6 381.501 33.7797  20
 -12   9  -6 435.177 33.7693  22
 -12   9  -6 331.722 32.6561  23
 -12   9  -6 366.314 30.8481   8
 -12   9  -6 386.408 34.4856   2
 -12   9  -5 17.4440 26.6627   8
 -12   9  -5 80.5470 26.0600  13
 -12   9  -5 33.1788 29.1672  23
 -12   9  -5-2.06899 28.7797  22
 -12   9  -5 41.6349 29.1347  20
 -12   9  -5 38.8344 31.6761   2
 -12   9  -4 49.9870 30.9378  27
 -12   9  -4 19.2651 26.3701  13
 -12   9  -4 13.3966 30.8837   2
 -12   9  -4 12.0145 25.7649   8
 -12   9  -3 128.229 29.4765  23
 -12   9  -3 149.564 29.9789  22
 -12   9  -3 111.474 26.8125  13
 -12   9  -3 131.178 24.8830  11
 -12   9  -3 133.966 32.0711  27
 -12   9  -3 121.433 26.0908   8
 -12   9  -2 75.2522 32.6920  30
 -12   9  -2 50.9653 30.9219  27
 -12   9  -2 59.6870 25.3978  11
 -12   9  -2 48.4397 28.8133  22
 -12   9  -2 8.94105 28.4453  23
 -12   9  -2 45.0914 31.1705   2
 -12   9  -2 46.5203 25.6499   8
 -12   9  -1 416.121 36.6826  30
 -12   9  -1 471.074 35.7910  27
 -12   9  -1 423.521 30.6950  11
 -12   9  -1 524.894 33.7667  22
 -12   9  -1 414.417 33.1920  23
 -12   9  -1 458.467 36.1074   2
 -12   9  -1 447.996 29.2500   8
 -12   9   0 5.76868 30.5625  27
 -12   9   0 29.3744 26.1628  11
 -12   9   0 17.4273 31.9237  30
 -12   9   0 39.5891 30.8162   2
 -12   9   0 21.2036 28.6401  22
 -12   9   0 9.72592 27.9920  23
 -12   9   1 34.2235 27.8489  11
 -12   9   1-4.65192 31.9219  30
 -12   9   1 23.2478 30.2027   2
 -12   9   1 11.5002 27.4863  23
 -12   9   1 16.9013 27.6331  22
 -12   9   2-0.89488 28.5547  11
 -12   9   2 46.8394 28.5867  22
 -12   9   2 4.70320 27.8774  23
 -12   9   2 12.8125 31.6299  30
 -12   9   2 24.7945 31.6593   2
 -12   9   3 59.5334 23.8521  28
 -12   9   3 64.0603 30.2703  11
 -12   9   3 64.5648 28.2132  23
 -12   9   3 106.282 28.4177  22
 -12   9   3 94.1364 32.4113  30
 -12   9   3 58.4127 30.9153   2
 -12   9   4 21.2585 25.3437  28
 -12   9   4 45.1573 30.3627  11
 -12   9   4 6.28486 26.8921  23
 -12   9   4 78.5170 27.6510  22
 -12   9   4 54.9177 27.2536  20
 -12   9   4 42.9128 33.1155  30
 -12   9   5 723.606 36.8224  23
 -12   9   5 845.068 37.5380  20
 -12   9   5 885.686 37.2525  22
 -12   9   5 750.730 41.0621  11
 -12   9   5 753.051 36.1770  28
 -12   9   5 804.595 42.9280  30
 -12   9   6 49.2163 27.5003  28
 -12   9   6 67.8796 32.2013  11
 -12   9   6 9.40845 26.8526  22
 -12   9   6 28.5059 27.1698  23
 -12   9   6 23.9023 26.0390  20
 -12   9   6 30.9105 32.3415  30
 -12   9   7 29.1614 28.7851  28
 -12  10  -9 93.6753 28.3464   8
 -12  10  -8 129.529 27.3640  13
 -12  10  -8 131.310 30.0036  20
 -12  10  -8 132.769 28.4872   8
 -12  10  -8 92.0600 29.7815  23
 -12  10  -8 121.943 29.4183  22
 -12  10  -7 96.0112 27.0471  13
 -12  10  -7 101.394 30.5601  22
 -12  10  -7 85.5978 30.9412  23
 -12  10  -7 110.884 30.5469  20
 -12  10  -7 60.9347 27.3687   8
 -12  10  -6-25.1548 29.0929  23
 -12  10  -6 20.7068 28.9110  22
 -12  10  -6 7.02749 27.1958  13
 -12  10  -6 71.2265 31.9709  27
 -12  10  -6 25.6211 26.1624   8
 -12  10  -5 41.7441 27.4408  13
 -12  10  -5 23.0997 31.7180  27
 -12  10  -5 19.5508 25.5535   8
 -12  10  -4 79.3383 28.0750  13
 -12  10  -4 39.7787 25.0428   8
 -12  10  -4 68.4077 31.5815  27
 -12  10  -3 38.6030 29.0952  22
 -12  10  -3 92.5204 29.7006  23
 -12  10  -3 72.7843 28.2145  13
 -12  10  -3 49.3397 25.2409  11
 -12  10  -3 82.6797 32.2197  27
 -12  10  -3 57.0627 32.1548  30
 -12  10  -2 185.731 31.1795  22
 -12  10  -2 179.028 31.3068  23
 -12  10  -2 204.823 30.2761  13
 -12  10  -2 166.417 26.9431  11
 -12  10  -2 129.937 32.1849  27
 -12  10  -2 207.309 34.1044  30
 -12  10  -1 64.7708 29.6008  22
 -12  10  -1 66.3983 29.1764  23
 -12  10  -1 66.4614 27.2064  11
 -12  10  -1 67.1232 32.0204  27
 -12  10  -1 69.8340 33.2509  30
 -12  10   0 55.7722 28.8569  23
 -12  10   0 45.6780 28.7949  22
 -12  10   0 53.5956 28.2311  11
 -12  10   0 28.6897 30.8572  27
 -12  10   0 31.3429 33.2624  30
 -12  10   1 56.9416 27.9863  22
 -12  10   1 87.6289 29.0395  23
 -12  10   1 75.3464 29.0725  11
 -12  10   1 113.495 32.2621  27
 -12  10   1 100.735 33.0865  30
 -12  10   2 50.9252 28.7390  22
 -12  10   2 57.5854 28.3297  23
 -12  10   2 72.8991 29.7588  11
 -12  10   2 133.746 32.8746  30
 -12  10   3 23.8925 28.2175  22
 -12  10   3 23.9524 27.7188  23
 -12  10   3 5.73920 30.0324  11
 -12  10   3 27.2690 24.8972  28
 -12  10   3 41.3272 32.8951  30
 -12  10   4 168.909 29.3090  22
 -12  10   4 137.695 28.9198  23
 -12  10   4 131.574 32.4264  11
 -12  10   4 151.829 27.2701  28
 -12  10   4 132.018 32.8113  30
 -12  10   5 91.2874 27.8650  22
 -12  10   5 74.1932 27.8945  23
 -12  10   5 71.4700 31.9997  11
 -12  10   5 72.0085 33.1029  30
 -12  10   5 58.8312 27.3007  28
 -12  10   6 199.557 29.4615  28
 -12  11  -9 29.9082 27.4040  13
 -12  11  -8 37.1348 28.0275  13
 -12  11  -7 53.7364 32.6286  27
 -12  11  -7 70.8377 28.3992  13
 -12  11  -7 48.6159 30.6029  22
 -12  11  -7 45.8576 30.5295  23
 -12  11  -6 132.232 33.3366  27
 -12  11  -6 122.432 29.1492  13
 -12  11  -6 186.189 31.0080  22
 -12  11  -6 100.814 30.8788  23
 -12  11  -5 46.9246 31.7110  27
 -12  11  -5 25.1448 28.6435  13
 -12  11  -4 59.2827 31.9822  27
 -12  11  -4 86.8684 29.3595  13
 -12  11  -4 77.2561 25.4547  11
 -12  11  -3 45.8750 31.6057  27
 -12  11  -3 11.0562 29.4610  13
 -12  11  -3 29.3874 26.1740  11
 -12  11  -3 40.1607 29.3870  23
 -12  11  -3 79.7160 30.1020  22
 -12  11  -2 6.98575 29.0307  23
 -12  11  -2 95.9148 30.6123  22
 -12  11  -2 33.7973 29.9717  13
 -12  11  -2 8.79324 26.5297  11
 -12  11  -2 35.3183 31.2798  27
 -12  11  -2 44.2446 33.0521  30
 -12  11  -1 284.904 31.5348  22
 -12  11  -1 185.768 30.7235  23
 -12  11  -1 236.352 30.3769  11
 -12  11  -1 241.494 33.4321  27
 -12  11  -1 208.781 34.2193  30
 -12  11   0 117.160 30.2574  22
 -12  11   0 143.361 30.5989  23
 -12  11   0 177.304 30.4055  11
 -12  11   0 120.889 32.0221  27
 -12  11   0 125.733 33.7193  30
 -12  11   1 15.3326 28.2035  23
 -12  11   1 15.0159 28.6251  22
 -12  11   1 47.6078 30.0134  11
 -12  11   1 61.0216 31.6785  27
 -12  11   1 8.01044 32.5758  30
 -12  11   2 105.833 29.2257  22
 -12  11   2 55.3458 28.9051  23
 -12  11   2 41.7570 30.8959  11
 -12  11   2 33.5849 30.9145  27
 -12  11   2 43.0983 32.7212  30
 -12  11   3 223.775 30.1050  23
 -12  11   3 246.165 30.3773  22
 -12  11   3 201.592 32.7105  11
 -12  11   3 248.123 35.1018  30
 -12  11   3 177.315 26.9235  28
 -12  11   4-35.9489 31.6919  11
 -12  11   4 7.74642 31.8963  30
 -12  11   4 50.5070 27.2875  28
 -12  11   5 91.0294 28.5778  28
 -12  12  -7 18.4408 29.7196  13
 -12  12  -6 26.6435 29.3945  13
 -12  12  -5 34.0947 31.6620  27
 -12  12  -5-8.77641 29.6257  13
 -12  12  -4 181.876 32.9786  27
 -12  12  -4 140.886 27.1580  11
 -12  12  -4 134.455 30.9467  13
 -12  12  -3 30.9700 31.4639  27
 -12  12  -3 22.8432 26.9437  11
 -12  12  -3 30.4298 29.8586  13
 -12  12  -3 1.00063 29.6736  23
 -12  12  -3 21.0321 29.9244  22
 -12  12  -2 49.5729 31.4637  27
 -12  12  -2 51.5668 27.8427  11
 -12  12  -2 60.1772 31.3160  13
 -12  12  -2 64.6080 29.5482  23
 -12  12  -1 97.8617 29.8413  11
 -12  12  -1 65.2441 31.6350  27
 -12  12   0 32.7067 29.5003  11
 -12  12   0 38.6156 32.1426  30
 -12  12   0-9.24636 31.3461  27
 -12  12   1 53.7212 30.7230  11
 -12  12   1 71.8921 33.4714  30
 -12  12   1 29.2758 31.8614  27
 -12  12   3 84.9890 27.2299  28
 -12  13  -4 24.5378 27.2071  11
 -12  13  -3 53.7772 28.4313  11
 -12  13  -2 151.848 30.6241  11
 -11  -7   3 216.821 39.2434   6
 -11  -7   4 178.891 39.3066   6
 -11  -7   7 181.285 30.5503  30
 -11  -6  -2 65.2038 31.7094   8
 -11  -6  -2 109.369 35.8575   6
 -11  -6  -2 86.7620 33.1110   2
 -11  -6  -1 92.5013 32.1724  15
 -11  -6  -1 80.7089 31.9103   8
 -11  -6  -1 39.2237 36.1413   6
 -11  -6  -1 28.0382 32.8199   2
 -11  -6   0 781.414 41.5758   2
 -11  -6   0 670.969 39.5261  15
 -11  -6   0 706.573 39.0326  20
 -11  -6   0 822.116 44.4248   6
 -11  -6   0 721.400 39.6582   8
 -11  -6   0 731.799 38.5383  23
 -11  -6   0 740.419 37.0369  22
 -11  -6   1-27.2400 30.7399  15
 -11  -6   1 24.5637 29.5891  20
 -11  -6   1 34.6625 36.4828   6
 -11  -6   1 45.3495 31.8320   8
 -11  -6   1 60.4361 29.5216  23
 -11  -6   1 24.6230 27.7826  22
 -11  -6   2 29.9306 31.3082  15
 -11  -6   2 44.4830 29.0787  23
 -11  -6   2 47.9858 27.0936  22
 -11  -6   2 21.4583 29.4134  20
 -11  -6   2 6.63173 36.6278   6
 -11  -6   2-30.9759 32.1351   8
 -11  -6   3 82.3162 33.4115   2
 -11  -6   3 13.0495 30.5919  15
 -11  -6   3 44.7826 27.5804  22
 -11  -6   3 44.9580 29.5580  23
 -11  -6   3 32.8030 29.3987  20
 -11  -6   3 31.5410 37.8155   6
 -11  -6   4 72.8144 32.4279   2
 -11  -6   4 29.6738 31.1980  15
 -11  -6   4 115.949 29.3955  23
 -11  -6   4 57.3645 27.0014  22
 -11  -6   4 83.6677 30.1852  20
 -11  -6   4 47.0208 37.6708   6
 -11  -6   5 73.3223 38.2960   6
 -11  -6   5 39.9237 33.0931   2
 -11  -6   5 21.0359 27.1784  30
 -11  -6   5 39.8543 26.9952  22
 -11  -6   5 55.5460 29.3442  23
 -11  -6   5 84.9140 29.4629  20
 -11  -6   5 29.4930 31.3139  15
 -11  -6   6 487.430 43.7230   6
 -11  -6   6 444.134 37.0093   2
 -11  -6   6 459.504 34.3215  30
 -11  -6   6 527.777 31.7631  22
 -11  -6   6 487.257 32.9246  23
 -11  -6   6 506.345 34.0299  20
 -11  -6   6 438.163 35.7626  15
 -11  -6   7 7.25241 32.6912   2
 -11  -6   7 63.4933 30.4947  30
 -11  -6   7 54.9681 28.1232  23
 -11  -6   7 70.1156 26.0728  22
 -11  -6   7 70.7301 28.9741  20
 -11  -6   7 60.6187 39.4308   6
 -11  -6   8 26.7985 24.7602  22
 -11  -6   8 44.7035 26.7030  23
 -11  -6   8-15.3840 27.1966  20
 -11  -6   8 6.22245 32.5048   2
 -11  -6   8 37.6810 30.4914  30
 -11  -6   9 70.5387 31.2983  30
 -11  -5  -4 0.92031 31.4386  15
 -11  -5  -4 43.3984 31.4305   8
 -11  -5  -4 34.0308 31.6153   2
 -11  -5  -3 353.404 34.7107   2
 -11  -5  -3 401.908 34.5285  15
 -11  -5  -3 315.408 31.9246  23
 -11  -5  -3 346.568 30.5063  22
 -11  -5  -3 311.334 32.8544  20
 -11  -5  -3 327.141 34.3583   8
 -11  -5  -3 389.823 38.2479   6
 -11  -5  -2 35.8772 31.0278  15
 -11  -5  -2 65.5388 36.3278   6
 -11  -5  -2 37.3518 31.1497   8
 -11  -5  -2 36.0899 31.9224   2
 -11  -5  -1 862.602 40.5957  15
 -11  -5  -1 796.422 40.9661   8
 -11  -5  -1 922.446 46.2330   6
 -11  -5  -1 861.689 41.8422   2
 -11  -5   0 213.980 33.6984   2
 -11  -5   0 182.680 29.4937  22
 -11  -5   0 236.536 31.1234  23
 -11  -5   0 211.616 32.2194  15
 -11  -5   0 160.788 30.8088  20
 -11  -5   0 270.859 38.1772   6
 -11  -5   0 256.741 33.1670   8
 -11  -5   1 175.189 28.6929  22
 -11  -5   1 117.627 29.5916  23
 -11  -5   1 132.281 30.6978  15
 -11  -5   1 151.137 30.3425  20
 -11  -5   1 197.359 37.5456   6
 -11  -5   1 131.175 31.9252   8
 -11  -5   2 2.24181 36.1521   6
 -11  -5   2 31.6789 24.6473  30
 -11  -5   2-10.5986 28.2754  23
 -11  -5   2 27.1329 26.8736  22
 -11  -5   2-3.86566 28.8242  20
 -11  -5   2 0.89974 29.4551  15
 -11  -5   3 37.6078 36.5151   6
 -11  -5   3 32.4007 31.8634   2
 -11  -5   3 73.7486 25.8858  30
 -11  -5   3-10.4692 27.8290  23
 -11  -5   3 59.8620 26.9179  22
 -11  -5   3 11.4552 28.9622  20
 -11  -5   3 16.1070 29.6453  15
 -11  -5   4 85.4210 36.9917   6
 -11  -5   4 18.4678 31.3292   2
 -11  -5   4 45.9117 27.6606  30
 -11  -5   4 75.9315 27.8854  23
 -11  -5   4 31.6833 26.3341  22
 -11  -5   4 31.0269 28.6369  20
 -11  -5   4 38.2300 30.2266  15
 -11  -5   5 171.795 38.9066   6
 -11  -5   5 201.981 33.3946   2
 -11  -5   5 218.175 30.2827  30
 -11  -5   5 163.741 28.9163  23
 -11  -5   5 131.246 26.8283  22
 -11  -5   5 159.610 29.5626  20
 -11  -5   5 162.584 30.7457  15
 -11  -5   6 218.493 29.7610  23
 -11  -5   6 124.956 27.1002  22
 -11  -5   6 185.405 31.4952  30
 -11  -5   6 159.519 29.1253  20
 -11  -5   6 223.483 33.2974   2
 -11  -5   7 96.2752 27.0866  23
 -11  -5   7 105.562 25.9752  22
 -11  -5   7 78.1528 30.6708  30
 -11  -5   7 55.1094 27.5331  20
 -11  -5   7 52.4832 31.7294   2
 -11  -5   8 0.78500 24.6061  22
 -11  -5   8 15.0944 26.5661  23
 -11  -5   8 85.3720 31.2755  30
 -11  -5   8 27.0631 26.5710  20
 -11  -5   8 47.1266 30.8450   2
 -11  -5   9 72.3867 31.4266   2
 -11  -5   9 100.032 32.6497  30
 -11  -5   9 54.4423 24.0604  22
 -11  -5   9 71.8569 26.1570  23
 -11  -5   9 68.7374 26.4028  20
 -11  -5   9 100.639 39.7011   6
 -11  -5  10 390.890 34.5844   2
 -11  -5  10 360.091 36.3405  30
 -11  -5  10 397.142 29.5910  23
 -11  -5  10 367.599 27.7648  22
 -11  -5  10 378.564 29.8119  20
 -11  -5  10 439.915 43.2814   6
 -11  -4  -6 272.625 33.5565  15
 -11  -4  -6 270.661 33.9139   8
 -11  -4  -6 351.720 32.9732   2
 -11  -4  -5 44.2758 30.2828   2
 -11  -4  -5 15.2460 30.6335  15
 -11  -4  -5 52.2688 29.9596  23
 -11  -4  -5 8.02445 27.4744  22
 -11  -4  -5 44.7781 28.8577  20
 -11  -4  -5 49.5780 31.5769   8
 -11  -4  -4 97.3151 31.0045   2
 -11  -4  -4 16.1144 30.2845  15
 -11  -4  -4 66.3670 29.4728  23
 -11  -4  -4 7.22096 26.1109  22
 -11  -4  -4-5.78907 29.5729  20
 -11  -4  -4 1.82297 30.5333   8
 -11  -4  -3-11.0942 30.1274   2
 -11  -4  -3 37.4671 29.9693  15
 -11  -4  -3 5.85300 28.4572  23
 -11  -4  -3 0.92032 26.4461  22
 -11  -4  -3 54.5136 28.7484  20
 -11  -4  -3-4.60030 30.7250   8
 -11  -4  -3 65.7892 35.7253   6
 -11  -4  -2 155.140 30.2745  15
 -11  -4  -2 194.609 36.3467   6
 -11  -4  -2 146.634 31.9959   8
 -11  -4  -2 180.364 32.1304   2
 -11  -4  -1 213.285 32.7205   2
 -11  -4  -1 239.210 31.0332  15
 -11  -4  -1 175.557 30.4396  23
 -11  -4  -1 204.310 29.2396  22
 -11  -4  -1 150.743 29.1906  20
 -11  -4  -1 210.554 32.0120   8
 -11  -4  -1 250.482 36.7626   6
 -11  -4   0 547.368 36.9224   8
 -11  -4   0 637.469 41.5396   6
 -11  -4   0 553.603 36.7399   2
 -11  -4   0 546.096 33.4515  22
 -11  -4   0 580.666 35.0801  23
 -11  -4   0 568.608 29.8598  30
 -11  -4   0 547.449 34.3079  20
 -11  -4   0 575.017 35.6742  15
 -11  -4   1-0.95089 30.4316   8
 -11  -4   1 42.1912 35.9424   6
 -11  -4   1 10.1637 24.6142  30
 -11  -4   1-10.0092 26.6624  22
 -11  -4   1-26.9975 27.8764  23
 -11  -4   1-9.61409 28.0095  20
 -11  -4   1-8.63767 28.7760  15
 -11  -4   2-6.74416 35.3711   6
 -11  -4   2 20.8955 25.9094  30
 -11  -4   2-5.02276 22.3029  11
 -11  -4   2 8.10605 26.3935  22
 -11  -4   2 0.95431 28.3074  23
 -11  -4   2 41.0861 28.9327  15
 -11  -4   2 54.2772 27.8285  20
 -11  -4   2 30.8100 30.7609   2
 -11  -4   3 30.7453 36.1364   6
 -11  -4   3 19.9378 30.5702   2
 -11  -4   3 17.7093 27.1218  30
 -11  -4   3 52.4698 25.9116  22
 -11  -4   3 15.0752 27.3928  23
 -11  -4   3 45.0943 27.4546  20
 -11  -4   3 58.6162 28.5266  15
 -11  -4   4 0.90365 30.3652   2
 -11  -4   4 63.5283 28.5928  30
 -11  -4   4-0.87490 25.3215  22
 -11  -4   4 23.1772 27.3148  23
 -11  -4   4 22.2007 27.5202  20
 -11  -4   4 14.3234 27.6251  15
 -11  -4   5 444.272 34.6869   2
 -11  -4   5 480.726 34.2471  30
 -11  -4   5 424.917 30.2121  22
 -11  -4   5 436.469 31.8354  23
 -11  -4   5 432.769 31.9765  20
 -11  -4   5 419.261 32.7611  15
 -11  -4   6 231.564 27.5900  22
 -11  -4   6 259.582 29.5154  23
 -11  -4   6 305.619 33.2543  30
 -11  -4   6 274.073 29.4786  20
 -11  -4   6 278.082 32.4626   2
 -11  -4   7-18.3899 30.2859   2
 -11  -4   7 6.40939 30.6936  30
 -11  -4   7 27.7512 24.6183  22
 -11  -4   7 6.05118 26.4039  23
 -11  -4   7 12.9372 26.4382  20
 -11  -4   7 19.9958 36.5466   6
 -11  -4   8 26.5010 30.3573   2
 -11  -4   8 12.1506 31.4248  30
 -11  -4   8 14.0291 24.5900  22
 -11  -4   8 68.0786 26.6504  23
 -11  -4   8 8.32644 26.2826  20
 -11  -4   8 57.9589 37.6395   6
 -11  -4   9 62.5386 31.1629   2
 -11  -4   9 21.5440 31.4239  30
 -11  -4   9 67.3856 25.2097  22
 -11  -4   9 11.1553 25.7561  23
 -11  -4   9 5.59380 25.6386  20
 -11  -4   9-20.1548 37.7453   6
 -11  -4  10 172.364 31.6951   2
 -11  -4  10 106.897 33.6983  30
 -11  -4  10 85.7215 25.2380  23
 -11  -4  10 138.745 24.2869  22
 -11  -4  10 112.237 25.3749  20
 -11  -4  10 193.842 39.9183   6
 -11  -4  11 144.330 34.5959  30
 -11  -4  11 170.557 39.9087   6
 -11  -4  11 111.527 30.7171   2
 -11  -4  12 218.797 31.2300   2
 -11  -3  -8 144.472 29.5705   2
 -11  -3  -7 335.465 32.0651   2
 -11  -3  -7 370.227 33.8621  15
 -11  -3  -7 326.380 31.0535  23
 -11  -3  -7 273.822 28.8688  22
 -11  -3  -7 290.822 31.0495  20
 -11  -3  -7 279.288 33.7946   8
 -11  -3  -6 30.0826 29.5325   2
 -11  -3  -6 35.7495 29.5872  15
 -11  -3  -6 68.4916 28.4368  23
 -11  -3  -6 51.3435 27.1312  22
 -11  -3  -6 13.1001 27.4622  20
 -11  -3  -6 23.6857 30.8420   8
 -11  -3  -5 440.725 33.2402   2
 -11  -3  -5 359.145 32.7885  15
 -11  -3  -5 372.814 30.8286  22
 -11  -3  -5 341.667 31.9216  23
 -11  -3  -5 404.493 32.4528  20
 -11  -3  -5 401.004 34.8286   8
 -11  -3  -4 73.5268 30.3422   2
 -11  -3  -4-12.0573 29.3919  15
 -11  -3  -4-6.77187 28.7544  23
 -11  -3  -4 15.5917 27.2052  22
 -11  -3  -4 30.7480 27.7136  20
 -11  -3  -4-2.77637 30.2250   8
 -11  -3  -3 106.841 30.2168   2
 -11  -3  -3 166.575 29.9155  15
 -11  -3  -3 89.3737 28.9549  23
 -11  -3  -3 81.0646 27.3945  22
 -11  -3  -3 95.5232 28.0842  20
 -11  -3  -3 136.926 35.7945   6
 -11  -3  -3 105.992 30.9077   8
 -11  -3  -2 154.859 24.0601  30
 -11  -3  -2 79.3632 29.5518   2
 -11  -3  -2 134.402 29.4104  15
 -11  -3  -2 78.5161 30.1307   8
 -11  -3  -2 165.476 35.1441   6
 -11  -3  -1 26.0764 34.0290   6
 -11  -3  -1 49.7386 30.0019   8
 -11  -3  -1 112.127 24.3173  30
 -11  -3  -1 62.3991 21.8518  27
 -11  -3  -1 27.9601 29.5666   2
 -11  -3  -1 27.7948 27.5191  22
 -11  -3  -1 59.3166 28.6516  23
 -11  -3  -1 55.8472 28.1515  20
 -11  -3  -1 29.2351 27.5314  15
 -11  -3   0-3.77170 30.0021   8
 -11  -3   0 59.2311 34.8913   6
 -11  -3   0 35.5990 24.1366  30
 -11  -3   0 11.0118 22.4686  27
 -11  -3   0 24.1812 27.8530  23
 -11  -3   0-7.37273 27.2634  22
 -11  -3   0-26.7972 27.8662  20
 -11  -3   0 8.25785 26.7924  15
 -11  -3   1 186.043 36.4423   6
 -11  -3   1 121.579 26.3299  30
 -11  -3   1 117.314 22.3731  11
 -11  -3   1 105.101 27.1971  22
 -11  -3   1 176.472 29.1021  23
 -11  -3   1 168.914 28.4489  20
 -11  -3   1 154.944 28.1633  15
 -11  -3   2 129.409 27.1032  30
 -11  -3   2 155.810 23.3520  11
 -11  -3   2 131.853 30.1925   2
 -11  -3   2 181.087 28.6488  23
 -11  -3   2 117.439 26.7268  22
 -11  -3   2 107.020 27.9580  20
 -11  -3   2 128.128 27.7022  15
 -11  -3   3 80.3367 27.3977  30
 -11  -3   3 40.7811 23.5507  11
 -11  -3   3 54.3223 30.2640   2
 -11  -3   3 17.8340 26.2327  22
 -11  -3   3 65.4927 27.5965  23
 -11  -3   3 30.5777 27.2742  20
 -11  -3   3 46.2986 26.9491  15
 -11  -3   4 48.7636 28.5627  30
 -11  -3   4 11.8664 24.2824  11
 -11  -3   4-33.3285 25.9027  22
 -11  -3   4 25.7724 27.0059  23
 -11  -3   4 3.95254 26.5337  15
 -11  -3   4 67.4401 26.9150  20
 -11  -3   4 31.0676 29.3605   2
 -11  -3   5 194.583 36.7225   6
 -11  -3   5 164.022 30.5591   2
 -11  -3   5 152.975 30.2802  30
 -11  -3   5 142.797 26.0383  22
 -11  -3   5 231.100 28.5597  23
 -11  -3   5 143.009 27.7368  20
 -11  -3   5 151.931 27.6695  15
 -11  -3   6 66.9229 30.8076  30
 -11  -3   6-27.4539 25.3339  22
 -11  -3   6 5.25973 26.0252  23
 -11  -3   6 41.6726 29.8571   2
 -11  -3   6-26.9874 26.4731  20
 -11  -3   6 80.6133 36.4081   6
 -11  -3   7 407.769 35.0827  30
 -11  -3   7 262.120 27.5626  22
 -11  -3   7 304.502 29.0226  23
 -11  -3   7 313.969 32.0800   2
 -11  -3   7 308.322 29.0875  20
 -11  -3   7 316.086 39.1844   6
 -11  -3   8 193.646 33.6050  30
 -11  -3   8 146.742 26.8731  23
 -11  -3   8 135.410 25.5248  22
 -11  -3   8 181.334 31.1551   2
 -11  -3   8 156.366 27.6318  20
 -11  -3   8 209.318 38.4585   6
 -11  -3   9 127.590 33.0348  30
 -11  -3   9 99.4455 24.0874  22
 -11  -3   9 135.170 25.9031  23
 -11  -3   9 105.212 30.1776   2
 -11  -3   9 106.636 26.1315  20
 -11  -3   9 105.949 37.7917   6
 -11  -3  10 96.1034 33.7136  30
 -11  -3  10 39.5391 29.5386   2
 -11  -3  10 55.0824 23.2144  22
 -11  -3  10 31.1767 24.7339  23
 -11  -3  10 80.4042 24.9844  20
 -11  -3  10 33.8336 37.1386   6
 -11  -3  11 16.0371 31.2815  11
 -11  -3  11 87.0671 34.5259  30
 -11  -3  11 23.2492 38.3653   6
 -11  -3  11 91.5401 29.9267   2
 -11  -3  12 90.9838 32.8221  11
 -11  -3  12 100.271 36.0716  30
 -11  -3  12 93.9258 29.5182   2
 -11  -3  12 112.934 38.5708   6
 -11  -2  -9 210.165 29.2790   2
 -11  -2  -9 187.004 33.0637   8
 -11  -2  -8 14.5331 29.9144  15
 -11  -2  -8-22.3462 27.6913  23
 -11  -2  -8 19.3999 26.2219  22
 -11  -2  -8 23.9321 28.2967   2
 -11  -2  -8 44.5991 27.1842  20
 -11  -2  -8-34.4477 31.4996   8
 -11  -2  -7 79.7275 30.3799  15
 -11  -2  -7 49.8819 26.8925  22
 -11  -2  -7 31.3802 28.7285  23
 -11  -2  -7 58.4272 28.6231   2
 -11  -2  -7 77.9207 28.8672  20
 -11  -2  -7 79.2672 31.7299   8
 -11  -2  -6 398.112 32.5913  15
 -11  -2  -6 326.115 29.9774  22
 -11  -2  -6 380.576 31.8796  23
 -11  -2  -6 373.904 31.5517   2
 -11  -2  -6 364.938 31.5841  20
 -11  -2  -6 326.327 33.8710   8
 -11  -2  -5-10.8036 28.4914  15
 -11  -2  -5 69.3672 28.8082   2
 -11  -2  -5-18.2161 27.5470  22
 -11  -2  -5 42.0744 28.5262  23
 -11  -2  -5 17.9868 27.8536  20
 -11  -2  -5 94.8140 31.6003   8
 -11  -2  -4 155.165 28.9664  15
 -11  -2  -4 178.528 22.9989  27
 -11  -2  -4 208.530 30.0565   2
 -11  -2  -4 214.593 30.2579  23
 -11  -2  -4 143.025 27.8084  22
 -11  -2  -4 179.019 29.1461  20
 -11  -2  -4 150.650 30.8876   8
 -11  -2  -3 58.0467 22.9171  30
 -11  -2  -3 80.3360 29.0771   2
 -11  -2  -3 46.5461 22.2593  27
 -11  -2  -3 78.1628 30.4746   8
 -11  -2  -3 78.0838 34.3491   6
 -11  -2  -3 99.6891 27.0152  15
 -11  -2  -2 5.29497 23.4917  30
 -11  -2  -2-0.62234 22.1289  27
 -11  -2  -2 19.6186 28.4643   2
 -11  -2  -2 31.9591 26.9083  15
 -11  -2  -2 45.2542 34.2575   6
 -11  -2  -2 0.93210 29.4688   8
 -11  -2  -1 310.210 36.5865   6
 -11  -2  -1 348.268 32.0789   2
 -11  -2  -1 377.713 28.0713  30
 -11  -2  -1 329.383 26.4042  27
 -11  -2  -1 347.060 31.0633  23
 -11  -2  -1 318.575 29.5196  22
 -11  -2  -1 380.576 31.1826  20
 -11  -2  -1 328.546 28.9769  15
 -11  -2   0 468.894 38.5009   6
 -11  -2   0 444.541 29.8317  30
 -11  -2   0 464.262 30.4005  22
 -11  -2   0 495.224 32.5847  23
 -11  -2   0 373.082 24.0085  11
 -11  -2   0 409.118 31.3924  20
 -11  -2   0 406.579 29.4365  15
 -11  -2   1 210.582 27.1922  30
 -11  -2   1 137.057 22.0615  11
 -11  -2   1 155.784 26.1313  22
 -11  -2   1 121.993 27.2764  23
 -11  -2   1 162.437 28.1715  20
 -11  -2   1 120.451 26.3069  15
 -11  -2   2 67.8348 27.0901  30
 -11  -2   2 56.1089 22.3647  11
 -11  -2   2 66.2681 28.9655   2
 -11  -2   2 68.9229 25.1618  22
 -11  -2   2 100.000 27.2619  23
 -11  -2   2 32.3144 26.7360  20
 -11  -2   2 68.3877 25.4425  15
 -11  -2   3 44.4133 33.8416   6
 -11  -2   3 6.79552 27.3075  30
 -11  -2   3-0.69719 22.8839  11
 -11  -2   3 26.9889 27.8738   2
 -11  -2   3 41.4571 26.2842  23
 -11  -2   3 35.3036 25.0209  22
 -11  -2   3 31.8616 26.0708  20
 -11  -2   3 20.0368 25.3856  15
 -11  -2   4 34.6140 33.8826   6
 -11  -2   4 21.2695 28.5203  30
 -11  -2   4 44.7807 24.4997  11
 -11  -2   4-0.86686 28.1313   2
 -11  -2   4 66.8434 25.0129  22
 -11  -2   4 26.2759 26.1873  23
 -11  -2   4 0.89507 25.6047  20
 -11  -2   4 40.3283 24.9526  15
 -11  -2   5 139.326 35.2569   6
 -11  -2   5 203.506 30.8831  30
 -11  -2   5 133.518 26.8830  11
 -11  -2   5 181.576 30.3674   2
 -11  -2   5 148.962 25.8769  22
 -11  -2   5 180.405 27.3871  23
 -11  -2   5 170.312 27.3009  20
 -11  -2   5 134.992 25.6902  15
 -11  -2   6 363.900 31.4729   2
 -11  -2   6 310.082 29.8170  11
 -11  -2   6 359.146 33.8621  30
 -11  -2   6 367.062 29.4298  23
 -11  -2   6 301.723 27.6493  22
 -11  -2   6 312.024 28.8765  20
 -11  -2   6 347.578 37.7839   6
 -11  -2   7 329.319 31.4764   2
 -11  -2   7 217.181 29.2536  11
 -11  -2   7 301.961 34.0561  30
 -11  -2   7 270.526 28.5352  23
 -11  -2   7 169.732 26.3563  22
 -11  -2   7 252.732 27.5630  20
 -11  -2   7 244.515 36.1567   6
 -11  -2   8 761.689 37.0969   2
 -11  -2   8 659.446 37.2780  11
 -11  -2   8 817.610 41.3600  30
 -11  -2   8 664.330 32.4677  22
 -11  -2   8 827.089 34.4264  23
 -11  -2   8 700.764 33.5091  20
 -11  -2   8 781.741 44.3112   6
 -11  -2   9 60.5011 29.3267   2
 -11  -2   9 16.1817 29.6136  11
 -11  -2   9 31.8315 32.4530  30
 -11  -2   9 15.4978 24.4614  23
 -11  -2   9 33.8120 23.2645  22
 -11  -2   9 40.0160 23.7199  20
 -11  -2   9 11.3625 36.1122   6
 -11  -2  10 13.8833 28.7256   2
 -11  -2  10 28.4882 30.2552  11
 -11  -2  10 66.2114 33.1988  30
 -11  -2  10 8.38488 22.7681  22
 -11  -2  10 79.5114 24.4324  23
 -11  -2  10 33.6325 23.8283  20
 -11  -2  10 74.8741 36.8513   6
 -11  -2  11 95.5140 33.2072  30
 -11  -2  11 41.8756 36.6329   6
 -11  -2  11 18.4413 27.9348   2
 -11  -2  11 44.2866 31.1798  11
 -11  -2  12 226.385 36.7363  30
 -11  -2  12 222.112 29.8928   2
 -11  -2  12 142.510 38.2103   6
 -11  -2  12 141.685 32.4142  11
 -11  -2  13 22.2592 29.8569  28
 -11  -1 -10 95.7578 28.2275  23
 -11  -1 -10 73.0542 26.3053  22
 -11  -1 -10 102.939 28.1287   2
 -11  -1 -10 75.9542 30.4957  15
 -11  -1  -9 18.3177 28.8421  15
 -11  -1  -9 14.8396 26.9362  23
 -11  -1  -9 13.2488 25.6771  22
 -11  -1  -9 76.6135 27.8463   2
 -11  -1  -9 54.6205 27.8334  20
 -11  -1  -9 44.0818 32.0626   8
 -11  -1  -8 593.689 35.7508  15
 -11  -1  -8 672.316 35.2698  23
 -11  -1  -8 608.387 33.7807  22
 -11  -1  -8 670.312 34.3916   2
 -11  -1  -8 680.079 35.4866  20
 -11  -1  -8 617.876 38.7254   8
 -11  -1  -7 55.3925 28.4971  15
 -11  -1  -7 58.6595 28.5968   2
 -11  -1  -7 52.6853 27.5675  23
 -11  -1  -7 41.3992 26.3949  22
 -11  -1  -7 64.9843 27.8628  20
 -11  -1  -7 59.5233 30.8396   8
 -11  -1  -6 272.765 30.3142  15
 -11  -1  -6 298.184 24.9320  27
 -11  -1  -6 349.670 30.6160   2
 -11  -1  -6 304.444 30.0229  23
 -11  -1  -6 251.839 28.6405  22
 -11  -1  -6 320.335 30.5760  20
 -11  -1  -6 318.524 33.5403   8
 -11  -1  -5 23.2546 29.0465   8
 -11  -1  -5 55.7602 22.8189  30
 -11  -1  -5 39.3901 22.9079  27
 -11  -1  -5 77.7626 28.8284   2
 -11  -1  -5 43.7331 25.8811  22
 -11  -1  -5-14.2606 27.3230  23
 -11  -1  -5 37.5704 27.1456  20
 -11  -1  -5-34.7436 27.0308  15
 -11  -1  -4 261.590 25.4637  30
 -11  -1  -4 240.215 25.0442  27
 -11  -1  -4 267.729 30.3298   2
 -11  -1  -4 248.906 30.1681  23
 -11  -1  -4 246.985 28.1423  22
 -11  -1  -4 264.417 29.3669  20
 -11  -1  -4 233.723 28.5085  15
 -11  -1  -3 96.6056 24.6685  30
 -11  -1  -3 99.0065 28.3041   2
 -11  -1  -3 97.4382 23.6395  27
 -11  -1  -3 113.409 34.4727   6
 -11  -1  -3 89.4791 25.5606  15
 -11  -1  -2 95.8170 24.8963  30
 -11  -1  -2 58.1710 23.6210  27
 -11  -1  -2 44.7275 25.4278  15
 -11  -1  -2 63.3174 33.0792   6
 -11  -1  -2 76.4019 28.3224   2
 -11  -1  -1 52.7872 25.5172  30
 -11  -1  -1 22.0205 27.1722   2
 -11  -1  -1 8.52263 25.5573  23
 -11  -1  -1 47.4139 24.8001  22
 -11  -1  -1 4.67046 26.1309  20
 -11  -1  -1 24.8837 24.2010  15
 -11  -1   0 21.1237 28.2630   8
 -11  -1   0 1.77798 25.7687  30
 -11  -1   0 21.6499 19.5482  11
 -11  -1   0 9.05265 24.7987  22
 -11  -1   0 5.63665 25.5572  23
 -11  -1   0 42.5664 26.5493  20
 -11  -1   0 33.7567 24.3170  15
 -11  -1   1 770.461 35.2773  30
 -11  -1   1 630.908 28.6873  11
 -11  -1   1 678.227 35.4212   2
 -11  -1   1 629.888 32.4915  22
 -11  -1   1 682.824 34.2554  23
 -11  -1   1 672.389 34.3599  20
 -11  -1   1 657.382 31.9840  15
 -11  -1   2 107.295 33.8168   6
 -11  -1   2 63.5837 27.0878  30
 -11  -1   2 90.2174 22.6601  11
 -11  -1   2 40.1216 27.3602   2
 -11  -1   2 87.3126 26.0905  23
 -11  -1   2 97.1807 24.8716  22
 -11  -1   2 88.6922 26.3269  20
 -11  -1   2 85.2805 24.6362  15
 -11  -1   3 100.003 33.1930   6
 -11  -1   3 141.537 28.7687   2
 -11  -1   3 122.029 28.3755  30
 -11  -1   3 124.739 23.5469  11
 -11  -1   3 95.8217 24.8016  22
 -11  -1   3 91.5027 26.0622  23
 -11  -1   3 136.491 26.3998  20
 -11  -1   3 60.0933 23.4113  15
 -11  -1   4-14.2035 32.3219   6
 -11  -1   4 66.1433 27.9128   2
 -11  -1   4 56.8495 28.4305  30
 -11  -1   4 41.0203 18.7837  28
 -11  -1   4 27.1110 24.0428  11
 -11  -1   4 15.1402 25.4103  23
 -11  -1   4 68.6305 24.5939  22
 -11  -1   4 52.6706 25.6274  20
 -11  -1   4 34.3361 23.2434  15
 -11  -1   5 49.3742 33.1071   6
 -11  -1   5 48.8174 27.6065   2
 -11  -1   5 30.0072 29.4505  30
 -11  -1   5 9.09614 19.8306  28
 -11  -1   5 1.59785 25.1466  11
 -11  -1   5 22.6928 23.3820  22
 -11  -1   5 37.5301 25.4657  23
 -11  -1   5 73.1743 25.0189  20
 -11  -1   5 13.9358 23.0714  15
 -11  -1   6 55.0286 34.2533   6
 -11  -1   6 37.2950 27.5548   2
 -11  -1   6 55.4302 30.7005  30
 -11  -1   6 55.1482 21.5939  28
 -11  -1   6 25.2643 25.7734  11
 -11  -1   6 14.4940 25.1559  23
 -11  -1   6 44.3553 24.2726  22
 -11  -1   6 53.8103 25.7531  20
 -11  -1   6 54.4578 23.8588  15
 -11  -1   7 1270.22 45.0389   2
 -11  -1   7 1226.48 48.7658  30
 -11  -1   7 1214.21 41.2527  28
 -11  -1   7 1208.99 45.0425  11
 -11  -1   7 1392.08 43.0378  22
 -11  -1   7 1386.81 44.4819  23
 -11  -1   7 1266.48 43.2289  20
 -11  -1   7 1335.09 52.0115   6
 -11  -1   8 141.667 28.7935   2
 -11  -1   8 154.207 32.5764  30
 -11  -1   8 163.770 25.4367  28
 -11  -1   8 138.092 29.0395  11
 -11  -1   8 200.658 25.8750  23
 -11  -1   8 163.115 24.3196  22
 -11  -1   8 175.320 25.8046  20
 -11  -1   8 177.635 35.7525   6
 -11  -1   9 267.319 30.0276   2
 -11  -1   9 236.563 34.7179  30
 -11  -1   9 210.138 27.3815  28
 -11  -1   9 183.384 31.2963  11
 -11  -1   9 220.079 26.6274  23
 -11  -1   9 216.072 25.8457  22
 -11  -1   9 276.496 26.8555  20
 -11  -1   9 274.630 37.2369   6
 -11  -1  10 83.4689 28.6445   2
 -11  -1  10 80.1956 33.7187  30
 -11  -1  10 117.820 27.2318  28
 -11  -1  10 105.477 30.6799  11
 -11  -1  10 111.574 24.4839  23
 -11  -1  10 62.1780 22.9616  22
 -11  -1  10 126.259 24.5115  20
 -11  -1  10 85.7211 35.3802   6
 -11  -1  11 14.8051 34.4424  30
 -11  -1  11-0.87184 27.2247  28
 -11  -1  11 38.2137 36.4034   6
 -11  -1  11 37.4797 28.2497   2
 -11  -1  11 55.6554 30.8868  11
 -11  -1  12 41.8410 29.4101  28
 -11  -1  12 80.2343 36.9696   6
 -11  -1  12 55.4694 27.8681   2
 -11  -1  12 53.6334 31.9219  11
 -11  -1  13 320.920 35.6422  11
 -11  -1  13 280.425 32.4807  28
 -11  -1  13 320.040 38.9324   6
 -11   0 -10 34.8237 28.2093  15
 -11   0 -10-10.1754 26.4200  23
 -11   0 -10 11.3047 25.6032  22
 -11   0 -10 37.1235 26.9924   2
 -11   0 -10 20.9904 26.8126  20
 -11   0 -10 30.4755 32.0300   8
 -11   0  -9 50.0915 28.3320  15
 -11   0  -9 55.2048 27.9303   2
 -11   0  -9 34.3232 25.5568  22
 -11   0  -9 102.852 27.1801  23
 -11   0  -9 87.8826 27.3004  20
 -11   0  -9 67.7541 31.1016   8
 -11   0  -8 127.312 28.4131  15
 -11   0  -8 98.3846 23.8989  27
 -11   0  -8 105.163 28.1527   2
 -11   0  -8 175.485 26.6866  22
 -11   0  -8 138.796 28.0923  23
 -11   0  -8 133.458 27.6201  20
 -11   0  -8 39.0880 31.1186   8
 -11   0  -7 246.401 25.3202  27
 -11   0  -7 237.119 29.2144   2
 -11   0  -7 288.879 28.8717  22
 -11   0  -7 270.399 30.4556  23
 -11   0  -7 216.487 28.8781  20
 -11   0  -7 248.711 29.4818  15
 -11   0  -6 418.102 27.5488  27
 -11   0  -6 429.435 31.2336   2
 -11   0  -6 357.955 30.8536  23
 -11   0  -6 437.584 29.9485  22
 -11   0  -6 412.251 31.3853  20
 -11   0  -6 352.388 29.8937  15
 -11   0  -5 197.486 25.4157  30
 -11   0  -5 203.157 25.3977  27
 -11   0  -5 250.954 29.1331   2
 -11   0  -5 205.036 27.5015  22
 -11   0  -5 203.828 28.6215  23
 -11   0  -5 200.719 28.3212  20
 -11   0  -5 195.915 27.2223  15
 -11   0  -4 49.0346 24.6020  30
 -11   0  -4 43.4962 23.6205  27
 -11   0  -4 56.9523 27.3633   2
 -11   0  -4 88.0100 27.2279  23
 -11   0  -4 44.0535 25.0995  22
 -11   0  -4 47.5179 26.6823  20
 -11   0  -4 28.9471 24.7726  15
 -11   0  -3 78.4520 27.1691   2
 -11   0  -3 22.3107 24.5317  30
 -11   0  -3 25.4675 28.1390   8
 -11   0  -3 15.5710 24.3109  15
 -11   0  -3 19.8081 24.1179  27
 -11   0  -2 83.4484 27.8140   2
 -11   0  -2 29.2349 25.3247  30
 -11   0  -2 35.3429 24.4946  27
 -11   0  -2 48.4590 24.0462  15
 -11   0  -2 26.2701 27.7289   8
 -11   0  -1 98.3602 28.4960   8
 -11   0  -1 82.3611 19.1304  11
 -11   0  -1 80.3614 26.1620  30
 -11   0  -1 97.5715 24.6699  22
 -11   0  -1 72.8283 25.5667  23
 -11   0  -1 86.4321 27.0667  20
 -11   0  -1 85.9417 23.7219  15
 -11   0   0 1191.21 44.5261   8
 -11   0   0 1261.57 48.4349   6
 -11   0   0 1332.40 44.4939  30
 -11   0   0 1187.01 37.4711  11
 -11   0   0 1226.36 42.5879  22
 -11   0   0 1262.96 43.4532  23
 -11   0   0 1150.79 43.0863  20
 -11   0   0 1199.16 39.7886  15
 -11   0   1-7.42004 31.6889   6
 -11   0   1 36.4600 25.6964  30
 -11   0   1-11.0174 20.6233  11
 -11   0   1 12.5557 26.0503   2
 -11   0   1 17.4005 26.2901  23
 -11   0   1 30.4107 24.3817  22
 -11   0   1-4.50933 25.5716  20
 -11   0   1 19.4097 22.4054  15
 -11   0   2-3.18177 32.0696   6
 -11   0   2-16.8541 26.5604  30
 -11   0   2 17.2624 21.8759  11
 -11   0   2-13.3947 26.7178   2
 -11   0   2 10.5942 24.0231  22
 -11   0   2-3.61580 24.9545  23
 -11   0   2-15.1329 25.3037  20
 -11   0   2 35.4236 22.3664  15
 -11   0   3 52.0359 32.2614   6
 -11   0   3 79.3424 26.6901   2
 -11   0   3 79.6620 27.1624  30
 -11   0   3 62.7253 23.1361  11
 -11   0   3 74.8361 25.3953  23
 -11   0   3 34.8152 24.1409  22
 -11   0   3 36.8581 25.1113  20
 -11   0   3 58.9239 22.4179  15
 -11   0   4 172.540 33.3201   6
 -11   0   4 156.241 27.7814   2
 -11   0   4 112.841 29.2126  30
 -11   0   4 136.353 19.7815  28
 -11   0   4 151.417 25.4085  11
 -11   0   4 141.110 25.1528  22
 -11   0   4 149.730 25.9596  23
 -11   0   4 137.099 25.9925  20
 -11   0   4 92.6102 22.4671  15
 -11   0   5 99.2078 32.8638   6
 -11   0   5 117.801 27.6396   2
 -11   0   5 100.290 29.0799  30
 -11   0   5 94.8283 20.7463  28
 -11   0   5 61.2246 25.4038  11
 -11   0   5 103.892 25.7336  23
 -11   0   5 117.407 24.3758  22
 -11   0   5 70.9769 24.6563  20
 -11   0   5 80.9109 21.9705  15
 -11   0   6 908.266 43.5101   6
 -11   0   6 873.202 37.2962   2
 -11   0   6 918.299 41.9636  30
 -11   0   6 773.477 32.0797  28
 -11   0   6 769.240 36.2698  11
 -11   0   6 844.955 35.9847  23
 -11   0   6 892.022 35.0748  22
 -11   0   6 879.836 36.0251  20
 -11   0   6 762.922 31.9358  15
 -11   0   7 31.1490 26.7719   2
 -11   0   7-16.1335 31.4630  30
 -11   0   7 83.3047 23.7550  28
 -11   0   7 67.5174 27.8561  11
 -11   0   7 138.386 25.7438  23
 -11   0   7 56.8620 23.2429  22
 -11   0   7 76.9504 25.3703  20
 -11   0   7 50.1951 33.7641   6
 -11   0   8 118.172 28.3817   2
 -11   0   8 93.1493 31.3026  30
 -11   0   8 113.526 25.2595  28
 -11   0   8 106.431 28.4842  11
 -11   0   8 123.409 25.4072  23
 -11   0   8 124.968 23.8833  22
 -11   0   8 122.562 24.7898  20
 -11   0   8 87.4904 34.2635   6
 -11   0   9 30.4577 27.6864   2
 -11   0   9 25.2689 32.3440  30
 -11   0   9 32.6462 25.1272  28
 -11   0   9 37.4349 29.0493  11
 -11   0   9 40.7104 23.5263  23
 -11   0   9 83.5004 22.2422  22
 -11   0   9 69.1277 24.6561  20
 -11   0   9 28.7265 33.7888   6
 -11   0  10 93.1977 35.1481   6
 -11   0  10 23.5952 26.7462  28
 -11   0  10 75.2664 30.2763  11
 -11   0  10 89.9044 23.3825  23
 -11   0  10 126.461 22.6254  22
 -11   0  10 64.8288 23.0713  20
 -11   0  10 63.3508 27.7968   2
 -11   0  11 40.6505 31.2035  11
 -11   0  11 36.2789 28.1378  28
 -11   0  11 60.0005 27.9401   2
 -11   0  11 71.3635 34.7503   6
 -11   0  12 139.624 34.7886  30
 -11   0  12 127.281 32.6586  11
 -11   0  12 87.0508 35.4774   6
 -11   0  12 137.424 30.9320  28
 -11   0  12 147.244 28.4669   2
 -11   0  13 22.5317 33.8289  30
 -11   0  13 23.8612 30.1860  28
 -11   1 -11 277.502 30.7673  15
 -11   1 -11 265.336 27.1882  22
 -11   1 -11 308.670 28.9686  23
 -11   1 -11 287.068 28.1088  20
 -11   1 -11 241.822 34.3087   8
 -11   1 -10 35.7801 24.5080  27
 -11   1 -10 68.4356 27.6483   2
 -11   1 -10 68.4011 26.4864  23
 -11   1 -10 77.7901 25.5246  22
 -11   1 -10 41.3871 26.0174  20
 -11   1 -10 56.3766 27.3048  15
 -11   1  -9 21.3963 24.8004  27
 -11   1  -9 41.3491 27.1507   2
 -11   1  -9 45.1471 27.1671  23
 -11   1  -9 47.7295 25.4971  22
 -11   1  -9 8.73162 26.7307  20
 -11   1  -9 48.7351 27.4845  15
 -11   1  -8 388.578 28.7382  27
 -11   1  -8 409.427 31.0388   2
 -11   1  -8 367.176 31.3641  23
 -11   1  -8 473.989 30.7095  22
 -11   1  -8 442.655 32.2238  20
 -11   1  -8 430.234 30.8611  15
 -11   1  -7 197.172 25.5233  27
 -11   1  -7 295.259 28.9424   2
 -11   1  -7 218.385 28.1984  23
 -11   1  -7 256.523 27.7192  22
 -11   1  -7 174.102 28.0803  20
 -11   1  -7 183.393 27.1260  15
 -11   1  -6 3.55764 24.9788  15
 -11   1  -6 28.4061 24.7840  27
 -11   1  -6 22.2114 26.9478   2
 -11   1  -6 66.9708 26.8545  23
 -11   1  -6 26.1832 25.4388  22
 -11   1  -6 72.4210 26.6711  20
 -11   1  -6 64.2706 29.1275   8
 -11   1  -5 317.678 31.3829   8
 -11   1  -5 338.986 27.9674  30
 -11   1  -5 288.098 27.2614  27
 -11   1  -5 358.823 29.8603   2
 -11   1  -5 284.379 28.4021  22
 -11   1  -5 328.638 29.8597  23
 -11   1  -5 356.829 30.2145  20
 -11   1  -5 265.049 27.0445  15
 -11   1  -4 36.9363 26.9268   8
 -11   1  -4 52.2852 24.9229  30
 -11   1  -4 47.7858 24.5920  27
 -11   1  -4 50.9945 27.0465   2
 -11   1  -4 83.2468 25.1284  22
 -11   1  -4 59.9602 25.8393  23
 -11   1  -4 33.2142 25.1776  20
 -11   1  -4 24.0874 23.4195  15
 -11   1  -3 76.7404 26.9579   2
 -11   1  -3 65.4082 25.2360  30
 -11   1  -3 47.0969 24.3855  27
 -11   1  -3 69.6590 27.9303   8
 -11   1  -3 42.3189 23.0624  15
 -11   1  -2 607.792 32.8374   2
 -11   1  -2 577.985 32.6832  30
 -11   1  -2 594.896 31.9658  27
 -11   1  -2 548.954 32.4496  23
 -11   1  -2 594.137 32.2064  22
 -11   1  -2 555.374 28.6398  15
 -11   1  -2 555.545 33.5610   8
 -11   1  -2 575.175 38.4080   6
 -11   1  -2 632.146 24.4971  11
 -11   1  -1 9.69685 26.6870   8
 -11   1  -1 31.3259 30.3116   6
 -11   1  -1 17.0483 18.8514  11
 -11   1  -1 28.8061 25.7839  30
 -11   1  -1-3.62425 24.1793  22
 -11   1  -1 7.37719 25.7754  23
 -11   1  -1 25.3840 25.1300  20
 -11   1  -1 5.55234 21.8918  15
 -11   1   0 69.3108 26.4926   8
 -11   1   0 117.474 31.1528   6
 -11   1   0 85.0595 27.0025  30
 -11   1   0 136.496 20.6138  11
 -11   1   0 119.399 24.6279  22
 -11   1   0 107.813 26.2942  23
 -11   1   0 79.9432 25.5863  20
 -11   1   0 132.065 22.1811  15
 -11   1   1 602.629 38.1829   6
 -11   1   1 638.316 34.3991  30
 -11   1   1 568.348 27.8479  11
 -11   1   1 576.217 32.7668   2
 -11   1   1 622.571 32.9510  23
 -11   1   1 554.009 31.6187  22
 -11   1   1 551.651 31.9283  20
 -11   1   1 589.427 27.7663  15
 -11   1   2 56.9399 30.9593   6
 -11   1   2 32.1154 25.6192   2
 -11   1   2 20.2664 27.2469  30
 -11   1   2 14.2293 21.8958  11
 -11   1   2 23.1868 25.1763  23
 -11   1   2 85.8737 24.7060  22
 -11   1   2 27.1990 25.1596  20
 -11   1   2 54.1120 20.9706  15
 -11   1   3 52.7362 32.0396   6
 -11   1   3 45.9847 26.6285   2
 -11   1   3 6.25501 28.0757  30
 -11   1   3 28.3635 17.4677  28
 -11   1   3 7.98222 22.5909  11
 -11   1   3 45.7503 24.1183  22
 -11   1   3 37.7643 24.7879  23
 -11   1   3 26.7935 24.8644  20
 -11   1   3 23.8834 20.3488  15
 -11   1   4 406.968 35.0903   6
 -11   1   4 357.478 29.4637   2
 -11   1   4 422.576 32.8288  30
 -11   1   4 347.189 22.5736  28
 -11   1   4 358.474 27.9306  11
 -11   1   4 396.177 28.5817  23
 -11   1   4 370.627 27.6827  22
 -11   1   4 352.408 28.4629  20
 -11   1   4 371.483 23.9411  15
 -11   1   5 49.6167 31.7466   6
 -11   1   5-1.61888 25.8271   2
 -11   1   5-20.9935 28.6063  30
 -11   1   5-2.98656 20.1485  28
 -11   1   5 8.14674 24.7178  11
 -11   1   5 33.2427 23.3285  22
 -11   1   5 21.9806 24.1010  23
 -11   1   5 30.7873 24.3677  20
 -11   1   5-6.90571 20.0292  15
 -11   1   6 63.8814 26.8564   2
 -11   1   6 73.5160 30.3615  30
 -11   1   6 73.3273 22.2471  28
 -11   1   6 75.3229 26.7229  11
 -11   1   6 135.461 24.6443  22
 -11   1   6 81.7208 24.8660  23
 -11   1   6 64.1578 24.6533  20
 -11   1   6 104.325 32.6592   6
 -11   1   7 515.245 31.8473   2
 -11   1   7 464.644 36.0605  30
 -11   1   7 486.011 28.6504  28
 -11   1   7 505.821 32.4672  11
 -11   1   7 482.551 28.2139  22
 -11   1   7 398.400 27.9063  23
 -11   1   7 477.818 29.3959  20
 -11   1   7 529.797 37.8291   6
 -11   1   8 166.345 34.3442   6
 -11   1   8 133.342 25.2756  28
 -11   1   8 174.380 29.7489  11
 -11   1   8 151.004 24.7980  23
 -11   1   8 214.822 24.4514  22
 -11   1   8 155.570 25.1298  20
 -11   1   8 107.797 27.7859   2
 -11   1   9 23.4862 32.7713   6
 -11   1   9 7.30340 25.5697  28
 -11   1   9 9.65498 28.1727  11
 -11   1   9 4.44602 23.2943  23
 -11   1   9 17.2547 22.2502  22
 -11   1   9 5.10796 22.8012  20
 -11   1   9 37.4318 27.1940   2
 -11   1  10 53.7145 33.8229   6
 -11   1  10 60.0353 28.0139  28
 -11   1  10-10.9500 30.0793  11
 -11   1  10-2.80733 22.6310  23
 -11   1  10 33.1223 21.9159  22
 -11   1  10 20.0780 23.0554  20
 -11   1  10 46.3058 27.2548   2
 -11   1  11 30.9432 32.9258  30
 -11   1  11 50.0083 31.2635  11
 -11   1  11 81.8419 28.8168  28
 -11   1  11 78.2190 27.7419   2
 -11   1  11 89.1361 34.0474   6
 -11   1  12 139.580 30.5711  28
 -11   1  12 95.9625 34.6143  30
 -11   1  12 168.568 35.5144   6
 -11   1  12 112.451 32.2560  11
 -11   1  13 265.984 37.0901  30
 -11   1  13 266.036 32.5486  28
 -11   1  13 353.839 36.6952   6
 -11   2 -12 174.072 26.1604  27
 -11   2 -12 160.854 27.0110  23
 -11   2 -12 118.885 25.4364  22
 -11   2 -12 166.597 26.2148  20
 -11   2 -12 124.270 29.4488  15
 -11   2 -11 224.937 27.3569  27
 -11   2 -11 226.625 28.4013   2
 -11   2 -11 230.573 27.2392  22
 -11   2 -11 228.651 28.4810  23
 -11   2 -11 191.318 28.4385  20
 -11   2 -11 190.369 29.7374  15
 -11   2 -10 1.42543 24.8472  27
 -11   2 -10 35.0500 26.5283   2
 -11   2 -10 1.65529 25.0641  22
 -11   2 -10 39.5421 27.0307  23
 -11   2 -10 10.1739 26.8750  20
 -11   2 -10 28.5872 27.1431  15
 -11   2  -9 65.9835 26.3377  15
 -11   2  -9 9.43209 25.7150  27
 -11   2  -9 30.6803 26.7982   2
 -11   2  -9 8.86083 26.0417  23
 -11   2  -9 47.2531 24.9928  22
 -11   2  -9 33.1408 26.6452  20
 -11   2  -9 17.5689 30.0289   8
 -11   2  -8 80.5521 25.8605  15
 -11   2  -8 82.4713 26.2244  27
 -11   2  -8 63.8500 27.5851   2
 -11   2  -8 44.2095 25.3143  22
 -11   2  -8 73.3341 26.5398  23
 -11   2  -8 49.0339 26.9082  20
 -11   2  -8-0.91921 29.9414   8
 -11   2  -7 202.485 25.9598  15
 -11   2  -7 162.417 27.0631  27
 -11   2  -7 226.345 28.7036   2
 -11   2  -7 208.086 27.4260  22
 -11   2  -7 173.576 27.9523  23
 -11   2  -7 177.139 27.7756  20
 -11   2  -7 179.061 31.1123   8
 -11   2  -6 397.197 32.4081   8
 -11   2  -6 427.265 30.0740  30
 -11   2  -6 425.376 29.4609  27
 -11   2  -6 419.053 30.9728   2
 -11   2  -6 520.744 31.2467  22
 -11   2  -6 475.919 31.4115  23
 -11   2  -6 431.786 30.3818  20
 -11   2  -6 417.120 28.0268  15
 -11   2  -5 79.5724 27.9680   8
 -11   2  -5 75.2949 25.1614  30
 -11   2  -5 43.6046 25.3545  27
 -11   2  -5 140.151 27.5835   2
 -11   2  -5 119.964 26.5925  23
 -11   2  -5 89.5458 25.3445  22
 -11   2  -5 110.706 26.5583  20
 -11   2  -5 104.078 23.3445  15
 -11   2  -4 167.841 28.3215   8
 -11   2  -4 136.824 26.7651  30
 -11   2  -4 156.570 26.9173  27
 -11   2  -4 149.393 27.4033   2
 -11   2  -4 121.924 27.2035  23
 -11   2  -4 170.970 26.3965  22
 -11   2  -4 130.031 26.3637  20
 -11   2  -4 156.120 23.2589  15
 -11   2  -3 138.995 27.2945   2
 -11   2  -3 116.821 26.8053  30
 -11   2  -3 150.950 26.2759  27
 -11   2  -3 194.942 23.1974  15
 -11   2  -3 147.534 27.0592   8
 -11   2  -2 126.301 27.2699   8
 -11   2  -2 115.609 31.8067   6
 -11   2  -2 164.798 27.7489  30
 -11   2  -2 159.872 19.0146  11
 -11   2  -2 166.913 27.2029   2
 -11   2  -2 174.009 27.2426  23
 -11   2  -2 152.760 26.3492  22
 -11   2  -2 143.123 26.4437  20
 -11   2  -2 142.669 21.7785  15
 -11   2  -1 333.834 29.3173   8
 -11   2  -1 397.652 34.7916   6
 -11   2  -1 443.265 31.1338  30
 -11   2  -1 378.673 22.7401  11
 -11   2  -1 349.306 28.1286  22
 -11   2  -1 368.942 29.2194  23
 -11   2  -1 342.328 28.4894  20
 -11   2  -1 322.649 23.7495  15
 -11   2   0 320.907 34.0357   6
 -11   2   0 350.076 29.1662   8
 -11   2   0 417.091 30.6421  30
 -11   2   0 383.637 24.2184  11
 -11   2   0 371.783 28.7110   2
 -11   2   0 360.925 29.0651  23
 -11   2   0 415.338 28.2348  22
 -11   2   0 344.437 29.2528  20
 -11   2   0 377.082 23.3386  15
 -11   2   1 88.0770 30.6450   6
 -11   2   1 146.993 26.5111   2
 -11   2   1 98.7378 28.1129  30
 -11   2   1 121.248 22.0077  11
 -11   2   1 111.116 25.2478  22
 -11   2   1 69.7733 24.8721  23
 -11   2   1 102.084 24.9972  20
 -11   2   1 89.8196 20.1892  15
 -11   2   2 235.817 32.4555   6
 -11   2   2 315.556 28.9957   2
 -11   2   2 277.377 30.2013  30
 -11   2   2 275.873 18.9067  28
 -11   2   2 253.886 24.6059  11
 -11   2   2 251.665 26.2378  22
 -11   2   2 206.482 26.3045  23
 -11   2   2 248.278 27.0855  20
 -11   2   2 257.669 21.2750  15
 -11   2   3 43.8618 25.8523   2
 -11   2   3 49.8597 28.3480  30
 -11   2   3 62.7510 18.2842  28
 -11   2   3 59.2447 23.2176  11
 -11   2   3 15.5445 23.7586  22
 -11   2   3 65.1758 25.1003  23
 -11   2   3 48.7310 24.4179  20
 -11   2   3 52.1554 29.9244   6
 -11   2   4 158.134 27.6265   2
 -11   2   4 93.5675 28.8943  30
 -11   2   4 88.3852 19.7738  28
 -11   2   4 94.9133 24.1841  11
 -11   2   4 114.426 25.3860  23
 -11   2   4 97.0263 24.9230  22
 -11   2   4 102.538 25.1129  20
 -11   2   4 111.983 30.2191   6
 -11   2   5 90.4157 26.0599   2
 -11   2   5 92.2684 29.9209  30
 -11   2   5 90.4751 21.4083  28
 -11   2   5 43.0558 25.0325  11
 -11   2   5 48.7561 23.8361  22
 -11   2   5 66.0982 24.2222  23
 -11   2   5 41.9570 23.6490  20
 -11   2   5 60.8812 30.9499   6
 -11   2   6 309.099 25.8312  28
 -11   2   6 361.215 29.3252  11
 -11   2   6 352.464 27.8874  20
 -11   2   6 336.095 26.3856  22
 -11   2   6 308.456 27.0617  23
 -11   2   6 389.656 34.9677   6
 -11   2   6 326.960 29.3529   2
 -11   2   7 66.2753 31.7526   6
 -11   2   7 2.17894 23.6565  28
 -11   2   7 28.1184 27.2716  11
 -11   2   7-24.1258 22.6252  22
 -11   2   7-47.5192 24.0287  23
 -11   2   7 28.0516 23.4482  20
 -11   2   7 16.2961 26.9122   2
 -11   2   8 121.934 32.1655   6
 -11   2   8 166.605 26.2315  28
 -11   2   8 149.898 29.1213  11
 -11   2   8 138.222 23.7385  22
 -11   2   8 134.541 24.6932  23
 -11   2   8 163.134 24.2600  20
 -11   2   8 107.907 28.0657   2
 -11   2   9 123.191 27.6472   2
 -11   2   9 154.246 33.5569  30
 -11   2   9 115.837 26.9162  28
 -11   2   9 114.190 29.9418  11
 -11   2   9 126.391 22.5933  22
 -11   2   9 125.006 23.5181  23
 -11   2   9 125.993 24.3048  20
 -11   2   9 182.339 32.8976   6
 -11   2  10-4.26775 26.9948   2
 -11   2  10-6.10344 33.3909  30
 -11   2  10 14.8376 26.8149  28
 -11   2  10 18.0754 29.9436  11
 -11   2  10 43.9128 21.9803  22
 -11   2  10 12.4441 22.6185  23
 -11   2  10-0.68091 21.6955  20
 -11   2  10 67.4509 32.3635   6
 -11   2  11 137.996 34.7045  30
 -11   2  11 163.426 31.9539  11
 -11   2  11 141.274 33.3327   6
 -11   2  11 156.313 29.7292  28
 -11   2  11 148.991 27.6506   2
 -11   2  12 99.0137 34.9987  30
 -11   2  12 90.1113 32.8096   6
 -11   2  12 90.2878 30.4624  28
 -11   2  13 80.3418 35.0064  30
 -11   2  13 101.795 31.1022  28
 -11   2  13 116.532 33.6698   6
 -11   3 -13 478.404 29.4418  23
 -11   3 -13 396.599 27.4869  22
 -11   3 -13 406.417 31.0272  27
 -11   3 -12 26.2377 27.0031  15
 -11   3 -12 23.5442 26.9248  27
 -11   3 -12 33.4730 24.8221  22
 -11   3 -12 26.8651 25.8681  23
 -11   3 -12 38.9612 26.4749  20
 -11   3 -12 31.4851 31.5935   8
 -11   3 -11 245.628 28.2595  15
 -11   3 -11 292.136 29.4210  27
 -11   3 -11 300.873 29.1220   2
 -11   3 -11 354.769 29.0240  23
 -11   3 -11 287.031 27.6472  22
 -11   3 -11 319.019 28.8665  20
 -11   3 -11 284.693 34.0215   8
 -11   3 -10 117.805 26.5940  15
 -11   3 -10 155.007 27.0678  27
 -11   3 -10 167.326 27.6169   2
 -11   3 -10 121.729 27.4507  23
 -11   3 -10 119.727 25.5769  22
 -11   3 -10 168.312 27.4713  20
 -11   3 -10 107.053 31.0491   8
 -11   3  -9 145.602 25.5080  15
 -11   3  -9 112.990 26.7703  27
 -11   3  -9 130.320 27.3044   2
 -11   3  -9 104.053 25.6459  22
 -11   3  -9 109.143 26.8137  23
 -11   3  -9 99.5457 27.2120  20
 -11   3  -9 76.9370 30.6752   8
 -11   3  -8 204.987 26.0602  15
 -11   3  -8 220.752 28.1056  27
 -11   3  -8 214.550 28.1709   2
 -11   3  -8 154.776 27.2284  23
 -11   3  -8 207.267 27.1724  22
 -11   3  -8 201.159 27.7683  20
 -11   3  -8 185.220 31.1936   8
 -11   3  -7 161.912 24.1235  15
 -11   3  -7 147.644 27.6636  27
 -11   3  -7 172.701 28.6448   2
 -11   3  -7 96.9157 25.8134  22
 -11   3  -7 155.042 27.4619  23
 -11   3  -7 114.587 27.3073  20
 -11   3  -7 127.710 29.3884   8
 -11   3  -6 47.0502 27.6007   8
 -11   3  -6 42.7841 26.7183  30
 -11   3  -6 112.678 26.6620  27
 -11   3  -6 39.3168 26.7373   2
 -11   3  -6 50.8172 25.2921  23
 -11   3  -6 4.56581 24.5018  22
 -11   3  -6 62.7218 26.0883  20
 -11   3  -6 34.6588 22.2805  15
 -11   3  -5 398.157 31.0801   2
 -11   3  -5 429.730 29.8941  27
 -11   3  -5 431.286 31.1428  30
 -11   3  -5 418.844 30.5313  23
 -11   3  -5 424.509 29.4934  22
 -11   3  -5 476.768 30.3539  20
 -11   3  -5 428.816 31.5700   8
 -11   3  -5 376.911 25.3488  15
 -11   3  -4 160.744 27.3955   2
 -11   3  -4 170.440 27.1536  27
 -11   3  -4 178.316 27.5785  30
 -11   3  -4 140.492 27.2134   8
 -11   3  -4 151.141 22.0597  15
 -11   3  -3 79.4962 25.3881   2
 -11   3  -3 112.004 27.3089  30
 -11   3  -3 115.257 26.0612  27
 -11   3  -3 89.0478 20.3021  15
 -11   3  -3 89.3124 26.7291   8
 -11   3  -3 127.309 18.0299  11
 -11   3  -2-14.2852 25.0848   8
 -11   3  -2 35.4863 30.6322   6
 -11   3  -2 24.9035 18.5264  11
 -11   3  -2 9.48201 17.0264  13
 -11   3  -2 2.90591 26.1366  30
 -11   3  -2-28.3591 24.6054  22
 -11   3  -2 10.9718 25.0613  23
 -11   3  -2 26.0766 24.9580  20
 -11   3  -2 12.7668 19.1672  15
 -11   3  -1 228.826 27.4399   8
 -11   3  -1 239.010 32.8501   6
 -11   3  -1 240.509 29.2891  30
 -11   3  -1 241.671 21.7030  11
 -11   3  -1 270.268 28.3189  23
 -11   3  -1 206.900 26.9827  22
 -11   3  -1 244.584 27.6645  20
 -11   3  -1 236.552 20.8749  15
 -11   3   0 20.6080 25.3061   8
 -11   3   0 14.9162 29.2460   6
 -11   3   0 38.3437 26.9486  30
 -11   3   0 25.9096 20.3113  11
 -11   3   0-7.31963 25.2801   2
 -11   3   0 44.0231 23.8298  22
 -11   3   0 36.8148 24.8003  23
 -11   3   0 27.3968 24.5659  20
 -11   3   0 1.40855 18.4285  15
 -11   3   1 202.591 26.6387   2
 -11   3   1 141.087 29.0185  30
 -11   3   1 184.513 23.2763  11
 -11   3   1 211.198 26.7449  23
 -11   3   1 153.605 25.0401  22
 -11   3   1 211.363 26.5408  20
 -11   3   1 202.223 31.0268   6
 -11   3   2 238.718 27.9967   2
 -11   3   2 200.262 29.0805  30
 -11   3   2 219.947 18.6478  28
 -11   3   2 204.418 24.3275  11
 -11   3   2 201.417 24.7758  22
 -11   3   2 179.421 26.0303  23
 -11   3   2 186.931 26.3754  20
 -11   3   2 241.615 31.6481   6
 -11   3   3 118.845 26.9306   2
 -11   3   3 131.083 28.2576  30
 -11   3   3 78.2400 18.9489  28
 -11   3   3 102.300 23.9508  11
 -11   3   3 51.7172 24.1558  23
 -11   3   3 89.7257 23.9545  22
 -11   3   3 102.688 25.2190  20
 -11   3   3 109.720 30.6167   6
 -11   3   4 36.6376 29.6750   6
 -11   3   4 11.5907 19.5554  28
 -11   3   4 45.6880 24.3078  11
 -11   3   4 18.6178 23.5217  23
 -11   3   4 21.1776 23.0283  22
 -11   3   4 70.8279 24.3890  20
 -11   3   4 41.7629 25.7184   2
 -11   3   5 138.008 31.1908   6
 -11   3   5 168.784 22.5964  28
 -11   3   5 171.965 27.0409  11
 -11   3   5 189.201 25.1088  23
 -11   3   5 192.264 25.1178  22
 -11   3   5 129.806 25.0008  20
 -11   3   5 169.309 27.1946   2
 -11   3   6 28.5421 29.8523   6
 -11   3   6 35.3137 22.6521  28
 -11   3   6 12.3596 26.4151  11
 -11   3   6 9.71239 23.7308  23
 -11   3   6-12.8756 23.0068  22
 -11   3   6 11.9499 23.8919  20
 -11   3   6-11.7605 26.3021   2
 -11   3   7 326.003 34.6664  30
 -11   3   7 348.307 27.8382  28
 -11   3   7 391.910 31.4100  11
 -11   3   7 441.834 27.1492  22
 -11   3   7 395.677 28.1004  20
 -11   3   7 333.832 27.0044  23
 -11   3   7 454.456 34.4888   6
 -11   3   7 399.823 30.5346   2
 -11   3   8 230.070 28.9082   2
 -11   3   8 228.160 33.1280  30
 -11   3   8 177.768 26.8059  28
 -11   3   8 207.251 30.2312  11
 -11   3   8 215.068 24.9164  23
 -11   3   8 219.161 23.7979  22
 -11   3   8 241.426 25.7550  20
 -11   3   8 190.760 32.2670   6
 -11   3   9 105.460 27.2727   2
 -11   3   9 82.6372 32.3518  30
 -11   3   9 107.311 27.2554  28
 -11   3   9 132.164 30.5440  11
 -11   3   9 85.0609 22.5372  22
 -11   3   9 80.3252 23.6744  23
 -11   3   9 69.0732 23.4166  20
 -11   3   9 118.155 31.8534   6
 -11   3  10 31.5783 33.5019  30
 -11   3  10 32.4261 30.2564  11
 -11   3  10 50.8981 31.6229   6
 -11   3  10 40.9018 27.7609  28
 -11   3  10 13.9795 26.9769   2
 -11   3  11 24.1644 28.7303  28
 -11   3  11-42.7749 33.9663  30
 -11   3  11 7.11720 30.9463   6
 -11   3  11 25.9029 27.0137   2
 -11   3  12-7.33938 34.0026  30
 -11   3  12 70.9981 31.8047   6
 -11   3  12 26.9627 30.0861  28
 -11   3  13 627.245 38.5708  28
 -11   3  13 659.638 42.1922  30
 -11   4 -13 3.84879 28.0311  27
 -11   4 -13 15.8797 23.6979  22
 -11   4 -13-2.24904 24.9233  23
 -11   4 -13 9.60999 24.5989  20
 -11   4 -13 5.63162 26.8574  15
 -11   4 -12 145.755 27.2351  15
 -11   4 -12 102.176 28.9646  27
 -11   4 -12 106.287 26.8911   2
 -11   4 -12 79.7988 25.7287  23
 -11   4 -12 105.272 25.4644  22
 -11   4 -12 32.2085 24.9954  20
 -11   4 -12 98.2827 31.7170   8
 -11   4 -11 0.67423 25.4609  15
 -11   4 -11 48.0445 27.5021  27
 -11   4 -11 11.6309 26.3497   2
 -11   4 -11 47.7392 25.8771  23
 -11   4 -11 27.7995 24.5424  22
 -11   4 -11 68.4118 26.5318  20
 -11   4 -11 8.22234 30.3718   8
 -11   4 -10 22.2185 24.7702  15
 -11   4 -10 55.0023 27.0800  27
 -11   4 -10 30.8032 26.8605   2
 -11   4 -10 54.5983 25.0428  22
 -11   4 -10 45.9910 25.9335  23
 -11   4 -10 63.1649 26.1508  20
 -11   4 -10 21.8076 30.1432   8
 -11   4  -9 7.56520 23.6904  15
 -11   4  -9 24.4360 28.1152  27
 -11   4  -9 24.9892 26.6163   2
 -11   4  -9 57.9387 26.8146  23
 -11   4  -9 59.8649 26.2792  22
 -11   4  -9 10.5224 26.4388  20
 -11   4  -9 21.5685 28.6802   8
 -11   4  -8 18.6565 22.2836  15
 -11   4  -8 14.7147 26.8197  27
 -11   4  -8-11.0834 26.3090   2
 -11   4  -8-15.4282 25.4828  23
 -11   4  -8 11.7200 24.9304  22
 -11   4  -8 37.4805 26.3523  20
 -11   4  -8-11.5414 28.2044   8
 -11   4  -7 183.482 23.3841  15
 -11   4  -7 158.667 28.1762  27
 -11   4  -7 152.686 27.7229   2
 -11   4  -7 187.029 27.0770  22
 -11   4  -7 197.383 27.9918  23
 -11   4  -7 149.011 26.8473  20
 -11   4  -7 216.350 29.2000   8
 -11   4  -6 165.272 28.0390   8
 -11   4  -6 196.668 28.8933  30
 -11   4  -6 202.220 28.1828  27
 -11   4  -6 169.319 28.0772   2
 -11   4  -6 195.774 27.1208  22
 -11   4  -6 157.753 26.8005  23
 -11   4  -6 173.364 27.1005  20
 -11   4  -6 171.257 22.3471  15
 -11   4  -5 86.0692 26.4010   8
 -11   4  -5 62.3645 26.2283   2
 -11   4  -5 102.778 26.8758  30
 -11   4  -5 75.5109 26.3316  27
 -11   4  -5 53.6881 25.2326  22
 -11   4  -5 48.1057 25.2265  23
 -11   4  -5 96.5109 26.5685  20
 -11   4  -5 97.5724 20.7049  15
 -11   4  -4-8.79513 26.3563   2
 -11   4  -4 26.7310 25.9952  27
 -11   4  -4 17.3886 26.7192  30
 -11   4  -4 30.3898 17.7818  13
 -11   4  -4 8.38595 25.3702   8
 -11   4  -4 56.2510 19.3665  15
 -11   4  -3 133.119 26.3908   2
 -11   4  -3 89.4117 27.7712  30
 -11   4  -3 124.788 27.3495  27
 -11   4  -3 77.9887 19.2006  15
 -11   4  -3 107.325 26.0065   8
 -11   4  -3 123.216 18.7487  11
 -11   4  -3 85.4430 18.2730  13
 -11   4  -2-2.69975 18.7784  11
 -11   4  -2-7.98497 26.6150  30
 -11   4  -2-3.64770 24.7279  23
 -11   4  -2 8.25862 24.1379  22
 -11   4  -2 51.0485 25.3847  20
 -11   4  -2 4.06576 24.3580   8
 -11   4  -1 518.875 31.1771  20
 -11   4  -1 546.922 31.3595  23
 -11   4  -1 535.783 30.2996  22
 -11   4  -1 616.851 34.5333  30
 -11   4  -1 563.925 35.7659   6
 -11   4  -1 559.104 31.1474   8
 -11   4  -1 545.895 26.3383  11
 -11   4   0 242.688 27.3435   2
 -11   4   0 206.435 28.9688  30
 -11   4   0 260.973 23.0229  11
 -11   4   0 226.464 26.3644  23
 -11   4   0 209.863 24.9794  22
 -11   4   0 231.374 26.1798  20
 -11   4   0 221.794 31.0528   6
 -11   4   0 213.824 27.0004   8
 -11   4   1 22.7838 25.4088   2
 -11   4   1 32.4912 26.1501  30
 -11   4   1 43.3744 16.1465  28
 -11   4   1 37.2715 22.0893  11
 -11   4   1 26.7069 23.7346  22
 -11   4   1 15.0400 24.1876  23
 -11   4   1 20.8687 24.5320  20
 -11   4   1 20.1137 29.5482   6
 -11   4   1-26.7753 25.5296   8
 -11   4   2 109.572 25.6601   2
 -11   4   2 104.516 28.7416  30
 -11   4   2 117.514 18.1201  28
 -11   4   2 105.793 23.1119  11
 -11   4   2 74.6395 23.9291  22
 -11   4   2 80.2847 25.0765  23
 -11   4   2 94.3463 24.6264  20
 -11   4   2 111.772 30.1430   6
 -11   4   3 258.425 30.8396   6
 -11   4   3 176.341 20.4234  28
 -11   4   3 211.925 25.4758  11
 -11   4   3 169.201 25.6012  23
 -11   4   3 188.408 25.1590  22
 -11   4   3 208.438 26.1191  20
 -11   4   3 240.851 27.8670   2
 -11   4   4 114.895 29.2838   6
 -11   4   4 116.243 21.4145  28
 -11   4   4 81.3319 25.5067  11
 -11   4   4 71.6792 24.8033  23
 -11   4   4 86.5539 24.3473  22
 -11   4   4 82.0023 23.9184  20
 -11   4   4 109.812 27.0962   2
 -11   4   5 432.329 34.2177  30
 -11   4   5 406.296 25.7916  28
 -11   4   5 426.222 30.0327  11
 -11   4   5 400.312 28.0007  22
 -11   4   5 414.283 27.8684  20
 -11   4   5 386.024 28.0342  23
 -11   4   5 407.839 33.6101   6
 -11   4   5 391.513 30.3489   2
 -11   4   6 247.018 28.4690   2
 -11   4   6 249.488 32.2570  30
 -11   4   6 200.688 25.0650  28
 -11   4   6 197.886 28.4175  11
 -11   4   6 195.556 25.5074  23
 -11   4   6 214.318 24.8249  22
 -11   4   6 213.081 25.4391  20
 -11   4   6 173.024 30.6443   6
 -11   4   7 1.52704 26.7283   2
 -11   4   7 11.5996 30.3412  30
 -11   4   7 22.2994 24.6339  28
 -11   4   7 22.4446 27.4770  11
 -11   4   7-13.2760 22.7316  22
 -11   4   7 20.2917 23.7586  23
 -11   4   7 13.8281 23.5422  20
 -11   4   7-20.5788 29.3963   6
 -11   4   8 526.142 37.9550  30
 -11   4   8 604.833 32.9660  28
 -11   4   8 576.362 35.8077  11
 -11   4   8 567.954 30.0347  23
 -11   4   8 651.493 29.7190  22
 -11   4   8 602.804 30.6196  20
 -11   4   8 613.455 36.2524   6
 -11   4   8 578.083 33.1181   2
 -11   4   9 64.7387 27.5071   2
 -11   4   9 30.9780 31.9326  30
 -11   4   9 57.0750 28.0987  28
 -11   4   9 29.9537 30.6274  11
 -11   4   9 33.0143 23.0505  23
 -11   4   9 33.5240 21.9847  22
 -11   4   9 31.7797 23.4245  20
 -11   4   9 85.8157 30.5617   6
 -11   4  10 154.698 33.9339  30
 -11   4  10 126.887 31.5192  11
 -11   4  10 181.259 31.0218   6
 -11   4  10 185.105 29.7808  28
 -11   4  10 166.271 28.4814   2
 -11   4  11 39.7133 30.3195  28
 -11   4  11 33.6533 32.9550  30
 -11   4  11 47.7536 30.7379   6
 -11   4  11 46.2507 26.7273   2
 -11   4  12 81.5223 33.9792  30
 -11   4  12 6.84590 29.8738  28
 -11   4  13-8.30917 33.1242  30
 -11   4  13 42.1067 31.6309  28
 -11   5 -13 113.477 27.2199  15
 -11   5 -13 130.049 30.4918  27
 -11   5 -13 131.519 26.0840  23
 -11   5 -13 121.025 24.9455  22
 -11   5 -13 132.458 25.3294  20
 -11   5 -13 111.101 32.5612   8
 -11   5 -12 74.2135 25.8022  15
 -11   5 -12 83.9513 29.2286  27
 -11   5 -12 46.8607 26.7757   2
 -11   5 -12 76.6773 26.2368  23
 -11   5 -12 97.5510 25.3442  22
 -11   5 -12 73.0327 25.7114  20
 -11   5 -12 48.2257 31.7482   8
 -11   5 -11 198.765 26.1788  15
 -11   5 -11 190.902 31.2657  27
 -11   5 -11 199.789 28.1951   2
 -11   5 -11 182.809 26.6506  22
 -11   5 -11 191.847 27.9145  23
 -11   5 -11 240.245 28.1724  20
 -11   5 -11 190.350 32.2873   8
 -11   5 -10 245.774 26.1266  15
 -11   5 -10 267.465 31.2459  27
 -11   5 -10 299.152 29.3122   2
 -11   5 -10 309.452 28.7308  23
 -11   5 -10 251.249 27.6086  22
 -11   5 -10 306.973 28.9139  20
 -11   5 -10 254.850 32.1664   8
 -11   5  -9-1.73674 22.7192  15
 -11   5  -9 26.3331 27.8577  27
 -11   5  -9 27.5865 27.3687   2
 -11   5  -9 17.0238 26.1936  23
 -11   5  -9 41.8503 25.5874  22
 -11   5  -9 23.7951 26.7263  20
 -11   5  -9 2.64659 28.7084   8
 -11   5  -8 82.7832 22.3593  15
 -11   5  -8 96.9482 28.3053  27
 -11   5  -8 111.675 28.0068   2
 -11   5  -8 91.0049 26.3890  23
 -11   5  -8 129.309 26.3733  22
 -11   5  -8 87.7663 26.0989  20
 -11   5  -8 84.2592 28.7333   8
 -11   5  -7 53.4143 20.8520  15
 -11   5  -7 66.4851 27.2057  27
 -11   5  -7 83.6639 27.5777   2
 -11   5  -7 55.2326 26.8798  23
 -11   5  -7 98.5265 26.3700  22
 -11   5  -7 105.957 26.3973  20
 -11   5  -7 65.8222 27.7363   8
 -11   5  -6 27.7971 26.9394   8
 -11   5  -6 43.8461 26.7392   2
 -11   5  -6 11.7300 26.6748  30
 -11   5  -6 19.6316 26.4517  27
 -11   5  -6 7.40106 26.0975  23
 -11   5  -6-2.79286 25.3167  22
 -11   5  -6-13.6377 25.4304  20
 -11   5  -6 34.9166 19.5474  15
 -11   5  -5 147.840 27.6615   2
 -11   5  -5 189.833 29.4567  30
 -11   5  -5 219.905 28.0994  27
 -11   5  -5 173.249 20.5318  13
 -11   5  -5 172.479 25.8500  22
 -11   5  -5 160.320 27.4406  23
 -11   5  -5 206.691 27.3727  20
 -11   5  -5 209.408 27.2118   8
 -11   5  -4 433.990 30.5021   2
 -11   5  -4 440.901 31.5330  27
 -11   5  -4 439.428 32.1329  30
 -11   5  -4 462.201 22.4146  11
 -11   5  -4 507.038 31.1347   8
 -11   5  -4 490.395 24.2823  13
 -11   5  -3 29.2926 27.5752  30
 -11   5  -3-0.85976 27.2614  27
 -11   5  -3 30.2939 24.7212   8
 -11   5  -3 27.5558 25.7844   2
 -11   5  -3 28.5732 19.7443  13
 -11   5  -3 18.1507 18.5941  11
 -11   5  -2 87.7109 20.4422  11
 -11   5  -2 133.026 28.7729  30
 -11   5  -2 132.044 25.6973  22
 -11   5  -2 77.5363 25.6652  23
 -11   5  -2 71.6178 25.1824  20
 -11   5  -2 82.3015 24.9041   8
 -11   5  -1 25.3003 25.9938   2
 -11   5  -1 10.6150 20.2432  11
 -11   5  -1-22.8318 27.2989  30
 -11   5  -1 44.8612 23.7844  22
 -11   5  -1-16.2800 24.1867  23
 -11   5  -1-26.6287 24.3373  20
 -11   5  -1-13.1339 24.5376   8
 -11   5   0 188.707 27.1424   2
 -11   5   0 224.223 29.0255  30
 -11   5   0 257.297 23.5620  11
 -11   5   0 209.447 26.0279  22
 -11   5   0 166.603 26.2867  23
 -11   5   0 201.306 26.7300  20
 -11   5   0 178.295 24.9003   8
 -11   5   0 251.230 31.8876   6
 -11   5   1 48.1746 28.5132   6
 -11   5   1 95.6648 24.4136   8
 -11   5   1 49.5100 17.2060  28
 -11   5   1 96.1884 23.0674  11
 -11   5   1 40.7011 24.7073  23
 -11   5   1 47.4697 23.9440  22
 -11   5   1 67.7328 25.0856  20
 -11   5   1 58.7397 25.3616   2
 -11   5   2 222.979 25.5339   8
 -11   5   2 295.691 31.5969   6
 -11   5   2 218.042 20.1793  28
 -11   5   2 264.437 25.9224  11
 -11   5   2 216.323 26.2518  23
 -11   5   2 226.039 25.7708  22
 -11   5   2 233.709 26.1096  20
 -11   5   2 230.987 27.9497   2
 -11   5   3 16.1899 28.7459   6
 -11   5   3 23.6534 19.2238  28
 -11   5   3 56.2356 24.1958  11
 -11   5   3 33.4856 24.3344  23
 -11   5   3 39.1112 23.9506  22
 -11   5   3 43.8194 24.8681  20
 -11   5   3 71.1237 26.6931   2
 -11   5   4-1.60168 25.8483   2
 -11   5   4 10.0118 28.3081  30
 -11   5   4 24.7374 20.9193  28
 -11   5   4 31.2502 25.3145  11
 -11   5   4-26.4278 23.6539  22
 -11   5   4 16.8435 23.7708  23
 -11   5   4-4.13284 23.7497  20
 -11   5   4-0.88529 28.1031   6
 -11   5   5 4.74423 25.9316   2
 -11   5   5 10.1422 29.5013  30
 -11   5   5 13.7841 22.5494  28
 -11   5   5 41.5268 26.2478  11
 -11   5   5 32.1299 23.8146  23
 -11   5   5 0.83396 23.3970  22
 -11   5   5 14.5548 23.3453  20
 -11   5   5 44.4590 28.4788   6
 -11   5   6-7.77529 26.7800   2
 -11   5   6-1.14280 29.6322  30
 -11   5   6 10.3974 23.6064  28
 -11   5   6 19.2953 27.2452  11
 -11   5   6-15.2745 23.5568  23
 -11   5   6 26.6957 22.5586  22
 -11   5   6 7.90195 23.0920  20
 -11   5   6 35.1458 28.6643   6
 -11   5   7 55.5310 27.4472   2
 -11   5   7 54.2733 30.6659  30
 -11   5   7 78.4987 25.6229  28
 -11   5   7 44.8086 28.8816  11
 -11   5   7 43.5784 23.7878  23
 -11   5   7 36.0216 22.7649  22
 -11   5   7 39.7768 23.8882  20
 -11   5   7 88.3237 28.9425   6
 -11   5   8 327.847 30.1349   2
 -11   5   8 314.315 34.5262  30
 -11   5   8 310.357 29.7954  28
 -11   5   8 291.514 32.4283  11
 -11   5   8 327.540 25.9424  22
 -11   5   8 310.858 26.3757  23
 -11   5   8 264.720 25.6471  20
 -11   5   8 331.681 32.3500   6
 -11   5   9-11.3918 26.6320   2
 -11   5   9-1.17552 31.8777  30
 -11   5   9 40.7315 27.3381  28
 -11   5   9 46.5546 30.8028  11
 -11   5   9 26.3725 22.7110  23
 -11   5   9 22.1099 21.9619  22
 -11   5   9 30.8757 22.4442  20
 -11   5   9-4.81105 28.2081   6
 -11   5  10-1.85232 28.4439  28
 -11   5  10 21.7415 26.7532   2
 -11   5  10-21.2098 32.4848  30
 -11   5  11 14.1090 32.7986  30
 -11   5  11 19.2218 29.2103  28
 -11   5  12 68.8574 33.3861  11
 -11   5  12 34.6536 30.5923  28
 -11   5  12 53.6568 32.5765  30
 -11   6 -13 53.9642 29.3920  27
 -11   6 -13 16.9516 24.6306  23
 -11   6 -13 60.5738 24.4595  22
 -11   6 -13 25.7632 24.2224  20
 -11   6 -13 57.5468 31.8568   8
 -11   6 -12 258.281 31.5687  27
 -11   6 -12 210.815 28.1983   2
 -11   6 -12 211.319 26.9649  22
 -11   6 -12 280.197 28.4548  23
 -11   6 -12 191.942 26.9951  20
 -11   6 -12 218.550 32.5563   8
 -11   6 -11 326.156 32.6148  27
 -11   6 -11 363.236 29.8099   2
 -11   6 -11 300.297 29.0707  23
 -11   6 -11 321.343 28.7154  22
 -11   6 -11 345.679 29.3696  20
 -11   6 -11 325.962 32.7361   8
 -11   6 -10 41.3166 29.0949  27
 -11   6 -10 40.3728 27.3891   2
 -11   6 -10-29.0784 25.9974  22
 -11   6 -10 29.9389 26.7159  23
 -11   6 -10-23.3942 26.1032  20
 -11   6 -10-22.7614 28.9540   8
 -11   6  -9 79.9907 28.3642  27
 -11   6  -9 74.4580 27.8146   2
 -11   6  -9 89.2723 27.0472  23
 -11   6  -9 92.0396 26.3576  22
 -11   6  -9 73.6481 26.7155  20
 -11   6  -9 66.3364 28.8490   8
 -11   6  -8 35.1370 27.9880  27
 -11   6  -8-9.87329 26.6405   2
 -11   6  -8 31.3388 26.1708  22
 -11   6  -8 15.5764 26.3957  23
 -11   6  -8 31.5016 26.8007  20
 -11   6  -8 22.0047 27.1502   8
 -11   6  -7 296.263 23.0201  13
 -11   6  -7 256.362 29.7512  27
 -11   6  -7 288.266 29.3170   2
 -11   6  -7 318.091 29.1975  22
 -11   6  -7 261.534 29.2661  23
 -11   6  -7 290.196 29.2905  20
 -11   6  -7 300.724 29.7243   8
 -11   6  -6 329.856 29.1842   8
 -11   6  -6 306.321 29.7354   2
 -11   6  -6 330.820 31.5680  30
 -11   6  -6 302.560 30.3958  27
 -11   6  -6 344.748 29.4932  23
 -11   6  -6 350.880 28.9363  22
 -11   6  -6 327.362 29.6813  20
 -11   6  -6 316.395 23.5764  13
 -11   6  -5 52.2826 26.6783   2
 -11   6  -5 57.2752 27.4977  30
 -11   6  -5 43.9210 28.0384  27
 -11   6  -5 50.8094 20.7940  13
 -11   6  -5 39.7562 24.0896  22
 -11   6  -5 23.1964 24.7260  23
 -11   6  -5 52.8867 25.6567  20
 -11   6  -5 70.1926 25.8855   8
 -11   6  -4 22.6556 27.3837  30
 -11   6  -4 17.5887 18.5709  11
 -11   6  -4 33.5857 20.8621  13
 -11   6  -4 3.52010 26.9571  27
 -11   6  -4 25.9928 26.4154   2
 -11   6  -4 30.5223 25.0510   8
 -11   6  -3 190.676 27.9997  27
 -11   6  -3 210.811 29.2789  30
 -11   6  -3 218.557 26.0338   8
 -11   6  -3 197.177 21.1138  11
 -11   6  -3 216.253 22.9998  13
 -11   6  -2 25.6188 20.4798  11
 -11   6  -2 29.3609 26.8701  30
 -11   6  -2 24.2799 24.7079  22
 -11   6  -2 17.3928 24.2830  23
 -11   6  -2 41.3835 25.1763  20
 -11   6  -2 30.8150 24.2111   8
 -11   6  -1 203.676 25.9665   8
 -11   6  -1 276.378 24.0879  11
 -11   6  -1 236.049 27.0029  23
 -11   6  -1 302.851 27.2925  22
 -11   6  -1 209.476 26.5844  20
 -11   6  -1 246.899 28.1476   2
 -11   6   0 404.645 21.3570  28
 -11   6   0 458.560 27.5165  11
 -11   6   0 477.784 30.2996  23
 -11   6   0 464.081 30.3171  20
 -11   6   0 479.578 29.3948  22
 -11   6   0 408.085 27.9435   8
 -11   6   0 411.686 31.0572   2
 -11   6   1 11.6058 27.5021   6
 -11   6   1-0.71575 23.8361   8
 -11   6   1 7.42023 18.0063  28
 -11   6   1 15.6959 22.7615  11
 -11   6   1 22.7371 23.8094  22
 -11   6   1 33.5686 23.6173  23
 -11   6   1 28.7467 24.5098  20
 -11   6   1 13.9699 26.0146   2
 -11   6   2 117.015 27.1556   2
 -11   6   2 109.090 29.1663  30
 -11   6   2 135.171 20.0953  28
 -11   6   2 143.840 25.2979  11
 -11   6   2 88.8185 24.5559  23
 -11   6   2 121.024 24.7761  22
 -11   6   2 145.977 24.7471  20
 -11   6   2 91.9802 29.2586   6
 -11   6   2 113.679 24.1153   8
 -11   6   3 115.368 27.2985   2
 -11   6   3 166.560 29.4770  30
 -11   6   3 132.511 21.4106  28
 -11   6   3 113.795 25.8493  11
 -11   6   3 126.386 24.8257  22
 -11   6   3 166.052 26.0408  23
 -11   6   3 118.386 25.3389  20
 -11   6   3 171.757 29.6326   6
 -11   6   4 28.9854 26.9108   2
 -11   6   4 24.5272 29.5607  30
 -11   6   4 19.3157 21.9642  28
 -11   6   4 43.4793 25.8972  11
 -11   6   4 32.7003 23.7634  22
 -11   6   4 2.53068 24.1311  23
 -11   6   4 36.4960 24.3262  20
 -11   6   4 47.9618 28.0839   6
 -11   6   5 330.852 29.7924   2
 -11   6   5 293.708 32.6749  30
 -11   6   5 283.507 26.0113  28
 -11   6   5 290.373 29.7935  11
 -11   6   5 316.282 27.4036  22
 -11   6   5 270.462 27.1843  23
 -11   6   5 296.638 27.3779  20
 -11   6   5 366.340 31.1834   6
 -11   6   6 25.7075 27.5437   2
 -11   6   6 55.8332 30.7325  30
 -11   6   6 31.5864 24.5551  28
 -11   6   6 3.77041 27.7130  11
 -11   6   6 44.9155 25.0119  23
 -11   6   6 38.4559 24.0229  22
 -11   6   6 47.3033 24.2973  20
 -11   6   6 42.5895 27.7049   6
 -11   6   7-29.5820 26.7671   2
 -11   6   7 25.2980 31.4120  30
 -11   6   7 31.9575 25.7540  28
 -11   6   7 41.8595 29.2298  11
 -11   6   7 17.3204 23.0167  22
 -11   6   7 29.5540 24.5143  23
 -11   6   7 16.0399 23.1445  20
 -11   6   7 25.0209 27.9163   6
 -11   6   8 107.889 28.0362   2
 -11   6   8 110.858 32.4448  30
 -11   6   8 114.238 28.1802  28
 -11   6   8 165.321 31.5842  11
 -11   6   8 118.136 23.7392  22
 -11   6   8 126.123 24.4154  23
 -11   6   8 104.717 24.6003  20
 -11   6   8 109.193 28.6811   6
 -11   6   9 54.3642 31.1994  30
 -11   6   9 99.8083 28.6494  28
 -11   6   9 70.8164 31.1245  11
 -11   6   9 78.7773 23.6238  23
 -11   6   9 77.8721 22.6570  22
 -11   6   9 123.503 24.1252  20
 -11   6   9 107.874 28.0641   2
 -11   6  10 60.4697 30.3453  28
 -11   6  10 22.0770 26.6922   2
 -11   6  10 23.0896 31.9433  30
 -11   6  11 104.220 32.6532  30
 -11   6  11 95.7606 30.6822  28
 -11   6  12 82.1720 32.0873  28
 -11   6  12 4.25302 32.1772  11
 -11   6  12-23.8011 32.5126  30
 -11   6  12 77.8278 31.1207   5
 -11   7 -13 23.9419 24.7484  22
 -11   7 -13-11.7278 25.4039  23
 -11   7 -13 14.2137 30.4770  27
 -11   7 -13 29.9745 26.0889  20
 -11   7 -13-18.4290 29.9414   8
 -11   7 -12 26.4448 26.3065  23
 -11   7 -12 27.1168 25.9571  22
 -11   7 -12 35.8809 30.2413  27
 -11   7 -12 8.94313 26.4540  20
 -11   7 -12 42.6974 30.7263   8
 -11   7 -11 161.128 30.2148   8
 -11   7 -11 152.524 28.4742  23
 -11   7 -11 160.399 27.8412  22
 -11   7 -11 166.069 31.5775  27
 -11   7 -11 170.344 28.3199  20
 -11   7 -11 179.360 28.4641   2
 -11   7 -10 54.2346 29.5957   8
 -11   7 -10 74.6627 26.8476  23
 -11   7 -10 58.1449 26.2752  22
 -11   7 -10 133.110 30.8458  27
 -11   7 -10 82.0599 26.6522  20
 -11   7 -10 99.7056 28.2735   2
 -11   7  -9 5.83319 27.2705   8
 -11   7  -9 43.3864 28.6453  27
 -11   7  -9 7.26313 26.1471  23
 -11   7  -9 45.9681 25.9869  22
 -11   7  -9 16.9292 26.0650  20
 -11   7  -9 15.0056 27.8778   2
 -11   7  -8 5.71726 27.5178   8
 -11   7  -8-7.21045 28.0639  27
 -11   7  -8-10.2405 21.7081  13
 -11   7  -8-8.30604 26.0235  23
 -11   7  -8-2.80298 25.4679  22
 -11   7  -8 31.6947 26.9379  20
 -11   7  -8-9.26233 27.3703   2
 -11   7  -7 129.521 27.3341   8
 -11   7  -7 108.841 29.4646  27
 -11   7  -7 114.553 22.6454  13
 -11   7  -7 142.319 27.6590  22
 -11   7  -7 113.493 27.0822  23
 -11   7  -7 79.5051 26.8178  20
 -11   7  -7 137.562 27.8888   2
 -11   7  -6 0.78246 26.1779   8
 -11   7  -6 38.6164 28.3192  27
 -11   7  -6 5.61265 25.8168  23
 -11   7  -6 26.7216 25.6422  22
 -11   7  -6-11.2619 27.2147   2
 -11   7  -6 40.4463 26.3309  20
 -11   7  -6 6.82375 21.8845  13
 -11   7  -5 586.948 35.6449  30
 -11   7  -5 484.665 24.4611  11
 -11   7  -5 498.150 32.6762   2
 -11   7  -5 580.675 32.7502  20
 -11   7  -5 533.031 32.5869  23
 -11   7  -5 497.514 31.6192  22
 -11   7  -5 532.132 31.5684   8
 -11   7  -5 573.110 27.9384  13
 -11   7  -4 43.8970 19.8792  11
 -11   7  -4 72.3977 22.8214  13
 -11   7  -4 35.9743 29.0016  30
 -11   7  -4 39.7554 24.2593   8
 -11   7  -4 71.7782 27.5778   2
 -11   7  -3-3.00469 20.6509  11
 -11   7  -3 72.6331 23.1426  13
 -11   7  -3 26.5691 28.0027  30
 -11   7  -3 20.3861 26.2115  23
 -11   7  -3 28.6006 25.4549  22
 -11   7  -3 34.7200 26.4628  20
 -11   7  -3 16.8577 24.2762   8
 -11   7  -2 1.29878 21.1793  11
 -11   7  -2 48.6965 24.1353   8
 -11   7  -2 25.5721 25.4939  22
 -11   7  -2-7.36469 25.8931  23
 -11   7  -1 2.08597 21.8975  11
 -11   7  -1 6.36641 24.2433  23
 -11   7  -1 9.44188 24.5671  22
 -11   7  -1 19.1842 26.4921   2
 -11   7  -1 14.0099 22.9106   8
 -11   7   0 81.2914 29.0605  30
 -11   7   0 86.0417 18.3199  28
 -11   7   0 112.276 24.1122  11
 -11   7   0 27.9166 24.4746  23
 -11   7   0 105.563 25.9283  22
 -11   7   0 96.6777 26.7247   2
 -11   7   0 85.0932 23.6708   8
 -11   7   1 168.445 30.1708  30
 -11   7   1 167.486 20.4203  28
 -11   7   1 198.234 25.4274  11
 -11   7   1 207.529 26.0670  22
 -11   7   1 219.616 26.9588  23
 -11   7   1 197.028 28.3843   2
 -11   7   1 183.347 24.0365   8
 -11   7   2 186.126 30.4772  30
 -11   7   2 193.099 21.8964  28
 -11   7   2 196.440 26.9158  11
 -11   7   2 213.874 26.5940  23
 -11   7   2 214.588 26.4888  22
 -11   7   2 232.779 20.0431   5
 -11   7   2 166.966 28.0678   2
 -11   7   2 202.714 24.4667   8
 -11   7   3 59.8831 29.7850  30
 -11   7   3 34.4405 21.6906  28
 -11   7   3 6.02928 25.3382  11
 -11   7   3-1.77850 23.9956  22
 -11   7   3 20.7448 24.5875  23
 -11   7   3-10.4368 22.3555   8
 -11   7   3 20.1213 19.6866   5
 -11   7   3-9.00152 26.5182   2
 -11   7   4 64.2017 21.3077   5
 -11   7   4 1.61741 26.7536   2
 -11   7   4 59.1633 29.6795  30
 -11   7   4-4.90994 22.3746  28
 -11   7   4-31.3845 26.3067  11
 -11   7   4 7.84095 24.7020  22
 -11   7   4 13.5494 24.6495  23
 -11   7   4 2.50536 24.2047  20
 -11   7   4-11.8653 27.1674   6
 -11   7   4-23.7650 22.6453   8
 -11   7   5 84.3564 28.0272   2
 -11   7   5 70.6977 22.9526   5
 -11   7   5 34.8555 30.1160  30
 -11   7   5 24.0346 24.0565  28
 -11   7   5 51.2824 28.3292  11
 -11   7   5 34.7076 23.8078  23
 -11   7   5 32.3062 24.1394  22
 -11   7   5 43.2129 24.9354  20
 -11   7   5 44.5553 27.0669   6
 -11   7   6 188.028 24.9510   5
 -11   7   6 150.916 29.2043   2
 -11   7   6 195.510 32.2935  30
 -11   7   6 207.208 26.7517  28
 -11   7   6 145.762 29.8285  11
 -11   7   6 201.491 26.2767  22
 -11   7   6 166.152 26.8257  23
 -11   7   6 172.659 25.7265  20
 -11   7   6 185.056 28.8320   6
 -11   7   7 202.514 33.2231  30
 -11   7   7 204.906 28.0763  28
 -11   7   7 218.805 31.5734  11
 -11   7   7 178.177 26.3757  23
 -11   7   7 182.555 25.4324  22
 -11   7   7 236.342 25.8410  20
 -11   7   7 227.558 26.9832   5
 -11   7   7 193.889 29.1322   2
 -11   7   8 122.882 31.6998  30
 -11   7   8 73.8393 28.2437  28
 -11   7   8 92.8942 31.3844  11
 -11   7   8 60.4823 23.8894  23
 -11   7   8 128.548 23.6475  22
 -11   7   8 121.527 24.9464  20
 -11   7   8 78.9323 28.1071   2
 -11   7   8 108.668 27.3284   5
 -11   7   9 27.2086 32.0414  30
 -11   7   9 9.19126 22.8443  23
 -11   7   9 12.1666 22.3393  22
 -11   7   9 30.5325 23.0279  20
 -11   7   9-20.4379 29.3175  28
 -11   7   9 22.2369 27.5715   5
 -11   7  10 69.3432 30.1145  28
 -11   7  10 73.0718 32.3320  30
 -11   7  10 29.9828 29.2230   5
 -11   7  11 60.4236 31.2017  28
 -11   7  11 7.44132 32.4572  11
 -11   7  11 62.0845 32.5785  30
 -11   7  11 59.0572 30.4205   5
 -11   8 -13 140.664 31.7507  27
 -11   8 -13 122.194 26.3189  20
 -11   8 -13 162.643 31.2763   8
 -11   8 -13 163.777 26.5176  23
 -11   8 -13 188.530 26.3162  22
 -11   8 -12 460.243 35.8178  27
 -11   8 -12 505.509 35.6016   8
 -11   8 -12 542.964 32.6161  20
 -11   8 -12 493.451 32.1350  22
 -11   8 -12 532.025 32.5198  23
 -11   8 -11 270.717 33.1758  27
 -11   8 -11 268.338 30.4533  23
 -11   8 -11 285.858 29.5624  22
 -11   8 -11 271.225 29.8707  20
 -11   8 -11 307.043 32.1580   8
 -11   8 -10 17.6109 30.5462  27
 -11   8 -10 34.9014 23.4058  13
 -11   8 -10 33.2055 26.7739  23
 -11   8 -10 30.8937 26.4151  22
 -11   8 -10 26.4147 27.3281  20
 -11   8 -10 33.6486 29.1506   8
 -11   8  -9 88.7858 27.5079   8
 -11   8  -9 114.605 30.0891  27
 -11   8  -9 129.002 24.0177  13
 -11   8  -9 130.037 28.3112  23
 -11   8  -9 153.233 27.7112  22
 -11   8  -9 104.374 27.7387  20
 -11   8  -9 141.471 28.7166   2
 -11   8  -8 220.923 28.7618   8
 -11   8  -8 224.605 31.3540  27
 -11   8  -8 182.459 28.9652  23
 -11   8  -8 284.936 29.4175  22
 -11   8  -8 246.174 30.2538   2
 -11   8  -8 239.569 28.8197  20
 -11   8  -8 234.838 24.8850  13
 -11   8  -7 114.080 24.0743  13
 -11   8  -7 105.911 27.8668  23
 -11   8  -7 84.8653 27.4541  22
 -11   8  -7 120.572 28.5324   2
 -11   8  -7 135.795 27.6918  20
 -11   8  -7 58.9038 26.4696   8
 -11   8  -6 503.201 28.3972  13
 -11   8  -6 431.957 32.0121  23
 -11   8  -6 494.903 31.9311  22
 -11   8  -6 412.586 30.0417   8
 -11   8  -6 467.890 32.8319   2
 -11   8  -5 793.282 37.7104   2
 -11   8  -5 829.555 30.7533  11
 -11   8  -5 887.343 40.9495  30
 -11   8  -5 814.495 37.6482  23
 -11   8  -5 887.976 37.6036  22
 -11   8  -5 827.975 35.6172   8
 -11   8  -5 880.905 34.2231  13
 -11   8  -4 106.299 24.9175  13
 -11   8  -4 85.8483 21.2011  11
 -11   8  -4 54.3405 27.6051   2
 -11   8  -4 74.6929 24.5231   8
 -11   8  -3 550.361 32.2828  22
 -11   8  -3 441.295 31.5922  23
 -11   8  -3 430.800 26.3211  11
 -11   8  -3 435.946 32.9481  27
 -11   8  -3 474.635 28.1884   8
 -11   8  -2 154.353 27.0470  22
 -11   8  -2 90.1328 25.6689  23
 -11   8  -2 79.4982 23.3460  11
 -11   8  -2 77.7850 28.0684  27
 -11   8  -2 62.1265 23.1268   8
 -11   8  -1 190.680 30.9682  30
 -11   8  -1 178.388 24.8385  11
 -11   8  -1 212.277 27.3604  22
 -11   8  -1 191.170 26.8429  23
 -11   8  -1 200.224 29.2099   2
 -11   8  -1 206.127 24.9438   8
 -11   8   0 101.922 30.0212  30
 -11   8   0 100.366 19.5315  28
 -11   8   0 124.078 25.3416  11
 -11   8   0 103.186 25.8739  23
 -11   8   0 125.751 25.8128  22
 -11   8   0 133.903 27.6474   2
 -11   8   0 122.631 23.5259   8
 -11   8   1 26.4388 28.7788  30
 -11   8   1 54.2342 20.0484  28
 -11   8   1 82.5323 25.1501  11
 -11   8   1 100.839 26.4708  22
 -11   8   1 44.6926 25.8274  23
 -11   8   1 57.0426 27.8072   2
 -11   8   1 65.8122 22.7501   8
 -11   8   2 76.3006 29.5453  30
 -11   8   2 90.3050 21.8830  28
 -11   8   2 119.600 27.0023  11
 -11   8   2 91.5596 26.2174  23
 -11   8   2 122.309 26.2242  22
 -11   8   2 77.4925 27.6868   2
 -11   8   2 58.2492 22.0350   8
 -11   8   3 310.408 32.4468  30
 -11   8   3 264.746 25.1239  28
 -11   8   3 326.407 29.8514  11
 -11   8   3 303.205 28.6516  23
 -11   8   3 311.816 28.5361  22
 -11   8   3 296.929 22.3544   5
 -11   8   3 264.047 30.1991   2
 -11   8   3 288.426 24.4358   8
 -11   8   4 10.0400 29.7202  30
 -11   8   4 41.3755 23.8671  28
 -11   8   4 20.3852 27.1088  11
 -11   8   4 11.0830 24.5186  23
 -11   8   4 47.7561 24.7827  22
 -11   8   4 52.4612 21.7336   5
 -11   8   4 4.88123 27.3168   2
 -11   8   4 29.9247 22.2153   8
 -11   8   5 124.953 26.1501  28
 -11   8   5 150.656 30.0777  11
 -11   8   5 162.831 26.8968  23
 -11   8   5 143.057 25.7358  22
 -11   8   5 203.448 32.7081  30
 -11   8   5 154.155 29.6678   2
 -11   8   5 160.413 23.6279   5
 -11   8   6-14.1434 25.6282  28
 -11   8   6-0.98917 29.1755  11
 -11   8   6 14.5525 23.8813  23
 -11   8   6-7.48560 23.8534  22
 -11   8   6 39.1422 31.2165  30
 -11   8   6 7.79713 27.9762   2
 -11   8   6 20.4558 23.7106   5
 -11   8   7 74.8548 31.1481  30
 -11   8   7 39.4130 27.5577  28
 -11   8   7 15.2403 30.3777  11
 -11   8   7 55.2259 23.8221  23
 -11   8   7 25.6187 23.8070  22
 -11   8   7-19.9568 23.6562  20
 -11   8   7 5.15340 25.4296   5
 -11   8   8 57.7760 31.9871  30
 -11   8   8-0.91345 28.4533  28
 -11   8   8-16.6054 30.9120  11
 -11   8   8 51.7242 24.6643  22
 -11   8   8 15.6592 24.8404  23
 -11   8   8 2.93247 23.5551  20
 -11   8   8 43.7205 26.7956   5
 -11   8   9 262.285 30.0467   5
 -11   8   9 221.082 33.4501  30
 -11   8   9 223.063 31.8931  28
 -11   8  10 46.4571 29.2378   5
 -11   8  10-23.8471 31.3911  30
 -11   8  10 45.0086 30.6316  28
 -11   8  11 45.8578 30.9595   5
 -11   9 -13 66.1108 25.9640  22
 -11   9 -13 48.0395 26.1416  23
 -11   9 -13 44.8299 25.5741  20
 -11   9 -13 65.1125 29.6010   8
 -11   9 -12 98.2853 27.2862  22
 -11   9 -12 108.037 28.0317  23
 -11   9 -12 66.6318 31.7413  27
 -11   9 -12 58.7635 27.1536  20
 -11   9 -12 93.7227 29.7429   8
 -11   9 -11 325.017 27.2480  13
 -11   9 -11 263.819 33.5946  27
 -11   9 -11 233.199 29.3326  23
 -11   9 -11 277.251 29.0886  22
 -11   9 -11 181.925 29.0323  20
 -11   9 -11 273.421 31.0085   8
 -11   9 -10 313.335 29.6426  22
 -11   9 -10 259.977 29.8906  23
 -11   9 -10 245.672 27.1535  13
 -11   9 -10 262.539 29.8335  20
 -11   9 -10 251.751 30.2909   8
 -11   9  -9 54.1977 27.8826  22
 -11   9  -9 62.8335 28.4764  23
 -11   9  -9 30.3266 25.1502  13
 -11   9  -9 51.9029 27.8021  20
 -11   9  -9 12.2807 26.8997   8
 -11   9  -8-7.21659 24.8851  13
 -11   9  -8 17.8670 25.9143   8
 -11   9  -8 32.8795 27.1536  23
 -11   9  -8 26.0993 26.7504  22
 -11   9  -7 18.7209 25.1474  13
 -11   9  -7 23.6713 26.6588  23
 -11   9  -7 17.6778 26.7732  22
 -11   9  -7 10.6498 28.2610   2
 -11   9  -7 25.4198 25.4757   8
 -11   9  -6 16.6512 29.4655  27
 -11   9  -6 40.0759 24.9383  13
 -11   9  -6 38.5718 26.7911  22
 -11   9  -6 60.0570 27.4265  23
 -11   9  -6 36.6615 28.3179   2
 -11   9  -6 25.4067 24.6442   8
 -11   9  -5 191.864 29.8442  27
 -11   9  -5 201.507 29.5108   2
 -11   9  -5 207.030 22.6083  11
 -11   9  -5 198.785 26.4786  13
 -11   9  -5 183.139 25.2870   8
 -11   9  -4 111.951 22.4466  11
 -11   9  -4 127.913 26.2148  13
 -11   9  -4 89.2981 24.2739   8
 -11   9  -4 78.8996 29.0470  27
 -11   9  -3 8.25310 28.4359  27
 -11   9  -3 13.1365 22.5470  11
 -11   9  -3 35.8001 26.2059  23
 -11   9  -3 19.6831 26.8498  22
 -11   9  -3 15.4515 28.9604  30
 -11   9  -3 49.9315 23.2957   8
 -11   9  -2 22.0401 28.8362  30
 -11   9  -2-13.6925 28.6492  27
 -11   9  -2 7.34942 23.3007  11
 -11   9  -2 5.87104 25.9210  22
 -11   9  -2-14.0508 25.5866  23
 -11   9  -2 5.99345 27.7174   2
 -11   9  -2 27.6151 22.7704   8
 -11   9  -1 7.72241 29.3206  30
 -11   9  -1-6.69780 18.6153  28
 -11   9  -1 14.5695 28.2853  27
 -11   9  -1 23.2696 24.4836  11
 -11   9  -1 43.4145 26.5408  23
 -11   9  -1 20.3837 26.0883  22
 -11   9  -1-41.9741 27.6210   2
 -11   9  -1-4.26669 21.5209   8
 -11   9   0 102.648 30.5362  30
 -11   9   0 109.562 20.9789  28
 -11   9   0 122.180 26.3389  11
 -11   9   0 99.5712 26.2005  23
 -11   9   0 121.908 26.8925  22
 -11   9   0 111.130 28.8803   2
 -11   9   0 104.708 22.4709   8
 -11   9   1 77.4680 30.5055  30
 -11   9   1 69.0749 21.9232  28
 -11   9   1 88.8261 26.9295  11
 -11   9   1 76.7191 26.8309  22
 -11   9   1 85.6297 25.8655  23
 -11   9   1 71.4087 28.3062   2
 -11   9   1 96.8249 21.9824   8
 -11   9   2 244.242 24.8435  28
 -11   9   2 248.795 29.7021  11
 -11   9   2 239.201 28.2968  23
 -11   9   2 303.936 28.4476  22
 -11   9   2 232.778 32.3765  30
 -11   9   2 230.325 30.3194   2
 -11   9   3 10.2181 23.7402  28
 -11   9   3 43.4307 27.5786  11
 -11   9   3 13.1368 25.0007  23
 -11   9   3 20.1259 25.3849  22
 -11   9   3 4.43232 29.8158  30
 -11   9   3 17.1990 20.5103   5
 -11   9   3 18.3327 28.3574   2
 -11   9   4 213.712 26.9716  28
 -11   9   4 222.958 30.8633  11
 -11   9   4 213.105 27.6230  23
 -11   9   4 233.471 27.7188  22
 -11   9   4 255.275 33.3804  30
 -11   9   4 224.316 23.8115   5
 -11   9   5 6.58357 25.5789  28
 -11   9   5 9.84793 29.3056  11
 -11   9   5-12.4862 24.9732  23
 -11   9   5 41.7360 25.5796  22
 -11   9   5 30.9859 30.6140  30
 -11   9   5 30.4317 23.4047   5
 -11   9   6 27.6610 27.2159  28
 -11   9   6 37.4352 30.2538  11
 -11   9   6 38.7263 24.9799  22
 -11   9   6 12.9787 24.2242  23
 -11   9   6 33.0322 31.4359  30
 -11   9   6 51.1061 24.9852   5
 -11   9   7 127.549 29.4565  28
 -11   9   7 98.2272 32.0343  11
 -11   9   7 146.139 25.7750  22
 -11   9   7 145.553 25.8766  23
 -11   9   7 165.239 27.4703   5
 -11   9   7 135.501 31.0295  30
 -11   9   8 203.096 31.4545  28
 -11   9   8 243.524 29.5965   5
 -11   9   8 222.820 26.5121  23
 -11   9   8 312.503 26.5335  22
 -11   9   8 219.080 26.6453  20
 -11   9   8 284.975 33.7777  30
 -11   9   9 23.0866 28.7800   5
 -11   9   9 37.1399 31.2099  30
 -11   9   9 20.3354 30.6501  28
 -11   9  10 182.174 30.6189   5
 -11   9  10 117.176 32.5515  30
 -11   9  10 172.751 32.6468  28
 -11  10 -12 84.4324 26.1568  13
 -11  10 -12 92.8281 28.4940  20
 -11  10 -12 93.1475 29.0904   8
 -11  10 -12 79.0877 27.7396  22
 -11  10 -12 29.7944 27.6160  23
 -11  10 -11 128.923 27.7585  13
 -11  10 -11 113.283 28.6544  20
 -11  10 -11 147.858 28.5817   8
 -11  10 -11 186.583 29.1995  22
 -11  10 -11 137.081 28.6926  23
 -11  10 -10 32.9308 26.4722  13
 -11  10 -10 28.8043 27.7463  20
 -11  10 -10 62.9849 28.5643  22
 -11  10 -10 36.5399 28.2952  23
 -11  10 -10 29.0760 27.3915   8
 -11  10  -9 88.0743 28.0848  22
 -11  10  -9 95.0832 27.8212  23
 -11  10  -9 69.8189 26.7338   8
 -11  10  -9 45.2848 26.5729  13
 -11  10  -8 94.9112 28.5909  23
 -11  10  -8 115.219 29.1661  22
 -11  10  -8 110.430 27.0858  13
 -11  10  -8 97.7153 26.2567   8
 -11  10  -8 87.5405 30.6203  27
 -11  10  -7 37.8492 28.1633  22
 -11  10  -7 38.1343 28.4468  23
 -11  10  -7 7.91432 26.3067  13
 -11  10  -7 10.8987 24.4356   8
 -11  10  -7 35.5523 29.5208  27
 -11  10  -6 52.7860 27.7707  23
 -11  10  -6 29.0775 27.0212  22
 -11  10  -6 51.7591 26.2397  13
 -11  10  -6 51.9894 21.2948  11
 -11  10  -6 54.9403 30.3868  27
 -11  10  -6 19.8119 24.0791   8
 -11  10  -5 135.912 23.7962  11
 -11  10  -5 161.031 27.8960  13
 -11  10  -5 197.335 31.1114  27
 -11  10  -5 142.367 24.4113   8
 -11  10  -4-26.9570 22.8122  11
 -11  10  -4 53.2172 27.0759  13
 -11  10  -4-2.46660 22.8065   8
 -11  10  -4 6.46360 28.9493  27
 -11  10  -3 685.793 37.3801  27
 -11  10  -3 614.343 31.4846  11
 -11  10  -3 623.875 33.7735  13
 -11  10  -3 627.115 34.9422  23
 -11  10  -3 624.350 38.4573  30
 -11  10  -3 601.705 29.3013   8
 -11  10  -2 89.7105 29.4239  27
 -11  10  -2 42.8711 25.6374  11
 -11  10  -2 73.7769 27.6828  23
 -11  10  -2 42.3850 29.5930  30
 -11  10  -2 48.0456 22.1845   8
 -11  10  -1 36.5786 27.0198  23
 -11  10  -1 32.7195 25.6831  11
 -11  10  -1 11.1120 29.6657  30
 -11  10  -1 19.1455 28.2548  27
 -11  10  -1 14.1469 20.1002  28
 -11  10   0 67.7254 26.8977  23
 -11  10   0 67.7557 26.4215  11
 -11  10   0 96.4826 31.1284  30
 -11  10   0 104.361 22.1576  28
 -11  10   0 80.9786 29.7168  27
 -11  10   1-14.6449 25.6870  23
 -11  10   1 32.9852 26.8910  11
 -11  10   1 49.7476 30.4489  30
 -11  10   1 20.8715 22.6204  28
 -11  10   2 23.3911 26.3628  23
 -11  10   2 1.84734 27.9309  11
 -11  10   2-6.62346 30.5582  30
 -11  10   2 26.7317 24.1545  28
 -11  10   3 464.611 31.5892  23
 -11  10   3 458.808 34.3057  11
 -11  10   3 500.927 35.9843  30
 -11  10   3 477.700 30.3828  28
 -11  10   4 128.506 27.1899  28
 -11  10   4 144.901 30.7906  11
 -11  10   4 166.827 26.9675  23
 -11  10   4 132.340 31.6257  30
 -11  10   4 157.231 23.6132   5
 -11  10   5 24.8457 27.0851  28
 -11  10   5 13.1640 30.8661  11
 -11  10   5 31.0645 25.6082  23
 -11  10   5 58.7571 25.8731  22
 -11  10   5 1.08474 30.5933  30
 -11  10   5 33.0617 23.9498   5
 -11  10   6 28.6329 28.0478  28
 -11  10   6 26.8473 31.5231  11
 -11  10   6 7.28578 25.0543  23
 -11  10   6 33.8396 25.7128  22
 -11  10   6 10.7280 31.0280  30
 -11  10   6 3.07258 24.9065   5
 -11  10   7 6.51182 28.9527  28
 -11  10   7 73.5301 32.6573  11
 -11  10   7 4.85486 24.5110  22
 -11  10   7 3.09716 24.4878  23
 -11  10   7 49.6670 30.8828  30
 -11  10   7 4.58225 26.7099   5
 -11  10   8 64.9354 28.3165   5
 -11  10   8 82.1045 31.1114  30
 -11  10   8 60.5795 30.9696  28
 -11  10   9 79.0066 30.9583  30
 -11  10   9 109.719 29.8430   5
 -11  11 -12 38.0069 27.7104  13
 -11  11 -12 17.6246 27.2538  22
 -11  11 -12 38.5289 27.6674  23
 -11  11 -12 37.1174 28.0563  20
 -11  11 -12-2.19431 28.2256   8
 -11  11 -11 180.480 29.1108  23
 -11  11 -11 189.491 29.3323  22
 -11  11 -11 129.635 28.7422  13
 -11  11 -11 185.045 28.7275   8
 -11  11 -11 159.617 33.1230  27
 -11  11 -10 360.214 31.2831  22
 -11  11 -10 269.784 30.6291  23
 -11  11 -10 284.821 30.0651  13
 -11  11 -10 276.217 28.8668   8
 -11  11 -10 260.646 34.1989  27
 -11  11  -9 62.6718 28.8539  22
 -11  11  -9 36.5505 29.3187  23
 -11  11  -9 29.0138 27.8658  13
 -11  11  -9 16.9897 25.9247   8
 -11  11  -9-8.55801 31.1940  27
 -11  11  -8 24.9302 28.0024  22
 -11  11  -8 27.6782 28.0605  23
 -11  11  -8-0.75454 27.8082  13
 -11  11  -8 27.4720 24.6280   8
 -11  11  -8-0.94554 30.7537  27
 -11  11  -7 35.5411 28.7998  23
 -11  11  -7 22.9746 27.8245  13
 -11  11  -7 71.4268 23.9786   8
 -11  11  -7 57.2931 30.3168  27
 -11  11  -6 18.4015 28.1495  23
 -11  11  -6 34.8465 28.1787  13
 -11  11  -6 0.63350 22.1792  11
 -11  11  -6 14.9443 30.2602  27
 -11  11  -6 22.4867 23.1769   8
 -11  11  -5 51.9887 30.1996  27
 -11  11  -5 52.4547 27.8621  13
 -11  11  -5 31.6371 23.6225  11
 -11  11  -4 845.584 39.7651  27
 -11  11  -4 779.175 34.8487  11
 -11  11  -4 849.214 37.8773  13
 -11  11  -3 29.3586 29.4370  27
 -11  11  -3 19.5395 25.3716  11
 -11  11  -3 4.82543 27.8332  13
 -11  11  -3 6.73610 27.5558  23
 -11  11  -2-6.69262 27.8475  23
 -11  11  -2 9.86154 26.0287  11
 -11  11  -2 30.1944 29.6576  27
 -11  11  -2 29.1556 31.3225  30
 -11  11  -1 28.4454 27.6420  23
 -11  11  -1 46.4243 26.8654  11
 -11  11  -1 53.5629 29.2242  27
 -11  11  -1 41.7389 21.9750  28
 -11  11  -1 79.1906 31.6596  30
 -11  11   0 40.2963 27.3955  23
 -11  11   0 24.2297 28.0040  11
 -11  11   0 7.98929 22.2602  28
 -11  11   0 0.90271 28.9503  27
 -11  11   0 18.8205 30.0744  30
 -11  11   1 77.5282 28.0036  23
 -11  11   1 97.5277 29.1746  11
 -11  11   1 93.7045 24.6716  28
 -11  11   1 67.3845 29.3034  27
 -11  11   1 120.903 31.5880  30
 -11  11   2 241.252 29.0881  23
 -11  11   2 210.586 31.6849  11
 -11  11   2 206.846 26.6224  28
 -11  11   2 291.283 32.7453  30
 -11  11   3 11.5270 26.7175  23
 -11  11   3 3.94602 30.0517  11
 -11  11   3 32.2702 25.9857  28
 -11  11   3 51.8798 31.0881  30
 -11  11   4 11.2771 25.8844  23
 -11  11   4 53.6688 31.1114  11
 -11  11   4 19.4930 27.0319  28
 -11  11   4 14.9514 30.8323  30
 -11  11   5 21.8203 26.4080  23
 -11  11   5 47.6069 32.0151  11
 -11  11   5 3.54733 28.4449  28
 -11  11   5 49.5676 31.1576  30
 -11  11   6 75.4807 29.7205  28
 -11  11   6 25.2702 32.1007  11
 -11  11   6 59.1374 25.9527   5
 -11  11   6 58.0084 30.9976  30
 -11  11   6 102.550 25.9589  22
 -11  11   6 63.7219 25.6035  23
 -11  11   7 27.5784 29.8191  28
 -11  11   7 67.4574 27.8765   5
 -11  11   7 46.5751 30.4076  30
 -11  11   7 128.275 26.2852  22
 -11  11   7 63.3380 25.3160  23
 -11  11   8 43.7926 28.5805   5
 -11  12 -11 327.518 32.0373  13
 -11  12 -10 87.5942 28.2229  23
 -11  12 -10 49.1387 28.0149  22
 -11  12 -10 58.0313 29.5169  13
 -11  12 -10 49.5317 32.1769  27
 -11  12  -9 80.8837 28.9675  23
 -11  12  -9 77.1569 29.2198  22
 -11  12  -9 69.1028 29.5123  13
 -11  12  -9 44.5711 31.1600  27
 -11  12  -8 23.0144 28.6798  23
 -11  12  -8 38.9787 29.2664  13
 -11  12  -8 66.8633 31.5092  27
 -11  12  -7 48.5912 28.9082  23
 -11  12  -7 26.6055 29.5169  13
 -11  12  -7 64.4811 30.7692  27
 -11  12  -6 19.5167 28.1445  23
 -11  12  -6 45.4364 30.2471  27
 -11  12  -6 3.40046 23.8441  11
 -11  12  -6-8.13895 28.8622  13
 -11  12  -5 496.431 31.0050  11
 -11  12  -5 603.360 36.4310  27
 -11  12  -5 531.945 34.5743  13
 -11  12  -4 789.257 38.7314  27
 -11  12  -4 698.191 35.0812  11
 -11  12  -4 722.127 37.8949  13
 -11  12  -3 42.7411 29.9735  27
 -11  12  -3 90.0102 29.5988  13
 -11  12  -3 93.0308 26.6951  11
 -11  12  -3 62.0845 28.7374  23
 -11  12  -2 18.9310 29.2060  27
 -11  12  -2 111.280 28.1958  11
 -11  12  -2 35.6712 27.8892  23
 -11  12  -1-18.1539 28.0145  23
 -11  12  -1 18.8484 28.1258  11
 -11  12  -1 22.4184 29.7292  27
 -11  12  -1 24.3706 23.1701  28
 -11  12  -1 7.76856 30.4298  30
 -11  12   0-26.4181 27.7630  23
 -11  12   0 39.1798 29.3393  11
 -11  12   0 6.21895 29.3910  27
 -11  12   0 16.3054 24.0593  28
 -11  12   0 20.8866 29.8821  30
 -11  12   1 52.0172 27.7574  23
 -11  12   1 25.0172 29.9006  11
 -11  12   1 33.9833 25.1442  28
 -11  12   1 73.1355 29.8145  27
 -11  12   1 21.7201 30.8429  30
 -11  12   2 459.001 32.8979  23
 -11  12   2 446.295 35.7424  11
 -11  12   2 479.387 34.7533  27
 -11  12   2 481.850 31.8520  28
 -11  12   2 492.289 36.6267  30
 -11  12   3 81.2652 27.8346  23
 -11  12   3 106.389 31.9223  11
 -11  12   3 142.051 29.0038  28
 -11  12   3 130.707 31.8725  30
 -11  12   4 27.7473 26.7174  23
 -11  12   4-24.8585 31.8797  11
 -11  12   4 12.2754 27.8695  28
 -11  12   4-8.27687 30.6599  30
 -11  12   5 41.8009 26.0021  23
 -11  12   5 46.3318 32.2961  11
 -11  12   5 66.8799 31.0292  30
 -11  12   5 4.55908 28.8374  28
 -11  12   6 58.1850 30.4851  30
 -11  12   6 36.7487 30.0427  28
 -11  13 -10 240.005 32.8615  13
 -11  13  -9 7.48645 30.9980  27
 -11  13  -9 33.6136 30.4622  13
 -11  13  -9 27.4557 29.3649  23
 -11  13  -8 166.600 33.1037  27
 -11  13  -8 87.1700 31.4074  13
 -11  13  -8 130.741 30.5230  23
 -11  13  -7 126.434 32.5642  27
 -11  13  -7 90.7708 31.6105  13
 -11  13  -7 113.177 30.1503  23
 -11  13  -6 128.056 31.2166  27
 -11  13  -6 120.656 31.4052  13
 -11  13  -6 121.343 26.0861  11
 -11  13  -6 105.407 30.2326  23
 -11  13  -5 414.588 34.1877  27
 -11  13  -5 320.845 29.4680  11
 -11  13  -5 359.534 34.1104  13
 -11  13  -4 61.0500 30.4041  27
 -11  13  -4 50.6001 26.7576  11
 -11  13  -4 40.6446 30.5007  13
 -11  13  -3 34.7040 30.3212  27
 -11  13  -3 2.57649 27.3277  11
 -11  13  -3 37.5335 30.7054  13
 -11  13  -3-3.92088 28.7843  23
 -11  13  -2 53.8580 29.7632  27
 -11  13  -2 8.81613 31.2133  13
 -11  13  -2 0.89763 28.7875  11
 -11  13  -2 12.6666 28.4582  23
 -11  13  -1 51.0337 25.2601  28
 -11  13  -1 57.5902 29.6765  27
 -11  13  -1 57.7368 29.7608  11
 -11  13  -1 33.7442 28.6151  23
 -11  13   0 25.9581 29.8306  27
 -11  13   0 5.96723 25.4358  28
 -11  13   0 17.3537 30.3244  11
 -11  13   0 41.8487 28.6570  23
 -11  13   1 43.9459 28.4987  23
 -11  13   1 63.3545 30.8939  11
 -11  13   1 110.062 30.0174  27
 -11  13   1 119.301 27.0775  28
 -11  13   1 98.6636 31.6120  30
 -11  13   2 59.4491 28.3838  23
 -11  13   2 61.9429 32.2162  11
 -11  13   2 41.5590 28.1093  28
 -11  13   2 73.1953 30.1831  27
 -11  13   2 108.226 31.5507  30
 -11  13   3 92.5114 28.1164  23
 -11  13   3 82.9630 32.6902  11
 -11  13   3 73.2856 30.9514  30
 -11  13   3 97.1572 29.0387  28
 -11  13   3 115.948 29.8564  27
 -11  13   4 82.3086 31.2381  30
 -11  13   4 23.4404 29.3182  28
 -11  13   4 47.2118 30.0492  27
 -11  14  -8 79.6764 32.2330  13
 -11  14  -7 43.2551 31.4960  27
 -11  14  -7 32.9376 31.5307  13
 -11  14  -6 9.80907 30.0671  27
 -11  14  -6 28.0658 26.2413  11
 -11  14  -6 14.0120 32.1768  13
 -11  14  -5 59.0961 30.8973  27
 -11  14  -5 87.0010 27.9410  11
 -11  14  -5 98.0560 32.9670  13
 -11  14  -4 115.820 30.3219  27
 -11  14  -4 119.127 32.7069  13
 -11  14  -4 85.7126 29.1739  11
 -11  14  -4 109.687 30.8252  23
 -11  14  -3 261.741 31.5996  27
 -11  14  -3 268.716 34.2830  13
 -11  14  -3 207.720 31.3880  11
 -11  14  -3 173.556 31.4529  23
 -11  14  -2 112.234 30.0835  27
 -11  14  -2 81.2570 32.8394  13
 -11  14  -2 80.4561 30.9062  11
 -11  14  -2 96.4193 30.0724  23
 -11  14  -1 72.0103 29.5342  27
 -11  14  -1 75.4622 25.7035  28
 -11  14  -1 78.5061 30.5484  11
 -11  14  -1 3.85397 29.9056  23
 -11  14   0 15.7833 30.9950  11
 -11  14   0 11.6420 26.3483  28
 -11  14   0 37.1857 30.0887  27
 -11  14   1 37.3509 31.4410  11
 -11  14   1 47.0640 28.2901  27
 -11  14   1 91.3869 27.9412  28
 -11  14   2 129.313 29.0913  27
 -11  14   2 91.2652 29.1343  28
 -11  15  -5 69.8454 28.8736  11
 -10  -9   0 173.050 34.6414   6
 -10  -9   1 280.984 36.3757   6
 -10  -9   1 194.465 30.5021   8
 -10  -9   2 27.8268 29.7224   8
 -10  -9   2 58.2008 35.0904   6
 -10  -9   3 270.300 38.1391   6
 -10  -9   4 51.5633 36.6277   6
 -10  -9   5 83.2103 36.5004   6
 -10  -9   6 244.309 39.5883   6
 -10  -8  -3 60.3701 29.1666   8
 -10  -8  -2 51.1278 32.6080  15
 -10  -8  -2 47.1482 29.0216   8
 -10  -8  -2 75.9363 33.1588   6
 -10  -8  -2-1.77093 32.9579   2
 -10  -8  -1 260.627 34.6187  15
 -10  -8  -1 251.415 31.5841   8
 -10  -8  -1 346.280 36.0650   6
 -10  -8  -1 337.233 37.4819   4
 -10  -8  -1 343.611 35.9371   2
 -10  -8   0 206.666 33.6660   2
 -10  -8   0 138.727 33.2678  15
 -10  -8   0 159.993 28.4647  22
 -10  -8   0 183.533 30.0749  23
 -10  -8   0 141.691 30.9503  20
 -10  -8   0 204.637 31.1512   8
 -10  -8   0 197.882 35.3615   6
 -10  -8   1 574.401 38.5848   2
 -10  -8   1 512.653 37.5389  15
 -10  -8   1 479.822 35.6700  20
 -10  -8   1 443.757 34.2122   8
 -10  -8   1 568.879 39.9574   6
 -10  -8   1 539.625 33.8206  22
 -10  -8   1 572.212 35.1333  23
 -10  -8   2 15.8776 31.7119  15
 -10  -8   2 48.6881 29.6695  20
 -10  -8   2 44.2802 35.7520   6
 -10  -8   2 14.6520 30.0412   8
 -10  -8   2 48.1827 27.0748  22
 -10  -8   2 47.8181 29.0911  23
 -10  -8   3 29.7762 32.0490  15
 -10  -8   3 7.58068 28.1460  23
 -10  -8   3 71.6229 26.6325  22
 -10  -8   3 53.0637 29.8711  20
 -10  -8   3 63.5853 35.3914   6
 -10  -8   4 43.4707 31.9351   2
 -10  -8   4-15.8806 31.8135  15
 -10  -8   4 61.7460 29.0703  23
 -10  -8   4 64.6075 27.0651  22
 -10  -8   4-5.71503 28.7219  20
 -10  -8   4 73.9019 36.7403   6
 -10  -8   5 145.972 27.3006  22
 -10  -8   5 62.0692 27.8802  23
 -10  -8   5 72.1921 37.1166   6
 -10  -8   5 53.1446 28.6796  20
 -10  -8   5 106.317 32.8780   2
 -10  -8   6 209.991 28.0015  22
 -10  -8   6 180.587 29.2134  23
 -10  -8   6 118.942 38.0721   6
 -10  -8   6 163.556 29.5944  20
 -10  -8   6 174.557 33.5983   2
 -10  -8   7 222.127 34.1697   2
 -10  -8   7 239.848 29.9477  30
 -10  -8   7 193.326 26.9075  22
 -10  -8   7 206.634 28.9164  23
 -10  -8   7 207.621 29.6012  20
 -10  -8   7 178.597 39.6242   6
 -10  -8   8 135.076 33.0684   2
 -10  -8   8 59.1084 35.8430   4
 -10  -8   8 153.729 30.1055  30
 -10  -8   8 137.010 27.7464  23
 -10  -8   8 95.0769 27.9200  20
 -10  -8   8 127.808 39.9594   6
 -10  -8   9 38.1474 32.3049   2
 -10  -8   9-1.65789 35.5981   4
 -10  -8   9 32.0016 29.3524  30
 -10  -8   9 77.5354 26.6637  23
 -10  -8   9 41.3376 27.3964  20
 -10  -8   9 43.8970 39.3317   6
 -10  -8  10 70.6729 31.1423  30
 -10  -8  10 25.8890 32.4046   2
 -10  -7  -5 87.5486 28.9811   8
 -10  -7  -5 24.6256 31.2096   2
 -10  -7  -4 29.1109 31.3698   2
 -10  -7  -4 74.4162 32.5197  15
 -10  -7  -4 64.5364 29.1358  23
 -10  -7  -4 134.332 28.1079  22
 -10  -7  -4 47.6244 29.6222  20
 -10  -7  -4 56.5004 29.0879   8
 -10  -7  -3 15.4600 31.6362   2
 -10  -7  -3 52.3548 32.1921  15
 -10  -7  -3 41.6497 29.0221  23
 -10  -7  -3 61.8005 27.0418  22
 -10  -7  -3 72.2963 29.7880  20
 -10  -7  -3 62.6153 29.3683   8
 -10  -7  -3 75.5625 33.2489   6
 -10  -7  -2 21.2020 31.3953   2
 -10  -7  -2 19.4068 30.8380  15
 -10  -7  -2 38.2222 27.1626  22
 -10  -7  -2 75.2757 29.3319  23
 -10  -7  -2 56.2786 29.5831  20
 -10  -7  -2 72.6182 33.6786   6
 -10  -7  -2 5.79998 29.0357   8
 -10  -7  -1 247.392 34.0055  15
 -10  -7  -1 236.540 31.7327   8
 -10  -7  -1 223.011 35.9263   6
 -10  -7  -1 334.364 34.1938   2
 -10  -7   0 323.577 34.3916   2
 -10  -7   0 251.612 33.6570  15
 -10  -7   0 257.252 29.6368  22
 -10  -7   0 255.457 31.3050  23
 -10  -7   0 340.672 32.1503  20
 -10  -7   0 309.538 36.8291   6
 -10  -7   0 218.268 30.8438   8
 -10  -7   1 105.288 31.8869   2
 -10  -7   1 23.1714 31.4538  15
 -10  -7   1 52.3104 29.5055  20
 -10  -7   1 32.9329 34.1401   6
 -10  -7   1 2.62269 29.4306   8
 -10  -7   1 24.9976 26.3737  22
 -10  -7   1 91.7581 28.2419  23
 -10  -7   2 231.477 32.9995  15
 -10  -7   2 186.859 28.0068  22
 -10  -7   2 221.068 29.9263  23
 -10  -7   2 228.852 30.2339  20
 -10  -7   2 189.024 35.8768   6
 -10  -7   3 123.802 32.1093   2
 -10  -7   3 131.805 31.3585  15
 -10  -7   3 134.216 28.5225  23
 -10  -7   3 151.585 27.6886  22
 -10  -7   3 122.702 29.1113  20
 -10  -7   3 121.007 36.1749   6
 -10  -7   4 11.0325 35.5872   6
 -10  -7   4 65.9385 31.0457   2
 -10  -7   4 49.0642 25.3381  30
 -10  -7   4 4.63108 27.2517  23
 -10  -7   4 47.5510 25.4159  22
 -10  -7   4-11.2610 28.1242  20
 -10  -7   4 23.0649 30.8085  15
 -10  -7   5 172.852 31.7662   2
 -10  -7   5 125.183 27.3819  30
 -10  -7   5 132.906 28.2132  23
 -10  -7   5 203.996 26.7251  22
 -10  -7   5 115.310 29.1486  20
 -10  -7   5 132.583 37.3782   6
 -10  -7   6 7.33547 31.0888   2
 -10  -7   6 82.2094 27.9537  30
 -10  -7   6 60.7915 26.1383  22
 -10  -7   6 10.7048 27.2395  23
 -10  -7   6 55.1417 27.9438  20
 -10  -7   6 36.5942 37.1946   6
 -10  -7   7 52.5476 31.8165   2
 -10  -7   7 98.8766 28.2848  30
 -10  -7   7 40.2635 24.8121  22
 -10  -7   7 30.1864 25.8682  23
 -10  -7   7 43.9018 26.7241  20
 -10  -7   7 92.0083 37.5061   6
 -10  -7   8 106.122 32.0839   2
 -10  -7   8 119.318 29.9292  30
 -10  -7   8 109.624 26.8937  23
 -10  -7   8 115.620 25.5826  22
 -10  -7   8 141.415 27.5103  20
 -10  -7   8 139.216 38.1537   6
 -10  -7   9 122.790 32.3303   2
 -10  -7   9 138.862 30.5493  30
 -10  -7   9 136.007 26.5087  23
 -10  -7   9 184.844 25.0635  22
 -10  -7   9 229.923 27.8351  20
 -10  -7   9 146.814 38.8961   6
 -10  -7  10 54.3940 24.0376  22
 -10  -7  10 25.2368 25.2686  23
 -10  -7  10 17.9753 24.9537  20
 -10  -7  10 15.8814 30.8175  30
 -10  -7  10 72.8951 31.9433   2
 -10  -7  11 39.3401 32.2572  30
 -10  -7  11 55.7304 31.4188   2
 -10  -7  11-1.54601 33.2899   4
 -10  -7  12 41.5420 32.7864  30
 -10  -7  12 23.4573 30.4043   2
 -10  -6  -7 25.7333 29.1990   8
 -10  -6  -7 31.0809 31.8828   4
 -10  -6  -7 37.3226 29.5747   2
 -10  -6  -6 5.30732 29.5042   2
 -10  -6  -6-5.65952 31.6971  15
 -10  -6  -6 53.9244 28.4685  23
 -10  -6  -6 37.7229 26.1898  22
 -10  -6  -6-3.65907 28.4648  20
 -10  -6  -6 49.5728 29.3629   8
 -10  -6  -5 485.635 34.5035   2
 -10  -6  -5 416.609 36.2983  15
 -10  -6  -5 525.229 33.8604  23
 -10  -6  -5 499.513 32.0229  22
 -10  -6  -5 554.544 34.4638  20
 -10  -6  -5 491.854 34.2637   8
 -10  -6  -4 288.971 32.6666   2
 -10  -6  -4 270.164 33.1625  15
 -10  -6  -4 291.186 31.0398  23
 -10  -6  -4 300.582 29.0348  22
 -10  -6  -4 332.167 31.9441  20
 -10  -6  -4 312.696 31.9299   8
 -10  -6  -3 77.5702 30.6089   2
 -10  -6  -3 57.7444 30.9835  15
 -10  -6  -3 51.0958 26.2040  22
 -10  -6  -3 36.8208 27.5747  23
 -10  -6  -3 67.1830 28.3926  20
 -10  -6  -3 34.6590 29.0518   8
 -10  -6  -3 98.8851 33.5233   6
 -10  -6  -2 24.5134 30.8606  15
 -10  -6  -2 41.1216 28.5972   8
 -10  -6  -2 47.8592 33.2528   6
 -10  -6  -2-22.6510 30.7754   2
 -10  -6  -1-20.6629 29.8545  15
 -10  -6  -1 58.9759 32.8424   6
 -10  -6  -1 37.3338 29.0871   8
 -10  -6  -1-10.6558 29.9939   2
 -10  -6   0 42.2350 29.9793   2
 -10  -6   0 22.1986 26.1825  22
 -10  -6   0-7.59394 27.5883  23
 -10  -6   0 29.8832 29.3168  15
 -10  -6   0-25.8533 28.6830  20
 -10  -6   0 25.5564 33.1499   6
 -10  -6   0-11.4294 28.4195   8
 -10  -6   1 419.605 32.1503  23
 -10  -6   1 361.668 30.5092  22
 -10  -6   1 451.170 33.9459  15
 -10  -6   1 444.210 32.2955  20
 -10  -6   1 452.122 37.5820   6
 -10  -6   2 185.560 35.5223   6
 -10  -6   2 176.213 24.4812  30
 -10  -6   2 141.628 26.7339  22
 -10  -6   2 199.062 29.7722  23
 -10  -6   2 133.859 28.5479  20
 -10  -6   2 108.349 29.8327  15
 -10  -6   3 47.8228 34.2680   6
 -10  -6   3 2.72745 30.1313   2
 -10  -6   3 32.1440 23.6721  30
 -10  -6   3 15.7060 27.3608  23
 -10  -6   3 64.8333 25.8710  22
 -10  -6   3 3.72749 27.1306  20
 -10  -6   3 28.5821 29.0109  15
 -10  -6   4 4.42003 34.6940   6
 -10  -6   4 29.9621 29.9705   2
 -10  -6   4 92.7900 26.1166  30
 -10  -6   4-20.9406 27.2000  23
 -10  -6   4 26.4107 25.1942  22
 -10  -6   4 17.4478 26.9946  20
 -10  -6   4 31.2604 29.3559  15
 -10  -6   5 46.0787 30.1484   2
 -10  -6   5 64.3626 27.3727  30
 -10  -6   5 50.2417 25.0775  22
 -10  -6   5 36.6861 26.8028  23
 -10  -6   5 40.6109 27.0481  20
 -10  -6   5 6.73909 35.3175   6
 -10  -6   6-3.58489 29.6160   2
 -10  -6   6 118.958 28.3945  30
 -10  -6   6 100.825 26.7896  23
 -10  -6   6 62.3395 24.9215  22
 -10  -6   6 0.88423 26.9435  20
 -10  -6   6 57.0391 34.7667   6
 -10  -6   7 144.458 31.4538   2
 -10  -6   7 175.767 30.1363  30
 -10  -6   7 156.082 25.5366  22
 -10  -6   7 158.266 27.4198  23
 -10  -6   7 113.887 27.1387  20
 -10  -6   7 155.420 37.6310   6
 -10  -6   8 234.554 28.2515  23
 -10  -6   8 255.963 26.6526  22
 -10  -6   8 215.830 31.4051  30
 -10  -6   8 266.026 28.3192  20
 -10  -6   8 200.921 31.8906   2
 -10  -6   9 63.0337 24.2525  22
 -10  -6   9 94.4300 25.9337  23
 -10  -6   9 34.9190 30.4450  30
 -10  -6   9 55.4797 25.6601  20
 -10  -6   9 83.4855 30.8718   2
 -10  -6  10 226.266 25.3188  22
 -10  -6  10 286.727 27.3344  23
 -10  -6  10 254.019 33.6269  30
 -10  -6  10 284.222 27.9637  20
 -10  -6  10 270.816 32.3394   2
 -10  -6  11 122.240 30.7216   2
 -10  -6  11 176.211 32.9263  30
 -10  -6  11 130.889 23.1722  22
 -10  -6  11 149.732 24.6970  23
 -10  -6  11 139.974 25.6122  20
 -10  -6  11 103.226 39.3254   6
 -10  -6  12 228.120 34.1756  30
 -10  -6  12 165.889 40.6233   6
 -10  -6  12 194.878 31.0732   2
 -10  -6  13 218.285 35.4703  30
 -10  -6  13 202.349 32.9050   4
 -10  -6  13 195.159 31.1342   2
 -10  -5  -8 45.9792 28.3670   2
 -10  -5  -8 24.0067 31.2155  15
 -10  -5  -8 23.7419 27.2682  23
 -10  -5  -8 31.6481 25.4960  22
 -10  -5  -8 42.3146 27.1330  20
 -10  -5  -8 33.1376 29.8778   8
 -10  -5  -7 80.6724 29.3328   2
 -10  -5  -7 53.6659 30.9077  15
 -10  -5  -7 92.5761 28.4438  23
 -10  -5  -7 92.1155 26.9181  22
 -10  -5  -7 74.1800 27.9239  20
 -10  -5  -7 47.8263 29.9923   8
 -10  -5  -6 500.747 33.5958   2
 -10  -5  -6 453.322 35.6899  15
 -10  -5  -6 510.618 31.7132  22
 -10  -5  -6 554.123 33.6847  23
 -10  -5  -6 539.785 33.5423  20
 -10  -5  -6 494.184 34.4060   8
 -10  -5  -5 65.8486 29.1971   2
 -10  -5  -5 32.2907 30.5034  15
 -10  -5  -5 97.4328 26.3322  22
 -10  -5  -5 98.6664 28.8538  23
 -10  -5  -5 55.8162 28.0295  20
 -10  -5  -5 134.298 29.8722   8
 -10  -5  -4 63.7666 29.1337   2
 -10  -5  -4 40.4434 29.6587  15
 -10  -5  -4 46.8785 28.0907  23
 -10  -5  -4 1.76047 25.8387  22
 -10  -5  -4 16.9300 27.6568  20
 -10  -5  -4 98.6832 28.6747   8
 -10  -5  -3 38.4900 29.1251   2
 -10  -5  -3 42.0176 29.4281  15
 -10  -5  -3 56.5259 27.1405  23
 -10  -5  -3 44.1966 25.5071  22
 -10  -5  -3 43.4736 27.6212  20
 -10  -5  -3 55.3348 28.3038   8
 -10  -5  -3 85.9261 32.7503   6
 -10  -5  -2 147.678 29.6243  15
 -10  -5  -2 142.109 28.4318   8
 -10  -5  -2 191.100 33.2401   6
 -10  -5  -2 162.650 30.2324   2
 -10  -5  -1 40.4626 28.9713  15
 -10  -5  -1-40.5122 32.2411   6
 -10  -5  -1 7.03209 27.9463   8
 -10  -5  -1-14.7495 28.5324   2
 -10  -5   0 443.387 33.4475   8
 -10  -5   0 549.855 38.3315   6
 -10  -5   0 455.560 33.4213   2
 -10  -5   0 442.208 32.3747  23
 -10  -5   0 486.371 31.5291  22
 -10  -5   0 511.592 26.8049  30
 -10  -5   0 516.229 32.6896  20
 -10  -5   0 500.736 33.4756  15
 -10  -5   1 163.357 34.4104   6
 -10  -5   1 108.204 23.0393  30
 -10  -5   1 70.3464 25.2545  22
 -10  -5   1 91.3169 26.8948  23
 -10  -5   1 99.4898 27.3887  20
 -10  -5   1 52.2140 27.5961  15
 -10  -5   2 444.107 37.7321   6
 -10  -5   2 457.861 33.7359   2
 -10  -5   2 444.960 28.2411  30
 -10  -5   2 374.217 29.5418  22
 -10  -5   2 421.412 31.1905  23
 -10  -5   2 448.103 31.6019  20
 -10  -5   2 378.132 32.0917  15
 -10  -5   3 413.210 37.6410   6
 -10  -5   3 389.778 32.6498   2
 -10  -5   3 444.578 29.4066  30
 -10  -5   3 361.535 30.4342  23
 -10  -5   3 362.050 29.0011  22
 -10  -5   3 430.709 30.9903  20
 -10  -5   3 374.426 31.6642  15
 -10  -5   4 8.81735 28.7452   2
 -10  -5   4 45.4091 26.0058  30
 -10  -5   4 33.2218 25.7484  23
 -10  -5   4-1.69461 24.2834  22
 -10  -5   4 22.3814 25.6891  20
 -10  -5   4 77.8704 34.0273   6
 -10  -5   5 38.5992 29.1792   2
 -10  -5   5 16.5849 26.1338  30
 -10  -5   5-10.5848 26.0331  23
 -10  -5   5 14.9882 23.7391  22
 -10  -5   5 16.7102 25.6709  20
 -10  -5   5 13.3574 33.5162   6
 -10  -5   6 356.922 27.6339  22
 -10  -5   6 398.997 29.6893  23
 -10  -5   6 352.955 30.7198  30
 -10  -5   6 381.850 29.7525  20
 -10  -5   6 381.148 32.6347   2
 -10  -5   7 17.2867 23.1653  22
 -10  -5   7 11.7146 24.6170  23
 -10  -5   7 32.2005 28.4416  30
 -10  -5   7 18.4621 24.8718  20
 -10  -5   7 19.7760 27.8986   2
 -10  -5   8 636.129 31.5527  22
 -10  -5   8 665.473 32.5820  23
 -10  -5   8 636.857 37.0263  30
 -10  -5   8 608.717 32.3439  20
 -10  -5   8 635.414 35.3990   2
 -10  -5   9 427.809 33.0821   2
 -10  -5   9 411.367 34.9305  30
 -10  -5   9 491.416 29.9852  23
 -10  -5   9 422.721 28.1277  22
 -10  -5   9 479.907 29.6163  20
 -10  -5   9 399.234 41.0018   6
 -10  -5  10 40.2469 29.0744   2
 -10  -5  10-13.4526 31.3151  30
 -10  -5  10 30.9949 21.8463  22
 -10  -5  10 14.0159 23.3308  23
 -10  -5  10 9.75229 23.7870  20
 -10  -5  10 47.0589 37.0606   6
 -10  -5  11 102.904 29.6861   2
 -10  -5  11 117.799 32.9006  30
 -10  -5  11 61.4234 23.7987  23
 -10  -5  11 80.8605 22.4713  22
 -10  -5  11 115.281 24.2134  20
 -10  -5  11 142.003 38.5106   6
 -10  -5  12 69.7573 33.6241  30
 -10  -5  12 56.8756 37.2021   6
 -10  -5  12 30.2805 28.4096   2
 -10  -5  13 24.0967 33.8660  30
 -10  -5  13 13.0107 38.0930   6
 -10  -5  13 22.4289 28.3320   2
 -10  -4  -9 240.109 28.2230   2
 -10  -4  -9 156.226 32.2609  15
 -10  -4  -9 200.755 26.1523  22
 -10  -4  -9 228.433 28.2478  23
 -10  -4  -9 224.873 29.1801  20
 -10  -4  -9 221.415 30.9885   8
 -10  -4  -8 40.8748 27.3864   2
 -10  -4  -8-2.71999 30.1993  15
 -10  -4  -8 48.1895 27.3469  23
 -10  -4  -8 57.1184 25.8981  22
 -10  -4  -8 26.0354 27.2605  20
 -10  -4  -8 23.5702 29.4393   8
 -10  -4  -7 41.7882 27.6351   2
 -10  -4  -7 26.1661 30.0928  15
 -10  -4  -7 11.5539 27.4357  23
 -10  -4  -7 39.2188 25.4086  22
 -10  -4  -7-4.45812 27.4941  20
 -10  -4  -7 57.9528 29.7518   8
 -10  -4  -6 65.3390 28.2898   2
 -10  -4  -6 26.0244 29.7295  15
 -10  -4  -6 25.4571 24.8668  22
 -10  -4  -6 28.9474 26.6338  23
 -10  -4  -6 38.9978 27.4002  20
 -10  -4  -6 94.2200 29.9987   8
 -10  -4  -5 297.811 30.1849   2
 -10  -4  -5 208.178 30.9852  15
 -10  -4  -5 286.444 27.5557  22
 -10  -4  -5 257.669 28.5351  23
 -10  -4  -5 325.111 29.5965  20
 -10  -4  -5 299.411 31.0023   8
 -10  -4  -4 666.780 35.3397   2
 -10  -4  -4 632.134 35.2890  15
 -10  -4  -4 593.893 32.7652  22
 -10  -4  -4 614.627 34.5290  23
 -10  -4  -4 762.105 35.3026  20
 -10  -4  -4 635.489 38.1569   6
 -10  -4  -4 621.382 35.3354   8
 -10  -4  -3 101.858 28.0922   2
 -10  -4  -3 36.6236 27.5399  15
 -10  -4  -3 11.3718 24.8349  22
 -10  -4  -3 20.3997 26.4395  23
 -10  -4  -3 100.864 26.8008  20
 -10  -4  -3 119.836 32.4547   6
 -10  -4  -3 69.8272 28.3123   8
 -10  -4  -2 42.7376 20.7387  30
 -10  -4  -2 15.0179 27.2362   2
 -10  -4  -2 32.7626 27.6149  15
 -10  -4  -2 65.2189 31.6623   6
 -10  -4  -2 12.2664 26.7180   8
 -10  -4  -1 32.4843 31.6828   6
 -10  -4  -1-7.04019 27.2417   8
 -10  -4  -1 63.7171 21.2596  30
 -10  -4  -1 25.5602 19.4189  27
 -10  -4  -1 9.65892 23.9197  22
 -10  -4  -1 18.5066 25.9228  23
 -10  -4  -1 60.5250 26.7349  15
 -10  -4  -1 34.0057 26.0840  20
 -10  -4  -1 52.5604 27.8607   2
 -10  -4   0 43.1524 31.0837   6
 -10  -4   0 15.6337 25.2937  23
 -10  -4   0 2.61620 23.4655  22
 -10  -4   0 41.0534 21.8502  30
 -10  -4   0 95.8330 26.7123  20
 -10  -4   0 13.4784 25.9090  15
 -10  -4   1 453.742 36.5197   6
 -10  -4   1 429.679 27.5318  30
 -10  -4   1 373.384 29.0226  23
 -10  -4   1 376.851 28.0254  22
 -10  -4   1 411.545 29.4786  20
 -10  -4   1 382.358 30.4052  15
 -10  -4   2 242.640 32.8603   6
 -10  -4   2 139.201 28.3638   2
 -10  -4   2 182.954 25.6770  30
 -10  -4   2 197.287 26.7602  23
 -10  -4   2 181.962 25.2954  22
 -10  -4   2 225.464 27.6849  20
 -10  -4   2 148.939 26.9626  15
 -10  -4   3 39.5326 31.5640   6
 -10  -4   3 40.3821 27.5813   2
 -10  -4   3 70.4450 25.8604  30
 -10  -4   3 33.7921 25.1569  23
 -10  -4   3 53.1285 23.1006  22
 -10  -4   3 32.6772 25.1612  20
 -10  -4   3 32.8660 25.8101  15
 -10  -4   4 11.6316 23.3353  22
 -10  -4   4 19.2681 24.5741  23
 -10  -4   4 12.7024 25.0622  30
 -10  -4   4 77.4116 25.5460  20
 -10  -4   4 17.1389 27.3061   2
 -10  -4   5 28.4033 24.8466  23
 -10  -4   5-1.63253 23.2184  22
 -10  -4   5-16.1691 26.3549  30
 -10  -4   5 31.6262 24.6598  20
 -10  -4   5 2.55759 27.1189   2
 -10  -4   6-3.37133 24.7039  23
 -10  -4   6-12.7948 22.9625  22
 -10  -4   6 25.7540 27.0752  30
 -10  -4   6-4.18496 23.7694  20
 -10  -4   6 30.2979 27.3049   2
 -10  -4   7 443.311 32.1412   2
 -10  -4   7 453.552 33.5276  30
 -10  -4   7 433.548 28.7711  23
 -10  -4   7 373.114 26.9892  22
 -10  -4   7 461.071 29.3661  20
 -10  -4   7 386.525 37.9944   6
 -10  -4   8 72.9043 28.0674   2
 -10  -4   8 114.241 29.7084  30
 -10  -4   8 24.5805 24.3295  23
 -10  -4   8 17.2121 23.0662  22
 -10  -4   8 79.1093 24.0599  20
 -10  -4   8 83.8414 35.2712   6
 -10  -4   9 90.9342 28.3131   2
 -10  -4   9 86.0625 30.2631  30
 -10  -4   9 78.4746 23.0727  22
 -10  -4   9 37.9603 23.9913  23
 -10  -4   9 54.8210 23.9483  20
 -10  -4   9 52.5872 35.5940   6
 -10  -4  10 59.0616 27.7679   2
 -10  -4  10 21.6257 29.8128  30
 -10  -4  10 11.6223 23.2272  23
 -10  -4  10 53.9018 21.9448  22
 -10  -4  10 34.2386 22.9982  20
 -10  -4  10-10.3627 34.5164   6
 -10  -4  11 98.0208 28.3286   2
 -10  -4  11 62.0040 31.6366  30
 -10  -4  11 132.735 22.3808  22
 -10  -4  11 92.0077 23.4204  23
 -10  -4  11 66.6718 23.4526  20
 -10  -4  11 81.0394 35.9747   6
 -10  -4  12 44.3346 32.3789  30
 -10  -4  12 41.7461 36.8224   6
 -10  -4  12-12.9185 27.2429   2
 -10  -4  13 112.294 33.9936  30
 -10  -4  13 109.935 37.9940   6
 -10  -4  13 131.530 28.4211   2
 -10  -4  14 79.1469 34.8434  30
 -10  -4  14 80.5634 38.6179   6
 -10  -3 -11 191.600 26.3375  20
 -10  -3 -11 216.367 32.0800   8
 -10  -3 -11 213.015 26.4950  23
 -10  -3 -11 213.418 25.1619  22
 -10  -3 -10 65.1099 31.0825  15
 -10  -3 -10 39.5004 23.9240  22
 -10  -3 -10 11.1623 25.8479  23
 -10  -3 -10 11.2570 26.3472  20
 -10  -3 -10 9.31968 30.2940   8
 -10  -3  -9 121.815 30.8663  15
 -10  -3  -9 117.607 25.7097  22
 -10  -3  -9 99.4808 26.7575  23
 -10  -3  -9 146.152 27.0330   2
 -10  -3  -9 122.445 27.2522  20
 -10  -3  -9 113.118 30.3110   8
 -10  -3  -8 226.612 31.8151  15
 -10  -3  -8 258.861 28.9758  23
 -10  -3  -8 217.068 26.8355  22
 -10  -3  -8 235.030 28.2241   2
 -10  -3  -8 251.928 29.0994  20
 -10  -3  -8 190.961 30.9307   8
 -10  -3  -7 265.125 30.8833  15
 -10  -3  -7 276.678 28.7638  23
 -10  -3  -7 241.763 26.7344  22
 -10  -3  -7 255.786 28.8168   2
 -10  -3  -7 300.711 29.1902  20
 -10  -3  -7 297.033 30.7816   8
 -10  -3  -6 9.48312 28.2261  15
 -10  -3  -6-5.41107 26.2384  23
 -10  -3  -6 10.2579 24.9844  22
 -10  -3  -6 58.7287 26.7786   2
 -10  -3  -6 27.7702 25.9037  20
 -10  -3  -6 38.5053 28.4586   8
 -10  -3  -5 56.1318 27.5844  15
 -10  -3  -5 96.3351 27.1719   2
 -10  -3  -5 69.9656 26.6941  23
 -10  -3  -5 87.8817 25.5215  22
 -10  -3  -5 97.4761 26.5081  20
 -10  -3  -5 112.876 28.8460   8
 -10  -3  -4 27.0565 27.1664   8
 -10  -3  -4 31.5874 31.2908   6
 -10  -3  -4 52.8311 19.9178  30
 -10  -3  -4 9.29759 19.0238  27
 -10  -3  -4 12.5707 26.2581   2
 -10  -3  -4 12.9610 24.4175  22
 -10  -3  -4 44.6511 25.7252  23
 -10  -3  -4 6.35343 25.2219  20
 -10  -3  -4 19.3052 26.1747  15
 -10  -3  -3 395.976 30.9734   8
 -10  -3  -3 354.282 34.5538   6
 -10  -3  -3 423.272 24.7360  30
 -10  -3  -3 412.051 23.7406  27
 -10  -3  -3 409.945 30.1841   2
 -10  -3  -3 362.195 28.8918  22
 -10  -3  -3 444.367 30.3775  23
 -10  -3  -3 452.664 30.1571  20
 -10  -3  -3 420.636 29.9674  15
 -10  -3  -2 132.895 27.3356   2
 -10  -3  -2 101.482 21.2741  30
 -10  -3  -2 100.349 20.4720  27
 -10  -3  -2 113.919 26.1964  15
 -10  -3  -2 196.533 31.6206   6
 -10  -3  -2 129.072 27.8772   8
 -10  -3  -1 77.7192 26.4829   8
 -10  -3  -1 136.366 31.6177   6
 -10  -3  -1 118.560 27.4149   2
 -10  -3  -1 76.1906 22.3348  30
 -10  -3  -1 80.8960 20.9540  27
 -10  -3  -1 72.4659 24.2687  22
 -10  -3  -1 124.049 25.9492  23
 -10  -3  -1 85.0127 25.6179  15
 -10  -3  -1 135.390 26.0262  20
 -10  -3  -1 97.8538 17.8533  11
 -10  -3   0 268.841 32.6591   6
 -10  -3   0 209.173 25.7663  22
 -10  -3   0 199.448 26.2868  23
 -10  -3   0 247.322 24.9801  30
 -10  -3   0 244.299 27.4545  20
 -10  -3   0 225.874 26.9643  15
 -10  -3   1 39.0368 30.0403   6
 -10  -3   1 23.2393 23.4915  30
 -10  -3   1-21.4066 24.8963  22
 -10  -3   1 53.6375 24.6317  23
 -10  -3   1 22.9623 24.5403  20
 -10  -3   1 11.7072 24.5688  15
 -10  -3   2 229.472 28.1031   2
 -10  -3   2 292.351 26.3517  30
 -10  -3   2 186.986 24.9841  22
 -10  -3   2 257.912 26.2846  23
 -10  -3   2 245.240 26.0283  20
 -10  -3   2 227.744 26.4536  15
 -10  -3   3 397.242 29.5651   2
 -10  -3   3 398.556 29.1435  30
 -10  -3   3 422.823 28.8817  23
 -10  -3   3 406.503 28.8511  20
 -10  -3   3 347.489 28.2959  15
 -10  -3   4 195.641 25.2836  23
 -10  -3   4 118.427 24.2476  22
 -10  -3   4 150.720 26.7305   2
 -10  -3   4 189.028 25.2121  20
 -10  -3   4 224.145 27.7437  30
 -10  -3   5 26.2743 25.5593  30
 -10  -3   5-36.7696 22.6638  22
 -10  -3   5 2.51571 23.1497  23
 -10  -3   5 34.5964 25.6416   2
 -10  -3   5-6.64219 23.6012  20
 -10  -3   5 41.6170 31.9463   6
 -10  -3   6 68.6296 27.6763  30
 -10  -3   6 44.6291 23.2617  22
 -10  -3   6 70.6338 24.1755  23
 -10  -3   6 55.5730 25.8246   2
 -10  -3   6 60.1756 23.8509  20
 -10  -3   6 105.616 32.8803   6
 -10  -3   7 32.4047 27.9035  30
 -10  -3   7-29.7832 23.0916  22
 -10  -3   7 0.80141 23.6862  23
 -10  -3   7-4.01208 25.9502   2
 -10  -3   7 23.8035 23.5134  20
 -10  -3   7 16.3798 31.3657   6
 -10  -3   8 253.067 31.7609  30
 -10  -3   8 206.545 24.8559  23
 -10  -3   8 126.198 23.2115  22
 -10  -3   8 184.820 27.2844   2
 -10  -3   8 227.389 25.3030  20
 -10  -3   8 176.343 34.2219   6
 -10  -3   9 438.616 35.0384  30
 -10  -3   9 386.427 26.4092  22
 -10  -3   9 420.605 27.8560  23
 -10  -3   9 345.300 30.7049   2
 -10  -3   9 391.021 26.6058  20
 -10  -3   9 412.556 37.3204   6
 -10  -3  10 116.035 31.5609  30
 -10  -3  10 60.2080 23.1649  23
 -10  -3  10 112.325 21.9383  22
 -10  -3  10 108.136 27.0471   2
 -10  -3  10 88.3391 22.5480  20
 -10  -3  10 82.8810 35.2057   6
 -10  -3  11 79.0331 31.1531  30
 -10  -3  11 39.3344 20.6584  22
 -10  -3  11 25.2567 22.2937  23
 -10  -3  11 27.9972 22.3076  20
 -10  -3  11-12.3789 35.1133   6
 -10  -3  11 53.5440 26.9021   2
 -10  -3  12 10.8700 32.9572  30
 -10  -3  12 21.4227 36.1303   6
 -10  -3  12 10.3982 26.3925   2
 -10  -3  13 52.8446 33.9462  30
 -10  -3  13 48.3595 26.7555   2
 -10  -3  13-5.62654 36.8109   6
 -10  -3  14 182.112 38.1991   6
 -10  -3  15 363.794 40.3236   6
 -10  -3  15 400.762 37.0785  11
 -10  -2 -12 160.745 25.5569  20
 -10  -2 -12 187.551 23.7065  22
 -10  -2 -12 210.968 26.1026  23
 -10  -2 -11 35.8283 29.6244  15
 -10  -2 -11 56.0896 23.2373  22
 -10  -2 -11 28.8529 24.3838  23
 -10  -2 -11 24.5120 24.4325  20
 -10  -2 -11 22.4005 30.1686   8
 -10  -2 -10 514.856 34.5721  15
 -10  -2 -10 525.042 31.2749  23
 -10  -2 -10 490.374 29.8810  22
 -10  -2 -10 540.700 30.5176   2
 -10  -2 -10 528.328 31.7543  20
 -10  -2 -10 456.956 34.7639   8
 -10  -2  -9 22.4304 28.9172  15
 -10  -2  -9 10.2425 24.0351  22
 -10  -2  -9 26.7361 25.3669  23
 -10  -2  -9 42.3428 25.7737   2
 -10  -2  -9 21.6678 25.3378  20
 -10  -2  -9 0.87906 29.4585   8
 -10  -2  -8 30.6054 28.3430  15
 -10  -2  -8 0.86209 26.4626  23
 -10  -2  -8-25.3284 24.5526  22
 -10  -2  -8 63.0487 26.2118   2
 -10  -2  -8 8.55820 25.9153  20
 -10  -2  -8-5.28440 28.6240   8
 -10  -2  -7 248.341 29.5575  15
 -10  -2  -7 259.470 27.5975   2
 -10  -2  -7 226.783 26.5096  22
 -10  -2  -7 244.972 27.7014  23
 -10  -2  -7 237.360 28.4268  20
 -10  -2  -7 277.580 30.4245   8
 -10  -2  -6 109.335 27.2774  15
 -10  -2  -6 132.022 20.9249  27
 -10  -2  -6 144.163 26.5180   2
 -10  -2  -6 162.881 26.7633  23
 -10  -2  -6 174.735 25.9574  22
 -10  -2  -6 192.963 26.9182  20
 -10  -2  -6 199.440 28.4067   8
 -10  -2  -5 139.822 27.5577   8
 -10  -2  -5 175.273 21.2813  30
 -10  -2  -5 180.170 21.0409  27
 -10  -2  -5 225.154 27.0494   2
 -10  -2  -5 161.822 26.4986  23
 -10  -2  -5 123.116 25.4094  22
 -10  -2  -5 126.130 25.5087  20
 -10  -2  -5 103.338 26.5749  15
 -10  -2  -4 520.241 32.5424   8
 -10  -2  -4 517.363 35.8984   6
 -10  -2  -4 516.226 26.3718  30
 -10  -2  -4 493.563 25.4412  27
 -10  -2  -4 506.693 30.8268   2
 -10  -2  -4 467.880 30.2369  23
 -10  -2  -4 435.466 29.0463  22
 -10  -2  -4 528.939 30.8109  20
 -10  -2  -4 530.856 30.7268  15
 -10  -2  -3-3.91446 24.9859   2
 -10  -2  -3 9.19594 20.2384  27
 -10  -2  -3-4.75361 20.6211  30
 -10  -2  -3 20.7565 26.0923   8
 -10  -2  -3 12.9032 30.1140   6
 -10  -2  -3 13.9914 24.1323  15
 -10  -2  -2 91.8174 25.6749   2
 -10  -2  -2 113.807 22.3629  30
 -10  -2  -2 100.046 21.4958  27
 -10  -2  -2 95.3886 16.2865  11
 -10  -2  -2 105.950 24.9424  15
 -10  -2  -2 118.478 30.1383   6
 -10  -2  -1 34.9529 29.5997   6
 -10  -2  -1 56.8687 21.9006  30
 -10  -2  -1 42.3197 17.3209  11
 -10  -2  -1 22.3413 24.5888   2
 -10  -2  -1 63.2312 22.6286  22
 -10  -2  -1 16.8616 23.3531  23
 -10  -2  -1 27.1379 23.7718  20
 -10  -2  -1 81.5636 24.3715  15
 -10  -2   0 22.3298 22.9047  30
 -10  -2   0 17.7848 18.0222  11
 -10  -2   0 36.0665 23.8159  23
 -10  -2   0 29.6454 22.1437  22
 -10  -2   0 28.6349 23.0418  20
 -10  -2   0 7.34639 23.2178  15
 -10  -2   1 587.171 30.5374  30
 -10  -2   1 537.167 26.0301  11
 -10  -2   1 604.933 30.6980  23
 -10  -2   1 614.407 29.9711  22
 -10  -2   1 536.534 30.0006  15
 -10  -2   1 578.676 30.8056  20
 -10  -2   1 590.363 30.8257   2
 -10  -2   2 217.034 26.7793   2
 -10  -2   2 242.827 26.3640  30
 -10  -2   2 226.879 24.5961  22
 -10  -2   2 226.163 26.0419  23
 -10  -2   2 251.923 25.5689  20
 -10  -2   2 202.245 24.3879  15
 -10  -2   3 7.15759 30.2424   6
 -10  -2   3 52.2125 24.2039   2
 -10  -2   3 12.7914 24.7094  30
 -10  -2   3 20.3531 22.5355  23
 -10  -2   3 17.9650 21.1051  22
 -10  -2   3 51.8620 23.6220  20
 -10  -2   3-8.48238 22.9603  15
 -10  -2   4 97.2855 26.7785  30
 -10  -2   4 91.8701 24.1501  23
 -10  -2   4 115.807 22.8391  22
 -10  -2   4 55.2197 24.4240   2
 -10  -2   4 39.5415 23.6671  20
 -10  -2   4 66.9267 30.4671   6
 -10  -2   5 134.641 27.9548  30
 -10  -2   5 126.233 24.0650  23
 -10  -2   5 80.5441 21.7012  22
 -10  -2   5 127.336 25.2862   2
 -10  -2   5 100.294 23.7349  20
 -10  -2   5 143.362 31.7233   6
 -10  -2   6 13.2997 26.4625  30
 -10  -2   6 30.4466 22.9140  23
 -10  -2   6 28.3945 21.5567  22
 -10  -2   6 28.4195 25.4682   2
 -10  -2   6 27.7246 22.5322  20
 -10  -2   6 54.4682 31.1196   6
 -10  -2   7 528.218 34.8536  30
 -10  -2   7 603.164 29.7690  23
 -10  -2   7 616.964 28.6156  22
 -10  -2   7 596.399 32.7153   2
 -10  -2   7 603.848 30.1234  20
 -10  -2   7 628.493 38.0989   6
 -10  -2   8 75.2770 29.1471  30
 -10  -2   8 17.4417 21.8348  23
 -10  -2   8 9.44824 21.6629  22
 -10  -2   8 16.8114 24.8692   2
 -10  -2   8 32.2112 22.8594  20
 -10  -2   8-5.34151 31.0609   6
 -10  -2   9 81.0201 30.0915  30
 -10  -2   9-11.7966 21.5342  22
 -10  -2   9 46.5754 22.4002  23
 -10  -2   9 77.5661 26.1037   2
 -10  -2   9 46.8127 22.8461  20
 -10  -2   9 3.23270 31.9705   6
 -10  -2  10 43.9030 30.3970  30
 -10  -2  10 36.0736 20.9632  22
 -10  -2  10 48.4015 22.3084  23
 -10  -2  10 83.5092 26.8212   2
 -10  -2  10 50.8140 21.7614  20
 -10  -2  10 38.9995 32.9759   6
 -10  -2  11 232.152 33.8868  30
 -10  -2  11 253.754 23.9154  23
 -10  -2  11 235.283 23.0230  22
 -10  -2  11 338.170 24.1576  20
 -10  -2  11 252.428 35.8616   6
 -10  -2  11 272.303 28.2190   2
 -10  -2  12 101.298 35.1973   6
 -10  -2  12 83.2117 26.3623   2
 -10  -2  13 22.8084 35.2727   6
 -10  -2  13 47.1550 25.6205   2
 -10  -2  14 37.6958 35.5313   6
 -10  -2  14 74.5734 34.6437  30
 -10  -2  15 18.7451 34.6297  30
 -10  -2  15 3.18599 35.9295   6
 -10  -2  15 39.0583 32.2364  11
 -10  -1 -12 48.8244 29.4513  15
 -10  -1 -12 34.8599 24.5587  20
 -10  -1 -12 21.1220 31.1255   8
 -10  -1 -12-2.71559 21.9679  22
 -10  -1 -12-19.5472 24.1368  23
 -10  -1 -11 254.158 31.6092  15
 -10  -1 -11 248.921 26.8435  23
 -10  -1 -11 252.880 25.4390  22
 -10  -1 -11 289.938 27.5098  20
 -10  -1 -11 231.621 32.5740   8
 -10  -1 -10 21.1139 28.3742  15
 -10  -1 -10 30.3082 25.1830   2
 -10  -1 -10 10.5144 25.7575  23
 -10  -1 -10-3.83235 24.4285  22
 -10  -1 -10 31.3169 25.6118  20
 -10  -1 -10 56.0152 30.8388   8
 -10  -1  -9 439.945 32.2041  15
 -10  -1  -9 436.912 25.2383  27
 -10  -1  -9 484.750 29.4071   2
 -10  -1  -9 466.051 29.1922  22
 -10  -1  -9 462.416 29.8171  23
 -10  -1  -9 460.407 30.1520  20
 -10  -1  -9 474.875 34.6617   8
 -10  -1  -8 181.583 28.2543  15
 -10  -1  -8 184.971 22.1023  27
 -10  -1  -8 176.936 26.4418   2
 -10  -1  -8 170.233 26.5075  23
 -10  -1  -8 152.330 25.4882  22
 -10  -1  -8 159.189 25.9669  20
 -10  -1  -8 168.032 29.4542   8
 -10  -1  -7 164.056 27.7236  15
 -10  -1  -7 186.493 22.4398  27
 -10  -1  -7 191.137 27.1197   2
 -10  -1  -7 156.853 26.1535  23
 -10  -1  -7 163.560 25.0180  22
 -10  -1  -7 196.296 26.7691  20
 -10  -1  -7 173.557 28.9865   8
 -10  -1  -6 21.6630 24.9393  15
 -10  -1  -6 66.0400 21.1868  27
 -10  -1  -6 55.4283 24.9203   2
 -10  -1  -6 64.2445 24.5608  23
 -10  -1  -6 66.9855 23.6429  22
 -10  -1  -6 88.5524 25.3283  20
 -10  -1  -6 89.2956 27.2990   8
 -10  -1  -5 198.064 22.9260  30
 -10  -1  -5 173.533 21.7320  27
 -10  -1  -5 166.260 25.7976   2
 -10  -1  -5 233.730 24.7539  22
 -10  -1  -5 223.400 26.7297  23
 -10  -1  -5 159.403 25.7828  20
 -10  -1  -5 153.701 25.5945  15
 -10  -1  -4 4.93236 28.6901   6
 -10  -1  -4 24.3499 20.7356  30
 -10  -1  -4 32.2107 21.0764  27
 -10  -1  -4 2.25517 24.6240   2
 -10  -1  -4 11.4764 23.9999  23
 -10  -1  -4 23.7999 22.9546  22
 -10  -1  -4-7.82088 23.5832  20
 -10  -1  -4 53.9930 23.6561  15
 -10  -1  -3 723.658 33.4010   2
 -10  -1  -3 763.142 29.9050  27
 -10  -1  -3 718.132 31.2346  30
 -10  -1  -3 734.846 38.4365   6
 -10  -1  -3 705.000 32.6631  15
 -10  -1  -2 1162.90 39.4762  30
 -10  -1  -2 1068.61 37.3860  27
 -10  -1  -2 1186.94 39.5150  15
 -10  -1  -2 1214.92 40.4162   2
 -10  -1  -2 1188.24 33.0889  11
 -10  -1  -1 88.3434 22.6109  30
 -10  -1  -1 71.3467 22.0909  22
 -10  -1  -1 66.6307 22.8635  23
 -10  -1  -1 76.9719 17.0631  11
 -10  -1  -1 74.9869 22.5911  20
 -10  -1  -1 94.7743 23.3388  15
 -10  -1   0 117.852 23.7240  30
 -10  -1   0 99.2158 18.4656  11
 -10  -1   0 101.480 22.7173  22
 -10  -1   0 75.4564 23.3718  23
 -10  -1   0 85.2978 23.0221  20
 -10  -1   0 102.403 22.7780  15
 -10  -1   1 36.4688 28.7551   6
 -10  -1   1 53.8563 23.5174   2
 -10  -1   1 34.5167 22.9845  30
 -10  -1   1 47.1527 13.8398  28
 -10  -1   1 24.3615 19.1950  11
 -10  -1   1 52.5990 23.0773  23
 -10  -1   1 48.8920 21.8155  22
 -10  -1   1 45.1148 23.1972  20
 -10  -1   1 32.6129 21.7904  15
 -10  -1   2 479.518 33.2989   6
 -10  -1   2 439.614 27.5584   2
 -10  -1   2 403.696 28.7064  30
 -10  -1   2 422.704 20.0690  28
 -10  -1   2 400.342 24.7145  11
 -10  -1   2 446.077 26.6107  22
 -10  -1   2 391.372 27.1836  23
 -10  -1   2 422.548 27.5827  20
 -10  -1   2 429.715 25.7393  15
 -10  -1   3 106.577 29.2603   6
 -10  -1   3 141.829 25.8020  30
 -10  -1   3 110.262 21.3962  11
 -10  -1   3 173.839 24.1016   2
 -10  -1   3 157.386 22.7637  22
 -10  -1   3 132.223 22.9631  23
 -10  -1   3 139.972 23.5950  20
 -10  -1   3 174.607 22.7645  15
 -10  -1   4 584.327 30.1578   2
 -10  -1   4 508.317 28.2556  11
 -10  -1   4 515.190 28.7705  23
 -10  -1   4 515.724 27.6101  22
 -10  -1   4 476.378 31.8247  30
 -10  -1   4 540.103 29.1479  20
 -10  -1   4 594.503 34.7243   6
 -10  -1   5 40.1427 23.8778   2
 -10  -1   5 48.0369 21.3394  22
 -10  -1   5 35.9250 22.7008  23
 -10  -1   5 13.0481 25.4421  30
 -10  -1   5 53.4545 22.6789  20
 -10  -1   5 38.2785 29.1350   6
 -10  -1   6 12.2488 24.0072   2
 -10  -1   6 33.3669 21.3067  22
 -10  -1   6 7.81323 22.2372  23
 -10  -1   6 34.2211 27.2422  30
 -10  -1   6 36.9464 22.5262  20
 -10  -1   6 31.4475 30.2515   6
 -10  -1   7 21.0880 24.3946   2
 -10  -1   7 40.6902 21.5234  22
 -10  -1   7 20.5790 21.8878  23
 -10  -1   7 32.0136 27.3237  30
 -10  -1   7 15.0099 22.1508  20
 -10  -1   7 64.5661 30.8990   6
 -10  -1   8 418.821 28.7589   2
 -10  -1   8 413.669 33.5268  30
 -10  -1   8 440.311 26.0566  22
 -10  -1   8 441.433 26.8974  23
 -10  -1   8 401.122 26.3212  20
 -10  -1   8 432.439 36.0834   6
 -10  -1   9 109.106 25.2478   2
 -10  -1   9 55.4006 27.3334  11
 -10  -1   9 73.3982 29.9925  30
 -10  -1   9 92.4554 21.7929  23
 -10  -1   9 130.801 20.8090  22
 -10  -1   9 80.8610 21.9354  20
 -10  -1   9 125.576 31.9203   6
 -10  -1  10 17.2348 27.7190  11
 -10  -1  10-22.9635 32.5099   6
 -10  -1  10 53.3171 21.0162  22
 -10  -1  10 52.9412 21.6589  23
 -10  -1  10 64.3690 20.8644  20
 -10  -1  10 7.02595 24.9109   2
 -10  -1  11 8.89859 28.3653  11
 -10  -1  11 39.4589 21.3805  23
 -10  -1  11-32.7738 20.2864  22
 -10  -1  11 34.0303 20.2759  20
 -10  -1  11-9.45726 24.8050   2
 -10  -1  11 49.1898 32.9850   6
 -10  -1  12 38.6722 24.8484   2
 -10  -1  12 29.2948 33.2883   6
 -10  -1  13 49.9927 34.3725   6
 -10  -1  13 18.3644 33.2981  30
 -10  -1  14 88.0288 32.0126  11
 -10  -1  14 65.9267 30.8780  28
 -10  -1  14 51.5486 34.1195   6
 -10  -1  14 101.436 34.1058  30
 -10  -1  15 59.0614 32.7669  11
 -10  -1  15-8.11520 34.3769   6
 -10  -1  15 39.9685 31.8063  28
 -10  -1  15 31.0494 33.9892  30
 -10   0 -13 5.85043 29.6704  15
 -10   0 -13 70.5090 32.1983   8
 -10   0 -12-1.65786 28.3889  15
 -10   0 -12 7.36008 24.4184  23
 -10   0 -12 23.7129 22.8552  22
 -10   0 -12 29.2278 24.7204  20
 -10   0 -12-4.48492 30.2429   8
 -10   0 -11 136.634 29.0404  15
 -10   0 -11 127.539 22.9000  27
 -10   0 -11 164.021 25.2847   2
 -10   0 -11 165.782 25.8159  23
 -10   0 -11 114.226 24.6118  22
 -10   0 -11 137.956 25.7931  20
 -10   0 -11 105.147 30.7203   8
 -10   0 -10 598.203 34.7735  15
 -10   0 -10 594.197 29.2439  27
 -10   0 -10 726.234 31.7970   2
 -10   0 -10 621.048 31.4614  22
 -10   0 -10 635.774 32.6223  23
 -10   0 -10 723.951 33.0692  20
 -10   0 -10 589.127 36.5153   8
 -10   0  -9 161.236 27.9570  15
 -10   0  -9 166.883 23.4413  27
 -10   0  -9 171.235 25.5084   2
 -10   0  -9 145.931 26.1332  23
 -10   0  -9 139.745 24.3846  22
 -10   0  -9 173.832 26.6051  20
 -10   0  -9 143.226 30.3161   8
 -10   0  -8 62.5098 25.9430  15
 -10   0  -8 41.1995 21.7920  27
 -10   0  -8 44.2242 24.5248   2
 -10   0  -8 26.3777 24.8172  23
 -10   0  -8 68.7862 24.0799  22
 -10   0  -8 49.5222 24.6072  20
 -10   0  -8 40.5966 27.5632   8
 -10   0  -7 59.7768 22.5502  27
 -10   0  -7 62.2917 24.2743   2
 -10   0  -7 39.2329 23.2126  22
 -10   0  -7 38.7419 24.3120  23
 -10   0  -7 37.2888 24.3852  20
 -10   0  -7 43.4962 25.0205  15
 -10   0  -6 24.8597 21.2690  30
 -10   0  -6 17.6907 21.7259  27
 -10   0  -6 2.84999 23.4342   2
 -10   0  -6 15.1118 22.0293  22
 -10   0  -6 49.3526 23.6776  23
 -10   0  -6 20.4562 24.0682  20
 -10   0  -6-3.64638 24.0943  15
 -10   0  -5 231.824 23.3697  30
 -10   0  -5 176.095 22.3814  27
 -10   0  -5 216.430 25.7130   2
 -10   0  -5 193.205 23.7171  22
 -10   0  -5 194.420 24.7976  23
 -10   0  -5 205.084 25.7831  20
 -10   0  -5 184.344 25.0459  15
 -10   0  -4 511.967 33.8903   6
 -10   0  -4 507.923 29.1539   2
 -10   0  -4 491.976 27.6188  30
 -10   0  -4 499.906 27.0828  27
 -10   0  -4 511.190 29.6235  23
 -10   0  -4 517.005 28.3620  22
 -10   0  -4 496.602 28.8815  20
 -10   0  -4 480.684 28.2334  15
 -10   0  -3 20.9692 23.2396   2
 -10   0  -3 1.98332 21.0420  27
 -10   0  -3 8.50397 22.0195  30
 -10   0  -3 21.3951 14.5713  11
 -10   0  -3-26.6713 24.7447   8
 -10   0  -3 44.3140 21.8812  15
 -10   0  -2 167.444 23.5759  30
 -10   0  -2 152.153 17.0440  11
 -10   0  -2 162.358 24.5071   2
 -10   0  -2 146.326 22.2529  15
 -10   0  -2 142.115 24.8594   8
 -10   0  -1-22.1516 23.4844   8
 -10   0  -1 10.1510 16.8356  11
 -10   0  -1 12.4259 22.8685  30
 -10   0  -1 9.32505 21.8963  23
 -10   0  -1 5.83058 20.9323  22
 -10   0  -1-20.0176 20.8662  20
 -10   0  -1-4.45262 20.3723  15
 -10   0   0-8.66038 27.7477   6
 -10   0   0 13.7248 23.1836  30
 -10   0   0 47.1207 17.7752  11
 -10   0   0 15.1077 21.2444  23
 -10   0   0 11.5454 21.3806  22
 -10   0   0 38.8114 21.2690  20
 -10   0   0 25.4657 20.1772  15
 -10   0   1 452.285 32.6189   6
 -10   0   1 431.877 27.7357   2
 -10   0   1 459.094 28.9404  30
 -10   0   1 466.381 18.7921  28
 -10   0   1 467.942 24.1943  11
 -10   0   1 393.284 26.5261  23
 -10   0   1 488.411 26.5807  22
 -10   0   1 458.771 27.3594  20
 -10   0   1 385.804 24.2218  15
 -10   0   2 728.413 35.8633   6
 -10   0   2 723.686 31.1242   2
 -10   0   2 634.742 33.0970  30
 -10   0   2 708.526 24.0058  28
 -10   0   2 684.763 28.3496  11
 -10   0   2 650.251 29.6866  22
 -10   0   2 687.177 30.8921  23
 -10   0   2 712.338 31.2012  20
 -10   0   2 620.331 28.1842  15
 -10   0   3 214.813 29.8248   6
 -10   0   3 229.580 24.5905   2
 -10   0   3 298.394 27.4826  30
 -10   0   3 227.863 18.5521  28
 -10   0   3 222.681 22.8212  11
 -10   0   3 238.947 22.7500  22
 -10   0   3 190.608 23.1870  23
 -10   0   3 234.409 23.6274  20
 -10   0   3 196.144 21.3555  15
 -10   0   4 236.844 29.5034   6
 -10   0   4 205.936 24.5221   2
 -10   0   4 190.919 27.5662  30
 -10   0   4 138.628 19.3371  28
 -10   0   4 187.976 23.1842  11
 -10   0   4 185.952 22.3581  22
 -10   0   4 202.764 23.4766  23
 -10   0   4 182.275 23.2707  20
 -10   0   4 172.191 21.1762  15
 -10   0   5 33.1099 22.9697   2
 -10   0   5-8.11298 25.4590  30
 -10   0   5 28.7814 18.7284  28
 -10   0   5 21.4818 20.8674  22
 -10   0   5 32.7780 21.6228  23
 -10   0   5 15.5885 27.6634   6
 -10   0   5 28.4217 21.1178  20
 -10   0   5 23.7352 21.7139  11
 -10   0   6 39.3327 22.9685   2
 -10   0   6 72.6633 24.0782  11
 -10   0   6 64.8034 26.6319  30
 -10   0   6 38.8226 20.4520  22
 -10   0   6 48.9214 21.5486  23
 -10   0   6 49.6799 21.6501  20
 -10   0   6 82.3180 29.2580   6
 -10   0   7 150.952 25.5707   2
 -10   0   7 118.663 25.3504  11
 -10   0   7 155.665 29.4000  30
 -10   0   7 122.354 21.7742  22
 -10   0   7 173.640 22.9814  23
 -10   0   7 102.009 21.9572  20
 -10   0   7 138.888 30.3015   6
 -10   0   8 242.201 31.4571   6
 -10   0   8 257.225 22.8460  22
 -10   0   8 236.241 23.5744  23
 -10   0   8 203.869 27.7425  11
 -10   0   8 293.093 24.0655  20
 -10   0   8 275.186 26.3866   2
 -10   0   9 2.99096 30.4435   6
 -10   0   9 7.37948 26.5710  11
 -10   0   9 16.8790 20.2429  22
 -10   0   9 9.73691 21.1555  23
 -10   0   9 23.2990 21.5023  20
 -10   0   9-2.10632 23.8811   2
 -10   0  10 421.013 34.8121   6
 -10   0  10 278.787 28.5438  28
 -10   0  10 341.605 31.8101  11
 -10   0  10 351.557 24.3121  23
 -10   0  10 346.250 23.5488  22
 -10   0  10 323.228 23.9420  20
 -10   0  10 375.896 27.9241   2
 -10   0  11 442.878 28.8192   2
 -10   0  11 441.278 31.7684  28
 -10   0  11 402.649 35.5996  30
 -10   0  11 482.067 24.6712  22
 -10   0  11 444.414 25.4287  23
 -10   0  11 471.932 25.2406  20
 -10   0  11 479.829 36.6759   6
 -10   0  12 95.0031 32.9435  30
 -10   0  12 16.2731 24.7894   2
 -10   0  12 40.2695 28.3521  28
 -10   0  12 73.9097 32.7756   6
 -10   0  13 36.0646 29.3655  28
 -10   0  13 75.5260 33.8367  30
 -10   0  13 38.6716 32.5702   6
 -10   0  14 68.5490 30.9398  28
 -10   0  14 76.1732 33.9107  30
 -10   0  14 36.2306 34.0821   6
 -10   0  14 82.6978 32.9945  11
 -10   0  15 38.2334 31.5497  28
 -10   0  15 47.9809 34.2205  30
 -10   0  15 8.41409 31.4747  11
 -10   0  15 24.9583 33.7645   6
 -10   0  16 365.650 37.1341   6
 -10   1 -13 56.2619 29.6998  15
 -10   1 -13 54.4868 22.8458  22
 -10   1 -13 64.4019 24.2166  23
 -10   1 -13 119.664 23.8416  20
 -10   1 -13 78.8980 31.3554   8
 -10   1 -12 102.071 28.0551  15
 -10   1 -12 125.605 24.0156  27
 -10   1 -12 103.815 24.0434  22
 -10   1 -12 150.502 25.3284  23
 -10   1 -12 124.059 25.1972  20
 -10   1 -12 124.999 31.5504   8
 -10   1 -11 168.816 28.1096  15
 -10   1 -11 156.352 24.3682  27
 -10   1 -11 160.097 25.4606   2
 -10   1 -11 177.171 25.8533  23
 -10   1 -11 160.682 24.5979  22
 -10   1 -11 146.426 25.6824  20
 -10   1 -11 82.2041 29.9913   8
 -10   1 -10 56.0517 22.9935  27
 -10   1 -10 8.01192 24.1259   2
 -10   1 -10 102.012 23.6261  22
 -10   1 -10 82.5395 25.1268  23
 -10   1 -10 54.2767 24.2219  20
 -10   1 -10 55.5848 26.2464  15
 -10   1  -9 520.829 29.2411  27
 -10   1  -9 586.220 30.1723   2
 -10   1  -9 583.217 31.4375  23
 -10   1  -9 586.120 30.1836  22
 -10   1  -9 488.648 30.1673  20
 -10   1  -9 495.266 30.9461  15
 -10   1  -8 291.309 25.0190  27
 -10   1  -8 265.181 26.6708   2
 -10   1  -8 261.104 26.4479  23
 -10   1  -8 358.495 26.3212  22
 -10   1  -8 301.766 26.8917  20
 -10   1  -8 271.102 27.0994  15
 -10   1  -7 74.3075 22.4640  27
 -10   1  -7 121.874 24.9752   2
 -10   1  -7 73.9529 23.7107  22
 -10   1  -7 32.3109 23.7873  23
 -10   1  -7 69.5000 23.3184  20
 -10   1  -7 54.1231 24.0425  15
 -10   1  -6 100.548 26.1692   8
 -10   1  -6 74.5242 22.2526  30
 -10   1  -6 115.998 22.6067  27
 -10   1  -6 97.9415 23.6695   2
 -10   1  -6 78.6281 24.0673  23
 -10   1  -6 161.229 23.7045  22
 -10   1  -6 110.154 25.0307  20
 -10   1  -6 105.918 23.0539  15
 -10   1  -5 88.7984 25.6201   8
 -10   1  -5 91.1914 22.6867  30
 -10   1  -5 69.5259 22.4517  27
 -10   1  -5 88.1393 23.8687   2
 -10   1  -5 121.794 22.8055  22
 -10   1  -5 95.7751 23.3606  23
 -10   1  -5 95.8848 23.8142  20
 -10   1  -5 68.9213 22.1546  15
 -10   1  -4 32.1637 23.5629   8
 -10   1  -4 91.4535 23.2009   2
 -10   1  -4 86.7780 22.7690  30
 -10   1  -4 77.1864 22.5219  27
 -10   1  -4 33.2497 22.9452  23
 -10   1  -4 42.7214 21.7696  22
 -10   1  -4 59.6010 22.3426  20
 -10   1  -4 38.1080 21.0055  15
 -10   1  -3 567.479 28.9788   2
 -10   1  -3 595.489 30.1293  30
 -10   1  -3 520.996 27.7039  27
 -10   1  -3 523.231 21.2603  11
 -10   1  -3 569.213 30.2823   8
 -10   1  -3 530.273 26.6785  15
 -10   1  -2 736.851 32.5327  30
 -10   1  -2 713.067 22.2139  13
 -10   1  -2 743.227 25.4975  11
 -10   1  -2 717.007 31.0512   2
 -10   1  -2 710.633 32.0084  22
 -10   1  -2 633.806 31.6903  23
 -10   1  -2 746.698 29.1437  15
 -10   1  -2 688.702 31.8562   8
 -10   1  -2 717.629 36.5002   6
 -10   1  -1 47.8927 22.5807   8
 -10   1  -1 20.7848 25.5228   6
 -10   1  -1 37.6962 23.0406  30
 -10   1  -1 45.7768 17.1490  11
 -10   1  -1 9.05532 20.6954  22
 -10   1  -1 70.8497 22.0789  23
 -10   1  -1 39.3650 21.0998  20
 -10   1  -1 35.8625 19.1163  15
 -10   1   0 11.2887 26.8801   6
 -10   1   0 30.5685 22.1178   2
 -10   1   0 34.4278 22.7431  30
 -10   1   0 20.7534 12.2088  28
 -10   1   0 27.3980 17.8651  11
 -10   1   0 23.0916 21.9863  23
 -10   1   0 13.8462 20.8619  22
 -10   1   0 8.11198 20.8430  20
 -10   1   0 7.30348 18.4404  15
 -10   1   1 46.9063 27.0499   6
 -10   1   1 41.7940 21.9045   2
 -10   1   1-19.9688 23.3932  30
 -10   1   1 19.8054 13.6656  28
 -10   1   1 8.92583 18.4135  11
 -10   1   1 31.5922 20.6744  22
 -10   1   1-0.81517 21.0424  23
 -10   1   1 24.0592 21.3568  20
 -10   1   1 19.6994 18.2169  15
 -10   1   2-33.7122 27.2093   6
 -10   1   2 38.0519 22.1321   2
 -10   1   2 27.1212 23.4468  30
 -10   1   2 23.8288 15.1814  28
 -10   1   2 7.68984 19.1094  11
 -10   1   2-3.21909 21.0525  23
 -10   1   2 19.9933 20.0672  22
 -10   1   2 12.6678 21.2207  20
 -10   1   2 17.6131 18.3330  15
 -10   1   3 1083.86 37.3445   2
 -10   1   3 1128.49 41.0894  30
 -10   1   3 1038.68 32.3668  28
 -10   1   3 1038.28 35.6564  11
 -10   1   3 1057.37 37.3558  23
 -10   1   3 1058.41 36.8377  22
 -10   1   3 1077.52 37.1520  20
 -10   1   3 1154.60 41.8490   6
 -10   1   3 1065.74 33.5727  15
 -10   1   4 1007.07 35.7602   2
 -10   1   4 984.261 38.7906  30
 -10   1   4 860.817 31.1124  28
 -10   1   4 935.625 34.7468  11
 -10   1   4 925.268 34.8685  23
 -10   1   4 935.310 34.3125  20
 -10   1   4 919.613 33.7354  22
 -10   1   4 882.189 30.4962  15
 -10   1   4 934.262 39.4845   6
 -10   1   5 59.6091 23.0941   2
 -10   1   5 71.6615 26.9375  30
 -10   1   5 28.7581 19.1763  28
 -10   1   5 60.1455 22.3369  11
 -10   1   5 50.6059 20.8300  23
 -10   1   5 34.0944 20.2643  22
 -10   1   5 58.0881 22.1078  20
 -10   1   5 36.6910 26.9317   6
 -10   1   6-1.88592 27.5010   6
 -10   1   6 5.88315 20.1359  28
 -10   1   6 37.3513 22.9307  11
 -10   1   6 20.2751 20.8475  23
 -10   1   6 39.3296 20.1695  22
 -10   1   6 9.60471 20.8992  20
 -10   1   6 43.5397 23.2750   2
 -10   1   7-9.46399 27.8648   6
 -10   1   7 2.82793 21.4988  28
 -10   1   7 11.9257 23.5963  11
 -10   1   7 5.85258 20.9487  23
 -10   1   7-13.6585 19.8127  22
 -10   1   7 35.9878 21.4118  20
 -10   1   7 42.9677 23.7138   2
 -10   1   8 184.137 31.0617   6
 -10   1   8 194.316 24.8256  28
 -10   1   8 206.471 28.1176  11
 -10   1   8 216.765 22.1303  22
 -10   1   8 215.623 23.3593  23
 -10   1   8 237.965 23.5579  20
 -10   1   8 233.922 25.2629   2
 -10   1   9 347.313 27.4266   2
 -10   1   9 352.559 33.1039  30
 -10   1   9 351.524 28.1856  28
 -10   1   9 320.276 29.5090  11
 -10   1   9 406.003 25.0321  23
 -10   1   9 386.737 24.5707  22
 -10   1   9 359.517 24.7488  20
 -10   1   9 365.945 32.6858   6
 -10   1  10 9.33026 23.8990   2
 -10   1  10 21.9515 29.8467  30
 -10   1  10 14.5874 25.4792  28
 -10   1  10 49.8779 27.2101  11
 -10   1  10 24.5796 19.4534  22
 -10   1  10 33.1297 20.9219  23
 -10   1  10 52.5029 21.1635  20
 -10   1  10-17.1667 30.1787   6
 -10   1  11 0.90465 27.0221  28
 -10   1  11 10.4697 30.5157   6
 -10   1  11-5.77484 23.7867   2
 -10   1  11 71.7036 30.5270  30
 -10   1  12 11.3682 27.9288  28
 -10   1  12 53.7620 31.7557  30
 -10   1  12 23.6554 31.8031   6
 -10   1  12 9.14853 24.0917   2
 -10   1  13-23.7220 30.4868  11
 -10   1  13 29.5916 29.1654  28
 -10   1  13 56.1673 32.1392   6
 -10   1  13 26.5885 33.0489  30
 -10   1  14 300.963 34.5785  11
 -10   1  14 212.894 32.8757  28
 -10   1  14 269.661 35.1646   6
 -10   1  14 266.132 34.8964  30
 -10   1  15 43.1134 32.1860  11
 -10   1  15 56.5780 32.5482   6
 -10   1  15 30.2555 32.1528  28
 -10   1  15 115.341 34.3798  30
 -10   2 -14 72.1112 25.5544  27
 -10   2 -14 54.5473 29.7106  15
 -10   2 -14-6.38430 31.3990   8
 -10   2 -13 113.880 25.4110  27
 -10   2 -13 105.640 24.1860  23
 -10   2 -13 89.0429 24.1147  20
 -10   2 -13 41.6551 28.4426  15
 -10   2 -12 75.9024 24.9576  27
 -10   2 -12 43.7525 23.7576   2
 -10   2 -12 69.5726 23.9924  23
 -10   2 -12 100.872 23.3353  22
 -10   2 -12 26.5616 23.2931  20
 -10   2 -12 40.0155 27.6612  15
 -10   2 -11 39.1712 24.6911  27
 -10   2 -11 55.3007 24.2002   2
 -10   2 -11 72.6488 24.6391  23
 -10   2 -11 20.4673 23.3146  22
 -10   2 -11 50.7645 24.8637  20
 -10   2 -11 48.7396 26.5206  15
 -10   2 -10 78.2383 24.4058  27
 -10   2 -10 63.5193 24.4824   2
 -10   2 -10 60.2109 22.9153  22
 -10   2 -10 39.5019 23.8834  23
 -10   2 -10 60.3274 23.8609  20
 -10   2 -10 74.3306 25.3820  15
 -10   2  -9 556.849 29.9823  15
 -10   2  -9 513.679 30.6309  27
 -10   2  -9 601.483 29.9059   2
 -10   2  -9 493.197 30.0666  23
 -10   2  -9 534.562 29.2950  22
 -10   2  -9 512.211 29.8468  20
 -10   2  -9 505.301 33.6573   8
 -10   2  -8 58.1267 23.7913  15
 -10   2  -8 82.2402 24.3453  27
 -10   2  -8 57.7637 24.1672   2
 -10   2  -8 54.2249 22.6172  22
 -10   2  -8 24.2493 23.2360  23
 -10   2  -8 98.7181 24.2401  20
 -10   2  -8 57.7963 26.6969   8
 -10   2  -7 141.584 22.8274  15
 -10   2  -7 191.948 24.5621  27
 -10   2  -7 231.269 25.1406   2
 -10   2  -7 221.902 25.6727  23
 -10   2  -7 184.990 24.2360  22
 -10   2  -7 173.496 24.7069  20
 -10   2  -7 223.414 27.5856   8
 -10   2  -6 147.041 26.2710   8
 -10   2  -6 156.403 23.7318  30
 -10   2  -6 168.792 24.5302  27
 -10   2  -6 174.091 24.1584   2
 -10   2  -6 184.793 23.6872  22
 -10   2  -6 143.135 24.4905  23
 -10   2  -6 169.098 25.0347  20
 -10   2  -6 141.020 22.5193  15
 -10   2  -5 33.6220 23.4773   8
 -10   2  -5 53.4004 22.8705   2
 -10   2  -5 65.5703 23.2927  30
 -10   2  -5 70.8205 22.9837  27
 -10   2  -5 51.6035 22.9734  23
 -10   2  -5 53.8019 22.0992  22
 -10   2  -5 52.4322 22.9630  20
 -10   2  -5 43.1177 20.3368  15
 -10   2  -4 165.626 23.1001   2
 -10   2  -4 146.518 24.1425  30
 -10   2  -4 141.712 23.7153  27
 -10   2  -4 155.528 14.8194  11
 -10   2  -4 191.075 23.5143  22
 -10   2  -4 165.892 24.3315   8
 -10   2  -4 138.460 21.1553  15
 -10   2  -3 1618.92 47.2053   2
 -10   2  -3 1553.50 48.5531  30
 -10   2  -3 1682.25 47.6646  27
 -10   2  -3 1597.90 44.7741  15
 -10   2  -3 1689.92 52.0967   6
 -10   2  -3 1558.10 48.2825   8
 -10   2  -3 1609.81 40.2077  13
 -10   2  -3 1652.26 41.6747  11
 -10   2  -2 1163.95 32.7141  11
 -10   2  -2 1135.30 39.9138  30
 -10   2  -2 1123.20 38.7567  22
 -10   2  -2 1038.06 38.6204  23
 -10   2  -2 1097.61 38.9973  20
 -10   2  -2 1147.32 34.7975  15
 -10   2  -2 1062.60 38.4649   8
 -10   2  -2 1119.23 42.7682   6
 -10   2  -1 225.847 28.2867   6
 -10   2  -1 178.756 23.2333   8
 -10   2  -1 223.058 25.0579  30
 -10   2  -1 234.563 19.4013  11
 -10   2  -1 166.883 22.7316  22
 -10   2  -1 199.654 24.0160  23
 -10   2  -1 224.814 23.5722  20
 -10   2  -1 224.995 20.1615  15
 -10   2   0 150.506 27.3949   6
 -10   2   0 200.569 22.8488   2
 -10   2   0 174.949 24.1934  30
 -10   2   0 176.602 13.9046  28
 -10   2   0 165.701 19.1048  11
 -10   2   0 135.766 22.4362  23
 -10   2   0 121.214 21.4396  22
 -10   2   0 139.245 22.2794  20
 -10   2   0 156.512 18.8720  15
 -10   2   1 190.619 27.5349   6
 -10   2   1 225.111 23.2190   2
 -10   2   1 248.036 26.0368  30
 -10   2   1 241.664 16.2852  28
 -10   2   1 231.848 21.1170  11
 -10   2   1 258.218 22.7854  22
 -10   2   1 220.285 23.3086  23
 -10   2   1 200.990 22.4018  20
 -10   2   1 237.783 19.2674  15
 -10   2   2 135.378 25.7654   6
 -10   2   2 162.371 23.0581   2
 -10   2   2 129.958 24.9146  30
 -10   2   2 166.356 16.8166  28
 -10   2   2 109.240 20.2413  11
 -10   2   2 130.987 21.6738  23
 -10   2   2 141.388 21.6859  22
 -10   2   2 126.580 21.6244  20
 -10   2   2 128.517 17.6094  15
 -10   2   3 310.306 29.4087   6
 -10   2   3 281.940 24.4937   2
 -10   2   3 259.198 27.5536  30
 -10   2   3 291.696 20.0267  28
 -10   2   3 296.359 23.2995  11
 -10   2   3 310.851 23.4247  22
 -10   2   3 296.586 23.9260  23
 -10   2   3 281.901 24.2076  20
 -10   2   3 274.756 19.5403  15
 -10   2   4 764.431 32.4514   2
 -10   2   4 743.395 35.9538  30
 -10   2   4 771.866 28.8964  28
 -10   2   4 754.409 31.7264  11
 -10   2   4 784.207 31.0196  22
 -10   2   4 777.586 31.3935  23
 -10   2   4 810.808 32.3545  20
 -10   2   4 792.012 26.8602  15
 -10   2   4 742.050 36.5367   6
 -10   2   5 235.521 24.7246   2
 -10   2   5 232.523 18.7269  15
 -10   2   5 234.020 21.8596  28
 -10   2   5 246.521 24.3413  11
 -10   2   5 199.908 22.9887  23
 -10   2   5 228.759 22.1963  22
 -10   2   5 212.856 23.3152  20
 -10   2   5 241.818 29.2756   6
 -10   2   6 82.4470 27.0320   6
 -10   2   6 36.1842 20.8133  28
 -10   2   6 71.3447 23.3271  11
 -10   2   6 78.0852 20.5721  22
 -10   2   6 54.8247 21.0760  23
 -10   2   6 64.1759 21.1079  20
 -10   2   6 73.6319 23.1241   2
 -10   2   7 180.542 30.1838  30
 -10   2   7 223.386 23.7154  28
 -10   2   7 275.847 27.2068  11
 -10   2   7 247.615 23.4035  23
 -10   2   7 281.415 23.9699  20
 -10   2   7 250.525 22.9383  22
 -10   2   7 248.080 29.6323   6
 -10   2   7 216.004 25.0892   2
 -10   2   8 128.772 23.9050   2
 -10   2   8 135.046 28.8863  30
 -10   2   8 120.054 24.0340  28
 -10   2   8 95.0024 26.5245  11
 -10   2   8 109.232 21.0850  22
 -10   2   8 152.589 22.1627  23
 -10   2   8 125.345 21.5294  20
 -10   2   8 134.000 29.6624   6
 -10   2   9 139.330 24.5454   2
 -10   2   9 106.282 29.0965  30
 -10   2   9 185.723 26.4311  28
 -10   2   9 136.059 27.1279  11
 -10   2   9 152.973 21.3488  22
 -10   2   9 154.780 22.2407  23
 -10   2   9 148.328 21.4530  20
 -10   2   9 143.839 29.8750   6
 -10   2  10 123.843 24.8538   2
 -10   2  10 107.433 26.9454  28
 -10   2  10 162.206 30.9577  30
 -10   2  10 97.4277 20.0137  22
 -10   2  10 122.810 21.2583  23
 -10   2  10 146.651 21.7331  20
 -10   2  10 103.698 29.5581   6
 -10   2  11 540.509 34.1133  28
 -10   2  11 590.586 35.9187   6
 -10   2  11 528.959 29.8672   2
 -10   2  12 41.3285 28.9928  28
 -10   2  12 30.8440 31.9793  30
 -10   2  12 60.9924 31.0611  11
 -10   2  12-16.9078 29.9044   6
 -10   2  12 16.0257 23.6440   2
 -10   2  13 21.7337 31.1093  11
 -10   2  13-9.98638 29.8808  28
 -10   2  13 19.2731 31.2505   6
 -10   2  13 28.7063 32.4342  30
 -10   2  14 129.757 32.1310  11
 -10   2  14 149.241 32.1298  28
 -10   2  14 126.707 32.1601   6
 -10   2  14 73.1670 33.2306  30
 -10   2  15 205.293 35.3664  30
 -10   2  15 203.682 34.3722  11
 -10   2  15 176.732 33.6168  28
 -10   3 -15 17.0846 26.7162  27
 -10   3 -15 51.5709 28.8688  15
 -10   3 -14 258.110 28.5916  27
 -10   3 -14 216.238 29.7587  15
 -10   3 -13 102.234 25.9808  27
 -10   3 -13 110.912 24.3939  23
 -10   3 -13 127.988 23.2892  22
 -10   3 -13 92.5398 24.1196  20
 -10   3 -13 84.1562 27.8880  15
 -10   3 -12 421.739 31.3379  15
 -10   3 -12 494.019 30.7960  27
 -10   3 -12 504.920 28.6435   2
 -10   3 -12 506.363 29.1571  23
 -10   3 -12 502.817 28.5720  22
 -10   3 -12 552.521 29.1388  20
 -10   3 -12 466.625 34.9536   8
 -10   3 -11 61.1275 25.1840  15
 -10   3 -11 67.3983 25.9412  27
 -10   3 -11 77.1812 24.0970   2
 -10   3 -11 92.3744 24.6368  23
 -10   3 -11 107.798 23.7361  22
 -10   3 -11 125.638 24.4048  20
 -10   3 -11 107.285 28.9266   8
 -10   3 -10 59.6910 23.7164  15
 -10   3 -10-5.24718 25.4581  27
 -10   3 -10 47.8425 24.0256   2
 -10   3 -10 2.41942 23.2245  23
 -10   3 -10 37.2244 22.3930  22
 -10   3 -10 47.5768 23.8431  20
 -10   3 -10 22.8814 28.1224   8
 -10   3  -9 811.935 34.7497  27
 -10   3  -9 831.245 33.3848   2
 -10   3  -9 830.653 33.9090  22
 -10   3  -9 786.734 34.1412  23
 -10   3  -9 794.221 34.2752  20
 -10   3  -9 760.523 32.4452  15
 -10   3  -9 691.502 36.7728   8
 -10   3  -8 233.690 23.8253  15
 -10   3  -8 246.222 25.6900  27
 -10   3  -8 247.286 25.0101   2
 -10   3  -8 206.790 25.5741  23
 -10   3  -8 182.822 24.3664  22
 -10   3  -8 261.684 26.3138  20
 -10   3  -8 200.250 27.8442   8
 -10   3  -7 148.631 22.0745  15
 -10   3  -7 100.585 24.2842  27
 -10   3  -7 112.010 24.3826   2
 -10   3  -7 160.186 24.0046  22
 -10   3  -7 145.242 24.8292  23
 -10   3  -7 128.840 24.2136  20
 -10   3  -7 127.504 25.5759   8
 -10   3  -6 188.844 25.7861   8
 -10   3  -6 195.603 24.5526   2
 -10   3  -6 214.573 25.9404  30
 -10   3  -6 161.492 25.0642  27
 -10   3  -6 164.860 23.4552  22
 -10   3  -6 168.125 24.0938  23
 -10   3  -6 155.543 24.7639  20
 -10   3  -6 165.431 21.6582  15
 -10   3  -5 84.8390 23.6061   8
 -10   3  -5 46.3053 22.2479   2
 -10   3  -5 67.8559 23.6630  30
 -10   3  -5 50.0704 23.3353  27
 -10   3  -5 53.3256 15.2215  13
 -10   3  -5 60.4849 22.3147  23
 -10   3  -5 71.4272 21.7927  22
 -10   3  -5 51.2477 23.0921  20
 -10   3  -5 71.5828 19.6984  15
 -10   3  -4 398.791 26.3537   2
 -10   3  -4 432.143 27.4471  27
 -10   3  -4 382.172 27.9693  30
 -10   3  -4 392.492 18.6897  11
 -10   3  -4 353.860 26.9579   8
 -10   3  -4 374.032 22.5334  15
 -10   3  -4 357.406 18.9581  13
 -10   3  -3 2451.17 62.0711   2
 -10   3  -3 2323.37 63.6636  30
 -10   3  -3 2310.28 62.0505  27
 -10   3  -3 2367.62 58.0519  15
 -10   3  -3 2310.32 62.0321   8
 -10   3  -3 2351.92 65.1914   6
 -10   3  -3 2360.70 56.5985  11
 -10   3  -3 2320.11 56.1752  13
 -10   3  -2 342.419 29.5102   6
 -10   3  -2 292.808 25.0500   8
 -10   3  -2 335.458 27.3347  30
 -10   3  -2 362.940 20.0187  11
 -10   3  -2 336.412 24.8684  23
 -10   3  -2 333.781 25.1691  22
 -10   3  -2 303.155 24.6601  20
 -10   3  -2 313.978 20.5831  15
 -10   3  -1 20.2137 21.5092   8
 -10   3  -1 26.2230 25.4024   6
 -10   3  -1 4.53144 22.3106  30
 -10   3  -1 28.6542 11.6152  28
 -10   3  -1 21.5165 17.3552  11
 -10   3  -1 19.5663 21.1524  23
 -10   3  -1 23.7912 20.5717  22
 -10   3  -1 9.61577 21.2165  20
 -10   3  -1 30.2458 16.4790  15
 -10   3   0 98.3659 26.8385   6
 -10   3   0 81.1149 22.5661   2
 -10   3   0 96.0220 24.2794  30
 -10   3   0 96.1536 13.7752  28
 -10   3   0 112.816 18.9483  11
 -10   3   0 74.2377 21.3108  23
 -10   3   0 75.5127 20.7247  22
 -10   3   0 81.6883 21.4609  20
 -10   3   0 91.3330 16.5354  15
 -10   3   1 47.8342 25.2701   6
 -10   3   1-5.84759 21.4458   2
 -10   3   1-4.72093 23.4669  30
 -10   3   1 10.1676 14.4576  28
 -10   3   1 20.1106 18.5551  11
 -10   3   1 2.39253 20.6093  23
 -10   3   1 34.5141 20.7102  22
 -10   3   1 6.27198 20.9982  20
 -10   3   1 24.0037 15.5573  15
 -10   3   2 54.5198 25.0565   6
 -10   3   2 14.5943 21.6299   2
 -10   3   2 8.67836 23.5446  30
 -10   3   2 39.7384 16.1615  28
 -10   3   2-2.68635 19.5659  11
 -10   3   2 22.0543 20.6315  23
 -10   3   2 26.1548 20.0210  22
 -10   3   2 24.7727 20.9529  20
 -10   3   2 20.6300 15.2422  15
 -10   3   3 1429.57 37.7290  15
 -10   3   3 1405.97 39.7107  28
 -10   3   3 1379.44 43.1460  11
 -10   3   3 1393.08 43.4287  23
 -10   3   3 1437.71 43.1431  22
 -10   3   3 1447.77 43.2241  20
 -10   3   3 1500.12 47.4790   6
 -10   3   3 1477.63 44.0360   2
 -10   3   4 178.108 22.9815   2
 -10   3   4 129.941 16.1087  15
 -10   3   4 136.489 20.0078  28
 -10   3   4 175.891 22.7093  11
 -10   3   4 155.325 21.7578  22
 -10   3   4 162.666 22.3786  23
 -10   3   4 127.604 21.4132  20
 -10   3   4 117.527 26.9551   6
 -10   3   5 293.495 28.4723   6
 -10   3   5 301.253 22.9589  28
 -10   3   5 274.960 25.7027  11
 -10   3   5 243.064 23.9173  23
 -10   3   5 240.812 22.8743  22
 -10   3   5 292.731 23.7870  20
 -10   3   5 292.124 24.6210   2
 -10   3   6 151.333 24.1482   2
 -10   3   6 178.148 28.4218  30
 -10   3   6 184.583 22.9837  28
 -10   3   6 154.268 24.9116  11
 -10   3   6 190.579 22.5804  22
 -10   3   6 167.368 23.1507  23
 -10   3   6 188.216 22.4623  20
 -10   3   6 188.738 27.8603   6
 -10   3   7 86.1293 23.9241   2
 -10   3   7 89.9178 28.7416  30
 -10   3   7 66.7771 22.4982  28
 -10   3   7 106.399 25.3844  11
 -10   3   7 78.0947 20.8082  22
 -10   3   7 65.1209 21.5575  23
 -10   3   7 107.780 21.3676  20
 -10   3   7 80.2725 27.3022   6
 -10   3   8 261.503 25.4402   2
 -10   3   8 234.350 30.3453  30
 -10   3   8 196.809 25.4981  28
 -10   3   8 186.190 27.4091  11
 -10   3   8 227.541 22.6642  22
 -10   3   8 218.255 23.0068  23
 -10   3   8 270.928 23.0173  20
 -10   3   8 224.367 28.9849   6
 -10   3   9 128.951 24.5596   2
 -10   3   9 163.466 29.9848  30
 -10   3   9 124.790 26.1349  28
 -10   3   9 86.6967 26.6962  11
 -10   3   9 96.6374 21.6108  23
 -10   3   9 121.942 21.2048  22
 -10   3   9 133.804 21.5272  20
 -10   3   9 143.617 28.6739   6
 -10   3  10 196.594 25.6016   2
 -10   3  10 202.166 28.5784  28
 -10   3  10 223.608 31.9733  30
 -10   3  10 212.767 22.4414  23
 -10   3  10 228.915 21.8196  22
 -10   3  10 227.380 22.1065  20
 -10   3  10 269.638 30.5270   6
 -10   3  11 39.2974 28.0236  28
 -10   3  11 36.0313 30.8953  30
 -10   3  11-22.6263 28.7914   6
 -10   3  11 38.7891 23.9735   2
 -10   3  12 433.299 34.7286  11
 -10   3  12 406.537 33.7555  28
 -10   3  12 452.995 33.3367   6
 -10   3  12 450.772 36.9371  30
 -10   3  13 42.5859 31.4009  11
 -10   3  13 9.09373 30.5293  28
 -10   3  13 10.4840 29.3929   6
 -10   3  13 18.8800 31.4900  30
 -10   3  14 73.0492 32.8206  30
 -10   3  14 101.868 31.5901  28
 -10   3  14 63.9065 31.8559  11
 -10   3  15 11.6751 33.0991  30
 -10   3  15 80.6239 32.6013  11
 -10   3  15 8.47882 32.1272  28
 -10   4 -15 93.4858 27.5858  27
 -10   4 -15 69.4282 28.8578  15
 -10   4 -14-0.74074 27.0765  15
 -10   4 -14 52.1749 22.9462  23
 -10   4 -14 14.1685 21.4188  22
 -10   4 -14 17.1069 27.4286  27
 -10   4 -14-15.1698 22.8131  20
 -10   4 -14 60.4316 32.2099   8
 -10   4 -13 72.2943 26.1340  15
 -10   4 -13 78.2529 28.1014  27
 -10   4 -13 118.524 23.3460  22
 -10   4 -13 114.180 24.2378  23
 -10   4 -13 105.336 24.2444  20
 -10   4 -13 84.5813 30.9116   8
 -10   4 -12 185.759 26.8398  15
 -10   4 -12 155.240 28.4406  27
 -10   4 -12 125.602 24.8391   2
 -10   4 -12 150.566 24.7828  23
 -10   4 -12 156.864 23.8320  22
 -10   4 -12 160.002 24.2835  20
 -10   4 -12 169.542 30.0708   8
 -10   4 -11 23.4861 24.4189  15
 -10   4 -11 34.7214 26.3585  27
 -10   4 -11 20.1533 24.3558   2
 -10   4 -11 2.36027 23.8589  23
 -10   4 -11 10.8840 23.4101  22
 -10   4 -11 30.9714 24.0213  20
 -10   4 -11-11.4976 27.4599   8
 -10   4 -10 489.327 31.0091  27
 -10   4 -10 594.209 29.9632   2
 -10   4 -10 521.046 29.7843  20
 -10   4 -10 551.794 30.1469  23
 -10   4 -10 531.136 28.9428  22
 -10   4 -10 503.236 28.6602  15
 -10   4 -10 451.190 32.3771   8
 -10   4  -9 150.053 22.8094  15
 -10   4  -9 184.958 27.1061  27
 -10   4  -9 198.196 25.4138   2
 -10   4  -9 138.395 25.0803  23
 -10   4  -9 151.451 23.9801  22
 -10   4  -9 208.250 25.8259  20
 -10   4  -9 195.484 28.1115   8
 -10   4  -8 229.322 23.0270  15
 -10   4  -8 211.740 26.8482  27
 -10   4  -8 179.212 25.2597   2
 -10   4  -8 194.095 24.5503  22
 -10   4  -8 162.412 25.6793  23
 -10   4  -8 217.114 25.3058  20
 -10   4  -8 189.731 27.3558   8
 -10   4  -7 364.257 27.9238  27
 -10   4  -7 322.831 26.2202   2
 -10   4  -7 340.380 26.6834  23
 -10   4  -7 341.427 26.1073  22
 -10   4  -7 341.579 26.6268  20
 -10   4  -7 319.599 19.4235  13
 -10   4  -7 336.937 22.9203  15
 -10   4  -7 300.889 27.4909   8
 -10   4  -6 328.512 27.1807   8
 -10   4  -6 364.889 25.9914   2
 -10   4  -6 337.920 27.0772  30
 -10   4  -6 356.204 27.5558  27
 -10   4  -6 245.844 24.8315  22
 -10   4  -6 279.665 26.3425  23
 -10   4  -6 362.217 25.8896  20
 -10   4  -6 315.693 21.6396  15
 -10   4  -6 300.703 19.2977  13
 -10   4  -5 78.6924 23.2520   8
 -10   4  -5 99.7286 23.0387   2
 -10   4  -5 68.9849 24.4031  30
 -10   4  -5 72.7253 24.2382  27
 -10   4  -5 68.4274 14.5440  11
 -10   4  -5 58.2256 17.0969  13
 -10   4  -5 65.4088 22.4344  23
 -10   4  -5 92.7965 21.9916  22
 -10   4  -5 67.3313 22.3384  20
 -10   4  -5 60.4169 18.5096  15
 -10   4  -4 727.325 30.6296   2
 -10   4  -4 674.039 31.1086  27
 -10   4  -4 662.934 32.2335  30
 -10   4  -4 618.932 23.6443  11
 -10   4  -4 659.342 24.9463  13
 -10   4  -4 655.562 30.8242   8
 -10   4  -4 663.374 25.6915  15
 -10   4  -3 53.2082 21.9439   2
 -10   4  -3 55.1580 23.8595  30
 -10   4  -3 34.6395 23.7394  27
 -10   4  -3 40.0438 16.7626  15
 -10   4  -3 44.0165 22.2927   8
 -10   4  -3 57.6817 16.4091  11
 -10   4  -2 291.794 24.4444   8
 -10   4  -2 316.517 29.0993   6
 -10   4  -2 283.799 26.6856  30
 -10   4  -2 271.649 19.6165  11
 -10   4  -2 294.164 24.7880  22
 -10   4  -2 297.779 24.8202  23
 -10   4  -2 284.192 24.6996  20
 -10   4  -2 281.791 18.4550  15
 -10   4  -1 106.853 27.0847   6
 -10   4  -1 84.4604 21.5500   8
 -10   4  -1 104.190 24.6440  30
 -10   4  -1 98.2520 13.1099  28
 -10   4  -1 97.1962 18.5425  11
 -10   4  -1 99.2490 21.4991  22
 -10   4  -1 108.642 21.9614  23
 -10   4  -1 102.792 21.5419  20
 -10   4  -1 81.9064 15.8109  15
 -10   4   0 407.042 26.4363   2
 -10   4   0 423.822 29.2851  30
 -10   4   0 420.564 18.4388  28
 -10   4   0 394.536 22.9160  11
 -10   4   0 393.633 25.4078  22
 -10   4   0 400.254 25.9468  23
 -10   4   0 379.246 25.6483  20
 -10   4   0 411.200 19.2726  15
 -10   4   0 437.787 29.3778   6
 -10   4   0 466.206 25.6532   8
 -10   4   1 298.270 23.8403   2
 -10   4   1 306.982 16.8236  15
 -10   4   1 270.846 18.2667  28
 -10   4   1 311.420 22.4377  11
 -10   4   1 266.196 23.5111  22
 -10   4   1 309.329 24.0494  23
 -10   4   1 263.484 23.8409  20
 -10   4   1 255.192 27.8443   6
 -10   4   2 248.958 26.6905   6
 -10   4   2 184.731 18.3095  28
 -10   4   2 258.023 22.8240  11
 -10   4   2 223.683 22.6266  22
 -10   4   2 216.857 23.2162  23
 -10   4   2 230.135 22.7598  20
 -10   4   2 196.741 23.3538   2
 -10   4   3 14.3149 25.3848   6
 -10   4   3 14.8967 18.0040  28
 -10   4   3 49.9006 21.4016  11
 -10   4   3 16.5398 20.0931  22
 -10   4   3 18.5299 20.4026  23
 -10   4   3-9.10958 20.5077  20
 -10   4   3 14.5656 20.6517   2
 -10   4   4 109.334 23.2839   2
 -10   4   4 45.7102 25.8502  30
 -10   4   4 86.7674 19.4784  28
 -10   4   4 106.012 22.5961  11
 -10   4   4 102.572 20.9465  22
 -10   4   4 76.1875 21.6703  23
 -10   4   4 76.8826 21.0643  20
 -10   4   4 78.4869 25.3051   6
 -10   4   5 431.638 30.7895  30
 -10   4   5 468.607 25.7627  28
 -10   4   5 467.501 28.1195  11
 -10   4   5 423.221 26.5805  23
 -10   4   5 473.071 26.2196  22
 -10   4   5 459.418 26.3048  20
 -10   4   5 442.123 27.6076   2
 -10   4   5 437.489 30.4386   6
 -10   4   6 618.948 34.7188  30
 -10   4   6 561.500 29.0901  28
 -10   4   6 566.195 31.0220  11
 -10   4   6 542.207 28.2498  23
 -10   4   6 585.159 28.2881  22
 -10   4   6 557.023 28.1415  20
 -10   4   6 614.503 33.0880   6
 -10   4   6 645.213 30.3784   2
 -10   4   7 50.8467 23.4235   2
 -10   4   7 61.5355 27.1265  30
 -10   4   7 77.1550 23.6736  28
 -10   4   7 99.4703 26.3839  11
 -10   4   7 82.0690 21.3238  23
 -10   4   7 60.3214 20.8784  22
 -10   4   7 68.0428 20.9013  20
 -10   4   7 72.7398 26.0532   6
 -10   4   8 31.3308 24.1870   2
 -10   4   8-6.62006 28.5910  30
 -10   4   8 19.5549 24.3907  28
 -10   4   8 39.6958 26.2544  11
 -10   4   8 18.7594 20.0131  22
 -10   4   8 24.8566 20.5813  23
 -10   4   8 45.4745 21.2459  20
 -10   4   8 5.67245 26.2761   6
 -10   4   9-11.9062 23.3459   2
 -10   4   9 23.3182 25.3984  28
 -10   4   9-8.97097 29.0438  30
 -10   4   9 21.2029 21.1050  23
 -10   4   9 17.2479 20.2411  22
 -10   4   9 31.9810 21.2544  20
 -10   4   9 1.60235 26.5428   6
 -10   4  10 184.902 25.4894   2
 -10   4  10 121.575 31.1617  30
 -10   4  10 103.747 27.8298  28
 -10   4  10 156.314 21.2373  22
 -10   4  10 123.908 21.2705  23
 -10   4  10 90.9876 21.1306  20
 -10   4  10 169.023 29.0754   6
 -10   4  11 252.458 30.3807  28
 -10   4  11 226.144 33.6631  30
 -10   4  11 290.444 32.6781  11
 -10   4  11 318.711 30.4183   6
 -10   4  11 309.462 26.7684   2
 -10   4  12 164.613 32.0291  11
 -10   4  12 197.162 31.6697  28
 -10   4  12 159.352 32.9318  30
 -10   4  13 21.8788 31.0692  11
 -10   4  13 57.3296 30.9167  28
 -10   4  13-1.15524 32.3891  30
 -10   4  14 68.1669 31.4110  11
 -10   4  14 32.5259 31.8123  28
 -10   4  14 37.8774 32.6518  30
 -10   4  15 28.7925 32.7509  28
 -10   4  15-10.1730 32.6803  30
 -10   5 -15 409.918 31.1106  15
 -10   5 -15 374.215 35.1156   8
 -10   5 -14 279.567 30.5078  27
 -10   5 -14 299.522 29.5625  15
 -10   5 -14 338.818 25.1104  22
 -10   5 -14 377.464 26.4544  23
 -10   5 -14 283.333 26.1181  20
 -10   5 -14 277.690 33.1773   8
 -10   5 -13 23.4476 23.5506   2
 -10   5 -13 71.7811 28.2534  27
 -10   5 -13 37.7332 25.8233  15
 -10   5 -13 53.5057 22.9378  22
 -10   5 -13 58.8360 24.0374  23
 -10   5 -13 24.9906 23.6460  20
 -10   5 -13 67.1599 29.9168   8
 -10   5 -12 61.7178 24.3922   2
 -10   5 -12 41.2810 26.7884  27
 -10   5 -12 82.7221 25.1079  15
 -10   5 -12 74.7442 23.7336  22
 -10   5 -12 34.3824 23.8415  23
 -10   5 -12 60.8707 23.6793  20
 -10   5 -12 55.6511 28.6085   8
 -10   5 -11 118.382 24.6911   2
 -10   5 -11 73.3264 27.4170  27
 -10   5 -11 78.7598 23.7392  15
 -10   5 -11 82.7138 23.8952  22
 -10   5 -11 95.9103 24.7666  23
 -10   5 -11 104.465 24.9400  20
 -10   5 -11 110.767 27.9112   8
 -10   5 -10-29.9394 24.4454   2
 -10   5 -10 13.9557 26.5488  27
 -10   5 -10 11.4230 21.9315  15
 -10   5 -10 7.31696 23.7503  23
 -10   5 -10-19.5150 23.3266  22
 -10   5 -10 1.59920 24.1027  20
 -10   5 -10-1.69732 26.1207   8
 -10   5  -9 572.138 32.8858  27
 -10   5  -9 563.967 27.8394  15
 -10   5  -9 601.519 24.5101  13
 -10   5  -9 658.013 30.5068  22
 -10   5  -9 549.122 30.1568  20
 -10   5  -9 597.118 31.3364  23
 -10   5  -9 534.589 32.4868   8
 -10   5  -9 615.356 30.7479   2
 -10   5  -8 260.407 25.2676   2
 -10   5  -8 254.014 22.2326  15
 -10   5  -8 284.680 20.4145  13
 -10   5  -8 267.071 27.8460  27
 -10   5  -8 258.371 26.2953  23
 -10   5  -8 312.175 25.7186  22
 -10   5  -8 288.410 26.2427  20
 -10   5  -8 241.178 28.1084   8
 -10   5  -7-6.34263 23.3716   2
 -10   5  -7 36.3274 18.9539  15
 -10   5  -7 28.0600 24.6718  27
 -10   5  -7 22.6721 18.1943  13
 -10   5  -7-8.39635 23.4162  23
 -10   5  -7 14.4593 22.3846  22
 -10   5  -7 26.3663 23.0776  20
 -10   5  -7 21.3383 24.2279   8
 -10   5  -6 477.256 28.3794   2
 -10   5  -6 464.031 29.7860  30
 -10   5  -6 473.009 29.9897  27
 -10   5  -6 467.264 28.6444  23
 -10   5  -6 484.152 28.9273  20
 -10   5  -6 523.306 28.1475  22
 -10   5  -6 484.015 23.1309  13
 -10   5  -6 471.919 22.9274  15
 -10   5  -6 432.844 28.3920   8
 -10   5  -5 69.4755 23.1815   8
 -10   5  -5 76.7197 22.7796   2
 -10   5  -5 93.6945 24.5135  30
 -10   5  -5 45.4127 23.4334  27
 -10   5  -5 49.8649 18.6746  13
 -10   5  -5 70.4934 15.8168  11
 -10   5  -5 65.8507 22.0200  22
 -10   5  -5 54.4895 21.8867  23
 -10   5  -5 82.3841 22.2075  20
 -10   5  -5 53.7963 17.1598  15
 -10   5  -4 127.022 23.2019   2
 -10   5  -4 130.342 24.8394  30
 -10   5  -4 107.334 16.7124  11
 -10   5  -4 106.410 19.0553  13
 -10   5  -4 88.6693 23.3908  27
 -10   5  -4 125.310 22.9296   8
 -10   5  -4 107.016 16.4461  15
 -10   5  -3 570.821 31.8656  30
 -10   5  -3 582.073 30.1027  27
 -10   5  -3 530.452 23.8148  11
 -10   5  -3 570.990 28.2600   8
 -10   5  -3 574.869 21.8851  15
 -10   5  -2 632.696 33.0185  30
 -10   5  -2 666.221 21.2813  28
 -10   5  -2 684.483 26.8389  11
 -10   5  -2 731.894 30.9909  22
 -10   5  -2 698.302 31.0663  23
 -10   5  -2 737.820 30.9230  20
 -10   5  -2 677.448 23.5119  15
 -10   5  -2 697.913 30.2703   8
 -10   5  -1 29.1210 20.7420   8
 -10   5  -1 61.9121 25.7990   6
 -10   5  -1 41.3700 21.7966   2
 -10   5  -1 36.2016 24.1971  30
 -10   5  -1 43.9711 13.7925  28
 -10   5  -1 40.5020 18.5473  11
 -10   5  -1 45.4414 21.5411  23
 -10   5  -1 22.5402 21.3676  22
 -10   5  -1 34.4094 20.9299  20
 -10   5  -1 27.8472 13.6794  15
 -10   5   0 42.3678 20.6470   8
 -10   5   0 80.2807 25.5238   6
 -10   5   0 71.0559 14.9426  28
 -10   5   0 86.1153 19.7193  11
 -10   5   0 92.3701 21.9616  23
 -10   5   0 106.599 21.6910  22
 -10   5   0 96.6300 22.1458  20
 -10   5   0 99.0588 22.3244   2
 -10   5   1 59.0419 25.5041   6
 -10   5   1 26.8700 16.1798  28
 -10   5   1 35.9910 19.9129  11
 -10   5   1 27.7875 21.4101  22
 -10   5   1 15.0938 21.1913  23
 -10   5   1 3.91686 20.8895  20
 -10   5   1 44.3021 22.3659   2
 -10   5   2 66.9823 21.6423   2
 -10   5   2 67.3454 25.8075  30
 -10   5   2 59.1068 17.5555  28
 -10   5   2 75.5369 21.2733  11
 -10   5   2 37.6247 20.6941  23
 -10   5   2 45.9801 20.1523  22
 -10   5   2 46.3928 21.2655  20
 -10   5   2 88.4405 25.1525   6
 -10   5   3 524.312 32.1962  30
 -10   5   3 540.065 25.3736  28
 -10   5   3 521.309 28.2181  11
 -10   5   3 538.016 28.1815  20
 -10   5   3 544.035 27.8643  23
 -10   5   3 576.391 27.7309  22
 -10   5   3 535.543 28.3811   2
 -10   5   3 519.983 30.6026   6
 -10   5   4 381.158 29.6272  30
 -10   5   4 347.974 23.5583  28
 -10   5   4 366.795 26.5232  11
 -10   5   4 347.520 25.1841  23
 -10   5   4 363.783 24.5602  22
 -10   5   4 355.993 25.1895  20
 -10   5   4 388.140 28.6277   6
 -10   5   4 352.253 26.5001   2
 -10   5   5 46.0388 22.6110   2
 -10   5   5 65.5758 27.1833  30
 -10   5   5 26.8429 21.1506  28
 -10   5   5 26.7384 23.5829  11
 -10   5   5 68.1828 21.7724  23
 -10   5   5 35.1591 20.6405  22
 -10   5   5 65.4744 21.5862  20
 -10   5   5 59.7870 25.5360   6
 -10   5   6 875.188 39.8058  30
 -10   5   6 921.320 34.9017  28
 -10   5   6 885.466 36.5129  11
 -10   5   6 859.602 32.9885  20
 -10   5   6 801.291 32.9535  23
 -10   5   6 879.422 33.1763  22
 -10   5   6 969.680 37.1018   6
 -10   5   6 888.783 35.1071   2
 -10   5   7 28.5507 23.7649   2
 -10   5   7 21.4660 27.0290  30
 -10   5   7 11.8666 23.7463  28
 -10   5   7 23.6027 25.6985  11
 -10   5   7-8.72136 20.3885  22
 -10   5   7 23.5108 20.4656  23
 -10   5   7 7.70348 21.0334  20
 -10   5   7 0.76639 24.9022   6
 -10   5   8 12.2503 23.7980   2
 -10   5   8 87.5134 29.6942  30
 -10   5   8 50.4082 25.3735  28
 -10   5   8 26.3590 27.2292  11
 -10   5   8 37.0513 20.7630  22
 -10   5   8 38.6745 22.0444  23
 -10   5   8 44.7431 20.7733  20
 -10   5   8 26.3844 25.2317   6
 -10   5   9 170.410 25.7308   2
 -10   5   9 189.955 28.0656  28
 -10   5   9 230.289 31.0231  30
 -10   5   9 262.626 22.9897  22
 -10   5   9 270.274 23.1781  23
 -10   5   9 209.049 22.7214  20
 -10   5   9 238.006 28.2505   6
 -10   5  10 67.5357 24.6833   2
 -10   5  10 91.6619 30.5597  30
 -10   5  10 103.454 28.0068  28
 -10   5  10 53.5764 19.9422  22
 -10   5  10 70.1581 20.9083  23
 -10   5  10 65.2859 20.5403  20
 -10   5  10 80.4106 27.2649   6
 -10   5  11 179.569 31.8142  11
 -10   5  11 165.296 32.1496  30
 -10   5  11 146.843 30.6066  28
 -10   5  11 180.823 25.2714   2
 -10   5  12 404.292 35.1409  11
 -10   5  12 346.911 34.1508  28
 -10   5  12 391.067 36.0528  30
 -10   5  13-13.6183 30.9369  11
 -10   5  13 36.3496 31.6446  28
 -10   5  13 40.4634 32.1459  30
 -10   5  14 58.7253 32.2688  11
 -10   5  14 55.1445 32.1028  28
 -10   5  14 43.2889 32.6788  30
 -10   6 -15 214.743 28.4107  15
 -10   6 -15 213.523 33.7320   8
 -10   6 -15 267.598 32.0403  27
 -10   6 -14 235.609 31.3231  27
 -10   6 -14 250.887 27.5821  15
 -10   6 -14 229.102 25.2859  23
 -10   6 -14 267.858 24.3656  22
 -10   6 -14 258.527 25.4529  20
 -10   6 -14 240.619 31.9175   8
 -10   6 -13 36.1059 28.8181  27
 -10   6 -13 18.8319 24.5561  15
 -10   6 -13 25.7860 23.4688  23
 -10   6 -13 44.3916 22.9571  22
 -10   6 -13 57.2378 23.5623  20
 -10   6 -13 74.2125 30.3479   8
 -10   6 -12 65.3075 24.7571   2
 -10   6 -12 89.2362 29.2468  27
 -10   6 -12 107.051 24.0216  15
 -10   6 -12 96.8662 23.7142  22
 -10   6 -12 78.8632 24.5309  23
 -10   6 -12 87.3509 24.4517  20
 -10   6 -12 126.865 29.6562   8
 -10   6 -11 207.269 25.8171   2
 -10   6 -11 147.313 28.8843  27
 -10   6 -11 180.736 23.9162  15
 -10   6 -11 146.498 25.6978  23
 -10   6 -11 167.432 24.8781  22
 -10   6 -11 154.302 24.8200  20
 -10   6 -11 180.920 28.9336   8
 -10   6 -10 364.236 30.9848  27
 -10   6 -10 351.389 24.8790  15
 -10   6 -10 387.549 23.6874  13
 -10   6 -10 422.575 28.5001  23
 -10   6 -10 386.270 27.2657  22
 -10   6 -10 357.790 27.4984  20
 -10   6 -10 370.595 30.3972   8
 -10   6 -10 393.072 28.3996   2
 -10   6  -9 344.630 27.2911   2
 -10   6  -9 296.696 29.1464  27
 -10   6  -9 327.850 22.8156  13
 -10   6  -9 315.652 23.2322  15
 -10   6  -9 309.919 26.8079  23
 -10   6  -9 317.978 26.1767  22
 -10   6  -9 336.794 26.5109  20
 -10   6  -9 245.303 28.5356   8
 -10   6  -8 563.183 26.4198  13
 -10   6  -8 570.027 25.6151  15
 -10   6  -8 532.690 32.2421  27
 -10   6  -8 549.246 30.6528  23
 -10   6  -8 620.981 31.1841  20
 -10   6  -8 631.876 30.9668  22
 -10   6  -8 521.166 31.4812   8
 -10   6  -8 676.069 30.9241   2
 -10   6  -7-4.30539 23.7503   2
 -10   6  -7 0.45555 17.7834  15
 -10   6  -7 45.3692 25.2862  27
 -10   6  -7 7.11299 19.6512  13
 -10   6  -7-3.44955 22.5499  22
 -10   6  -7 13.5248 23.2018  23
 -10   6  -7 19.1049 23.2710  20
 -10   6  -7 23.8118 23.4943   8
 -10   6  -6 80.1401 23.2340   8
 -10   6  -6 42.1503 23.8379   2
 -10   6  -6 49.4322 24.9635  30
 -10   6  -6 29.5800 25.0431  27
 -10   6  -6 47.6525 19.1906  13
 -10   6  -6 39.2480 15.2325  11
 -10   6  -6 89.4285 23.3389  23
 -10   6  -6 40.7973 21.9740  22
 -10   6  -6 60.7241 23.6173  20
 -10   6  -6 52.8052 16.8766  15
 -10   6  -5 133.543 23.2675   8
 -10   6  -5 121.223 23.6594   2
 -10   6  -5 124.802 26.4029  30
 -10   6  -5 107.085 25.3546  27
 -10   6  -5 121.817 17.0441  11
 -10   6  -5 166.676 20.8905  13
 -10   6  -5 99.4865 23.1024  23
 -10   6  -5 159.608 23.3806  22
 -10   6  -5 163.726 23.3040  20
 -10   6  -5 131.631 16.3550  15
 -10   6  -4 376.248 26.4634   2
 -10   6  -4 346.951 29.0787  30
 -10   6  -4 364.448 25.5311   8
 -10   6  -4 391.770 18.5835  15
 -10   6  -4 376.383 21.0939  11
 -10   6  -4 424.995 23.5762  13
 -10   6  -3 178.746 19.2866  11
 -10   6  -3 201.569 26.8970  30
 -10   6  -3 175.775 22.4483   8
 -10   6  -2 240.409 23.3705  22
 -10   6  -2 197.934 23.7493  23
 -10   6  -2 226.302 20.2250  11
 -10   6  -2 189.762 15.0381  28
 -10   6  -2 233.789 22.8770   8
 -10   6  -1 1226.09 34.1052  28
 -10   6  -1 1332.85 38.8208  11
 -10   6  -1 1199.09 40.9375  23
 -10   6  -1 1326.19 41.3957  22
 -10   6  -1 1212.39 31.8939   5
 -10   6  -1 1290.80 41.1661   2
 -10   6  -1 1268.51 39.3104   8
 -10   6   0 2.74402 15.6444  28
 -10   6   0 46.2678 19.6209  11
 -10   6   0 4.20087 20.8647  22
 -10   6   0 17.0084 21.0751  23
 -10   6   0 10.4612 21.8707   2
 -10   6   0-3.25172 20.4131   8
 -10   6   0 37.6273 24.6938   6
 -10   6   1 38.5415 25.5311  30
 -10   6   1 11.2388 16.3532  28
 -10   6   1 53.3406 20.8836  11
 -10   6   1 44.0450 20.5629  23
 -10   6   1 59.8120 21.2550  22
 -10   6   1-12.6825 22.0492   2
 -10   6   1 1.28058 19.3843   8
 -10   6   1 20.0294 24.1764   6
 -10   6   2 105.015 26.5238  30
 -10   6   2 95.8995 19.1322  28
 -10   6   2 110.985 22.3633  11
 -10   6   2 91.6918 21.5188  23
 -10   6   2 93.4755 22.1835  22
 -10   6   2 55.7537 22.3306   2
 -10   6   2 88.7655 24.7857   6
 -10   6   3 64.7188 25.8747  30
 -10   6   3 62.9589 19.8979  28
 -10   6   3 66.2274 22.1458  11
 -10   6   3 11.6806 20.5686  23
 -10   6   3 49.3059 20.9499  22
 -10   6   3 37.7161 22.3586   2
 -10   6   3 47.7663 24.8864   6
 -10   6   4 272.328 28.7958  30
 -10   6   4 220.858 23.1815  28
 -10   6   4 248.317 25.5400  11
 -10   6   4 176.166 23.4789  23
 -10   6   4 233.593 23.4913  22
 -10   6   4 274.868 25.6636   2
 -10   6   4 291.706 26.8770   6
 -10   6   5 1324.41 47.0221  30
 -10   6   5 1218.62 41.3261  28
 -10   6   5 1338.92 44.5197  11
 -10   6   5 1231.74 41.1254  23
 -10   6   5 1377.46 41.6852  22
 -10   6   5 1411.16 43.7343   6
 -10   6   5 1275.55 42.2569   2
 -10   6   6 226.595 25.1896   2
 -10   6   6 232.029 29.0764  30
 -10   6   6 200.356 24.9090  28
 -10   6   6 187.542 27.5679  11
 -10   6   6 190.598 23.0947  23
 -10   6   6 218.793 23.1372  22
 -10   6   6 191.601 22.8412  20
 -10   6   6 197.462 26.4597   6
 -10   6   7 251.619 26.2113   2
 -10   6   7 279.464 31.7306  30
 -10   6   7 253.473 27.5102  28
 -10   6   7 207.508 27.4826  11
 -10   6   7 284.035 23.9647  22
 -10   6   7 222.448 23.4804  23
 -10   6   7 251.141 23.9004  20
 -10   6   7 297.800 27.7992   6
 -10   6   8 12.2500 24.1239   2
 -10   6   8 37.3001 25.6391  28
 -10   6   8 25.9431 28.5620  30
 -10   6   8-3.46402 21.4350  23
 -10   6   8-15.5477 20.9996  22
 -10   6   8 25.2140 20.8211  20
 -10   6   8 18.7016 24.5627   6
 -10   6   9 15.7387 24.4676   2
 -10   6   9 53.3841 29.1700  30
 -10   6   9-21.9047 27.2727  28
 -10   6   9 37.1657 21.0961  22
 -10   6   9 14.5683 21.3995  23
 -10   6   9 40.3648 21.3847  20
 -10   6   9 14.1224 24.7682   6
 -10   6  10 251.028 31.5193  11
 -10   6  10 169.633 32.1159  30
 -10   6  10 242.227 26.3931   2
 -10   6  10 241.535 30.6575  28
 -10   6  11 354.994 34.5414  11
 -10   6  11 294.568 33.6327  30
 -10   6  11 310.646 32.8939  28
 -10   6  12 29.2475 31.5823  11
 -10   6  12 24.0744 31.1820  30
 -10   6  12 38.9509 31.2013  28
 -10   6  13 26.2907 31.7182  11
 -10   6  13 116.750 32.2587  30
 -10   6  13 77.8211 32.3306   5
 -10   6  13 71.4361 32.3521  28
 -10   6  14 46.0645 32.7658  11
 -10   6  14 20.0166 31.1682  30
 -10   6  14 97.8660 32.5495   5
 -10   6  14 64.0104 33.0615  28
 -10   7 -16 43.0005 26.8213  15
 -10   7 -15 399.578 29.6853  15
 -10   7 -15 390.717 34.3793   8
 -10   7 -15 352.264 34.4258  27
 -10   7 -14 61.2237 30.7381  27
 -10   7 -14 24.1055 24.5200  15
 -10   7 -14 28.8149 23.6301  23
 -10   7 -14 66.3632 23.4018  22
 -10   7 -14 24.1820 23.5260  20
 -10   7 -14 58.9808 30.8157   8
 -10   7 -13 146.533 30.8396  27
 -10   7 -13 182.437 25.5639  15
 -10   7 -13 178.043 24.5871  22
 -10   7 -13 189.113 25.7930  23
 -10   7 -13 237.510 26.3704  20
 -10   7 -13 223.289 30.6999   8
 -10   7 -12 40.8612 28.5678  27
 -10   7 -12 28.5313 21.8464  13
 -10   7 -12 27.7781 22.5463  15
 -10   7 -12 43.0493 24.0976  23
 -10   7 -12 66.1733 23.9811  22
 -10   7 -12 28.4514 24.8134  20
 -10   7 -12 35.5147 28.2667   8
 -10   7 -11 71.3585 24.9913   2
 -10   7 -11 53.8439 21.7876  13
 -10   7 -11 56.9129 21.8444  15
 -10   7 -11 48.5359 28.3085  27
 -10   7 -11 26.6995 24.2203  23
 -10   7 -11 40.9584 23.7764  22
 -10   7 -11 26.9880 23.4806  20
 -10   7 -11 47.1295 27.3057   8
 -10   7 -10 139.514 25.6720   2
 -10   7 -10 119.108 20.9003  15
 -10   7 -10 149.431 29.1471  27
 -10   7 -10 130.737 22.0772  13
 -10   7 -10 145.654 25.5587  23
 -10   7 -10 137.635 25.4066  22
 -10   7 -10 131.661 25.2140  20
 -10   7 -10 166.551 27.0770   8
 -10   7  -9 459.367 28.9097   2
 -10   7  -9 345.409 30.5201  27
 -10   7  -9 402.062 23.0523  15
 -10   7  -9 377.327 24.9701  13
 -10   7  -9 379.824 28.0158  23
 -10   7  -9 402.136 28.1205  22
 -10   7  -9 314.303 27.4022  20
 -10   7  -9 396.555 29.3283   8
 -10   7  -8 267.043 26.7232   2
 -10   7  -8 242.568 28.5773  27
 -10   7  -8 245.870 19.8545  15
 -10   7  -8 285.104 23.6461  13
 -10   7  -8 288.039 25.9952  22
 -10   7  -8 294.358 26.3908  23
 -10   7  -8 300.949 26.7425  20
 -10   7  -8 244.333 26.4289   8
 -10   7  -7 328.507 24.0741  13
 -10   7  -7 293.752 26.6247  23
 -10   7  -7 347.934 26.8356  22
 -10   7  -7 269.177 25.9999   8
 -10   7  -7 294.898 26.6204   2
 -10   7  -6 473.225 29.9383   2
 -10   7  -6 564.859 23.1711  11
 -10   7  -6 544.337 32.5204  30
 -10   7  -6 610.631 30.2832  22
 -10   7  -6 576.643 30.4593  23
 -10   7  -6 499.337 28.8534   8
 -10   7  -6 543.695 27.1559  13
 -10   7  -5 58.9789 25.4623  30
 -10   7  -5 88.8159 18.0263  11
 -10   7  -5 106.095 21.6855  13
 -10   7  -5 97.5521 23.9468   2
 -10   7  -5 111.889 23.0611   8
 -10   7  -5 92.1229 23.6339  23
 -10   7  -5 81.4124 23.2784  22
 -10   7  -4 109.663 21.6903  13
 -10   7  -4 102.318 18.9820  11
 -10   7  -4 72.5739 23.5222   2
 -10   7  -4 117.695 22.1311   8
 -10   7  -3 196.022 24.1677  22
 -10   7  -3 222.836 24.1869  23
 -10   7  -3 206.861 21.1746  11
 -10   7  -3 204.513 15.0199  28
 -10   7  -3 217.631 22.5755   8
 -10   7  -2 910.305 34.9497  23
 -10   7  -2 962.198 35.0544  22
 -10   7  -2 863.961 31.4034  11
 -10   7  -2 819.587 26.9067  28
 -10   7  -2 871.577 32.5827   8
 -10   7  -1 101.987 26.1981  30
 -10   7  -1 110.106 16.8864  28
 -10   7  -1 109.525 21.1369  11
 -10   7  -1 121.286 22.7385  23
 -10   7  -1 149.101 23.5319  22
 -10   7  -1 87.5402 23.0399   2
 -10   7  -1 67.8287 20.6891   8
 -10   7   0 46.8887 25.6076  30
 -10   7   0 57.8491 17.5635  28
 -10   7   0 21.9595 20.8922  11
 -10   7   0 81.1129 22.1272  22
 -10   7   0 60.4870 22.0307  23
 -10   7   0 14.4619 22.6707   2
 -10   7   0 50.7684 14.6628   5
 -10   7   0 41.1788 19.7590   8
 -10   7   1 206.614 26.6916  30
 -10   7   1 211.284 20.3093  28
 -10   7   1 214.971 24.0108  11
 -10   7   1 263.327 24.3852  22
 -10   7   1 184.223 23.0334  23
 -10   7   1 213.449 25.1819   2
 -10   7   1 230.029 17.4914   5
 -10   7   1 202.616 21.5209   8
 -10   7   2 55.5923 25.9131  30
 -10   7   2 41.1522 19.4896  28
 -10   7   2 47.7393 22.2037  11
 -10   7   2 35.8902 21.3739  23
 -10   7   2 40.8214 21.7307  22
 -10   7   2 88.5075 17.7701   5
 -10   7   2 28.7418 23.3067   2
 -10   7   2 14.8339 19.6396   8
 -10   7   2 60.6467 24.6125   6
 -10   7   3 372.364 29.7249  30
 -10   7   3 361.213 24.4772  28
 -10   7   3 339.604 27.0328  11
 -10   7   3 354.433 26.1713  23
 -10   7   3 363.653 25.8747  22
 -10   7   3 360.782 27.1798   2
 -10   7   3 405.893 22.2222   5
 -10   7   3 397.445 28.1114   6
 -10   7   4 810.763 37.8846  30
 -10   7   4 808.771 32.9415  28
 -10   7   4 852.011 36.1097  11
 -10   7   4 797.743 33.7038  23
 -10   7   4 834.887 33.9850  22
 -10   7   4 938.259 30.9450   5
 -10   7   4 851.346 34.9434   2
 -10   7   4 855.836 34.9202   6
 -10   7   5 983.472 40.6473  30
 -10   7   5 962.722 36.5497  28
 -10   7   5 911.167 38.8715  11
 -10   7   5 923.588 35.5269  23
 -10   7   5 1004.01 35.9143  22
 -10   7   5 952.254 36.8776   2
 -10   7   5 975.324 35.9898   6
 -10   7   6 72.4837 28.4112  30
 -10   7   6 37.7776 23.7340  28
 -10   7   6 60.0449 26.7169  11
 -10   7   6 46.2789 22.0790  22
 -10   7   6 46.1015 22.5237  23
 -10   7   6 17.9866 24.3419   2
 -10   7   6 53.6121 24.3087   6
 -10   7   7 178.115 30.2153  30
 -10   7   7 123.375 26.0164  28
 -10   7   7 125.199 28.1418  11
 -10   7   7 98.1033 22.5772  23
 -10   7   7 137.679 23.4799  22
 -10   7   7 135.006 24.7887   5
 -10   7   7 145.533 25.7021   2
 -10   7   7 171.715 25.5485   6
 -10   7   8 13.4467 25.7939  28
 -10   7   8 58.9100 25.5198   5
 -10   7   8 21.1371 24.8194   2
 -10   7   8 5.32777 28.5198  30
 -10   7   8-2.15072 21.2443  22
 -10   7   8 42.5104 21.7794  23
 -10   7   9 307.066 30.5028  28
 -10   7   9 368.295 24.9868  22
 -10   7   9 301.585 24.1152  20
 -10   7   9 293.591 24.8141  23
 -10   7   9 357.317 29.8549   5
 -10   7   9 319.366 33.2670  30
 -10   7  10 229.196 32.2799  11
 -10   7  10 249.349 31.6970  28
 -10   7  10 240.762 29.6822   5
 -10   7  10 222.909 32.2549  30
 -10   7  11 424.914 35.1806  11
 -10   7  11 394.659 34.7395  28
 -10   7  11 369.704 32.9739   5
 -10   7  11 343.405 33.8203  30
 -10   7  12 69.4489 32.5885  11
 -10   7  12 82.1361 31.3757  28
 -10   7  12 79.2283 30.6573   5
 -10   7  12 55.4736 30.5301  30
 -10   7  13 71.5071 32.7627  11
 -10   7  13 53.3214 31.0268  30
 -10   7  13 54.4016 31.8060   5
 -10   7  13 39.2185 32.5284  28
 -10   8 -15 7.28962 31.5902  27
 -10   8 -15 31.9908 30.1678   8
 -10   8 -14 64.3844 24.2400  23
 -10   8 -14 68.7383 23.5816  22
 -10   8 -14 67.5202 31.0875  27
 -10   8 -14 57.6737 23.9878  20
 -10   8 -14 41.9705 30.1247   8
 -10   8 -13 593.476 31.0547  20
 -10   8 -13 561.656 30.7870  23
 -10   8 -13 596.941 30.6597  22
 -10   8 -13 533.675 36.0636  27
 -10   8 -13 577.040 29.6378  13
 -10   8 -13 569.271 35.3142   8
 -10   8 -12 18.9888 23.3668  13
 -10   8 -12 0.80481 23.4193  22
 -10   8 -12 15.1018 23.8507  23
 -10   8 -12-14.5781 29.0052  27
 -10   8 -12 31.9676 24.2653  20
 -10   8 -12-6.59188 26.9880   8
 -10   8 -11 11.4047 23.2145  13
 -10   8 -11 25.3190 28.8395  27
 -10   8 -11 27.6339 24.5990  22
 -10   8 -11-4.92400 24.6636  23
 -10   8 -11 36.2808 25.2470  20
 -10   8 -11 24.1212 26.4887   8
 -10   8 -10 280.748 31.1094  27
 -10   8 -10 308.633 27.7157  22
 -10   8 -10 302.439 27.8442  23
 -10   8 -10 260.680 28.3131   8
 -10   8 -10 323.733 27.6584  20
 -10   8 -10 272.542 25.4794  13
 -10   8  -9 66.7017 23.6163  22
 -10   8  -9 108.321 24.8703  23
 -10   8  -9 102.677 23.4418  13
 -10   8  -9 94.9374 25.1052   8
 -10   8  -9 87.8270 25.7249   2
 -10   8  -8 30.1140 24.3331  23
 -10   8  -8 22.3173 25.1974  22
 -10   8  -8 0.61682 22.1987  13
 -10   8  -8-3.65861 24.0126   8
 -10   8  -8 7.35539 23.9928   2
 -10   8  -7 508.402 27.8936  13
 -10   8  -7 464.153 22.1128  11
 -10   8  -7 442.932 30.0682   2
 -10   8  -7 487.336 28.3552   8
 -10   8  -7 485.717 29.5106  23
 -10   8  -6 20.4182 17.7739  11
 -10   8  -6 45.3049 22.2214  13
 -10   8  -6 50.0479 23.9784  23
 -10   8  -6 18.9307 23.1896  22
 -10   8  -6-12.8879 24.7985   2
 -10   8  -6 12.3469 22.4872   8
 -10   8  -5 24.5742 25.7118  27
 -10   8  -5 8.87998 22.0520  13
 -10   8  -5 49.2183 18.6904  11
 -10   8  -5 9.01302 22.8924  22
 -10   8  -5-3.43064 22.7473  23
 -10   8  -5 14.5502 23.8219   2
 -10   8  -5 5.31827 21.0248   8
 -10   8  -4 243.125 21.7613  11
 -10   8  -4 289.173 24.5673  13
 -10   8  -4 276.558 26.8078  27
 -10   8  -4 242.873 23.5871   8
 -10   8  -3 534.556 29.4701  23
 -10   8  -3 501.650 25.9294  11
 -10   8  -3 516.866 21.2294  28
 -10   8  -3 525.505 30.9639  27
 -10   8  -3 554.632 27.1146   8
 -10   8  -2 666.866 34.7379  30
 -10   8  -2 649.374 24.5235  28
 -10   8  -2 661.290 28.9801  11
 -10   8  -2 654.955 31.4525  23
 -10   8  -2 680.656 31.6892   2
 -10   8  -2 672.902 28.8051   8
 -10   8  -1 241.692 27.8935  30
 -10   8  -1 217.943 19.1074  28
 -10   8  -1 231.241 23.8898  11
 -10   8  -1 241.160 24.8188  23
 -10   8  -1 160.010 24.8359   2
 -10   8  -1 248.997 21.7977   8
 -10   8   0 39.4169 26.3605  30
 -10   8   0 30.8995 18.4106  28
 -10   8   0 30.6838 21.9125  11
 -10   8   0 60.2484 22.0236  23
 -10   8   0 45.4121 14.7839   5
 -10   8   0 15.5154 23.7229   2
 -10   8   0 56.2520 19.8395   8
 -10   8   1-25.3445 25.2792  30
 -10   8   1 0.60241 19.0995  28
 -10   8   1 18.8128 22.5020  11
 -10   8   1 6.52775 22.2424  23
 -10   8   1 29.3546 23.8996   2
 -10   8   1 16.3066 16.1304   5
 -10   8   1 8.96037 19.3768   8
 -10   8   2 64.2675 25.8588  30
 -10   8   2 62.5956 20.8682  28
 -10   8   2 86.1833 23.9502  11
 -10   8   2 93.0435 23.2562  23
 -10   8   2 56.2808 18.0964   5
 -10   8   2 43.7780 23.7668   2
 -10   8   2 52.6028 19.2402   8
 -10   8   3 468.815 32.9224  30
 -10   8   3 438.508 26.6585  28
 -10   8   3 454.300 30.0663  11
 -10   8   3 453.525 28.4960  23
 -10   8   3 447.552 23.6473   5
 -10   8   3 445.936 29.4788   2
 -10   8   3 447.166 24.1384   8
 -10   8   4 1401.89 47.2468  30
 -10   8   4 1274.97 42.1582  28
 -10   8   4 1250.31 44.4700  11
 -10   8   4 1227.36 41.6741  23
 -10   8   4 1272.78 43.5232   2
 -10   8   4 1417.52 39.3518   5
 -10   8   4 1221.85 38.1373   8
 -10   8   5 349.388 27.7949  28
 -10   8   5 378.390 29.8783  11
 -10   8   5 304.806 25.7111  23
 -10   8   5 348.707 27.9953   2
 -10   8   5 385.987 25.3631   5
 -10   8   5 380.148 32.2976  30
 -10   8   6 16.7762 24.8576  28
 -10   8   6 57.2372 26.7711  11
 -10   8   6 38.5667 24.8983   2
 -10   8   6 47.7476 23.5471   5
 -10   8   6 95.6887 28.9256  30
 -10   8   6 52.5226 22.5130  23
 -10   8   6 54.0763 22.3235  22
 -10   8   7 37.1000 26.1893  28
 -10   8   7 61.6241 25.0360   5
 -10   8   7 84.3912 29.0967  30
 -10   8   7 58.1382 22.6843  23
 -10   8   7 53.1341 22.2408  22
 -10   8   8 67.5707 27.8870  28
 -10   8   8 105.000 23.0054  22
 -10   8   8 149.113 23.7127  23
 -10   8   8 111.585 26.3667   5
 -10   8   8 138.003 29.8822  30
 -10   8   9 7.71879 28.8300  28
 -10   8   9 43.1649 30.2516  11
 -10   8   9 60.2639 22.3279  22
 -10   8   9 36.7313 22.1758  23
 -10   8   9 24.2925 27.3249   5
 -10   8   9 52.0665 29.6306  30
 -10   8  10 200.550 32.8689  11
 -10   8  10 242.001 31.9179  28
 -10   8  10 194.500 29.9853   5
 -10   8  10 226.215 31.6098  30
 -10   8  11 361.593 35.7377  11
 -10   8  11 309.940 34.2141  28
 -10   8  11 345.268 33.1533   5
 -10   8  11 373.657 33.8236  30
 -10   8  12 4.22395 32.2117  11
 -10   8  12 46.8473 30.7989  30
 -10   8  12 10.5138 31.6146  28
 -10   8  12 24.9490 31.3925   5
 -10   8  13 171.082 30.7662  30
 -10   9 -15 56.7834 31.2986  27
 -10   9 -15 70.7363 31.0083   8
 -10   9 -14 321.781 28.4064  13
 -10   9 -14 338.860 27.2868  23
 -10   9 -14 338.183 26.8487  22
 -10   9 -14 307.372 34.6355  27
 -10   9 -14 328.517 27.0172  20
 -10   9 -14 316.750 32.4785   8
 -10   9 -13 56.5280 25.6159  13
 -10   9 -13 75.9596 25.2439  22
 -10   9 -13 44.8520 25.1634  23
 -10   9 -13 38.1631 30.6968  27
 -10   9 -13 36.3910 24.7130  20
 -10   9 -13 72.3452 29.3329   8
 -10   9 -12 26.6982 25.2458  13
 -10   9 -12 42.8232 25.4266  20
 -10   9 -12 23.0249 27.6553   8
 -10   9 -12 53.5485 24.6937  22
 -10   9 -12 14.5314 24.5780  23
 -10   9 -11 53.9576 24.5625  13
 -10   9 -11 25.4302 25.1907  20
 -10   9 -11 79.6081 27.0663   8
 -10   9 -11 31.6901 25.0772  22
 -10   9 -11-7.49036 24.9912  23
 -10   9 -10 74.9088 25.4536  23
 -10   9 -10 103.343 25.6174  22
 -10   9 -10 85.5610 26.2537   8
 -10   9 -10 84.7130 25.0551  13
 -10   9  -9 297.662 27.6172  22
 -10   9  -9 257.352 27.5781  23
 -10   9  -9 255.348 26.6477  13
 -10   9  -9 258.810 26.7269   8
 -10   9  -8 274.455 27.5526  23
 -10   9  -8 336.811 28.1906  22
 -10   9  -8 325.102 26.9858  13
 -10   9  -8 335.063 30.7194  27
 -10   9  -8 239.912 25.9501   8
 -10   9  -7 8.77021 26.3252  27
 -10   9  -7 29.7124 23.7996  13
 -10   9  -7 19.3970 18.0466  11
 -10   9  -7 15.7086 23.2891  23
 -10   9  -7 4.61029 25.2826   2
 -10   9  -7 2.02214 22.2160   8
 -10   9  -6 16.4876 25.9794  27
 -10   9  -6 15.9998 18.7494  11
 -10   9  -6-7.48907 23.2190  13
 -10   9  -6 23.6689 24.1025  23
 -10   9  -6 7.78259 24.5474   2
 -10   9  -6 2.60175 22.0198   8
 -10   9  -5 49.2818 23.6195  13
 -10   9  -5 34.7864 20.1750  11
 -10   9  -5 27.5391 25.9813  27
 -10   9  -5 36.1529 24.9291   2
 -10   9  -5 76.5401 21.7323   8
 -10   9  -4 393.513 30.6396  27
 -10   9  -4 441.640 27.6143  13
 -10   9  -4 411.707 24.9077  11
 -10   9  -4 417.886 32.5370  30
 -10   9  -4 456.198 25.4168   8
 -10   9  -3 227.078 27.7197  27
 -10   9  -3 236.858 18.7000  28
 -10   9  -3 237.952 23.6523  11
 -10   9  -3 191.309 25.6095  23
 -10   9  -3 283.345 29.8111  30
 -10   9  -3 307.206 22.7134   8
 -10   9  -2 272.071 29.3664  30
 -10   9  -2 245.631 20.3851  28
 -10   9  -2 293.967 27.6965  27
 -10   9  -2 248.016 24.7829  11
 -10   9  -2 247.756 26.2232  23
 -10   9  -2 270.934 26.7640   2
 -10   9  -2 308.729 22.3581   8
 -10   9  -1 15.3217 26.1172  30
 -10   9  -1 49.1531 19.0611  28
 -10   9  -1 49.9271 22.8797  11
 -10   9  -1 25.6000 23.4733  23
 -10   9  -1 50.8329 24.2038   2
 -10   9  -1 21.3099 19.2868   8
 -10   9   0 120.677 28.0358  30
 -10   9   0 104.737 20.1978  28
 -10   9   0 117.868 24.6308  11
 -10   9   0 125.293 23.8458  23
 -10   9   0 122.677 16.1052   5
 -10   9   0 118.141 25.0653   2
 -10   9   0 154.844 20.1441   8
 -10   9   1 359.563 31.0910  30
 -10   9   1 308.020 23.9826  28
 -10   9   1 304.315 27.4999  11
 -10   9   1 306.649 27.0465  23
 -10   9   1 287.478 27.7368   2
 -10   9   1 318.779 19.9193   5
 -10   9   1 344.548 22.2072   8
 -10   9   2 203.863 28.3089  30
 -10   9   2 208.055 23.9293  28
 -10   9   2 257.156 27.5025  11
 -10   9   2 187.949 25.1890  23
 -10   9   2 197.736 25.8946   2
 -10   9   2 240.948 20.3648   5
 -10   9   2 212.376 20.3486   8
 -10   9   3 50.3688 27.2012  30
 -10   9   3 32.7596 22.8673  28
 -10   9   3-7.14940 25.3152  11
 -10   9   3-4.86955 23.6102  23
 -10   9   3 0.97069 19.5063   5
 -10   9   3 16.3201 25.1962   2
 -10   9   3 11.5317 18.4563   8
 -10   9   4 378.850 28.2234  28
 -10   9   4 370.502 30.5585  11
 -10   9   4 358.880 27.1415  23
 -10   9   4 445.343 25.4071   5
 -10   9   4 426.602 32.3538  30
 -10   9   5 47.5991 25.4139  28
 -10   9   5 33.4143 27.2979  11
 -10   9   5 46.6712 22.8628  23
 -10   9   5 26.6777 22.2168   5
 -10   9   5 53.4620 28.3276  30
 -10   9   6 351.427 30.0204  28
 -10   9   6 265.531 31.0510  11
 -10   9   6 339.451 26.8808   5
 -10   9   6 340.830 31.4484  30
 -10   9   6 294.753 26.5668  23
 -10   9   7 28.4715 27.7090  28
 -10   9   7 19.3739 25.4067   5
 -10   9   7 25.5457 28.5679  30
 -10   9   7 51.3636 23.0391  23
 -10   9   8 30.6147 27.9855  28
 -10   9   8 29.5259 22.9303  22
 -10   9   8 50.8862 22.6269  23
 -10   9   8 7.08677 26.8569   5
 -10   9   8 76.1198 28.8611  30
 -10   9   9 141.849 31.2822  28
 -10   9   9 186.958 32.4941  11
 -10   9   9 158.261 23.6810  23
 -10   9   9 179.807 29.2694   5
 -10   9   9 220.051 30.8148  30
 -10   9  10 80.2314 32.1459  11
 -10   9  10 77.6768 30.8645  28
 -10   9  10 106.806 30.0753   5
 -10   9  10 62.2584 29.1627  30
 -10   9  11 120.770 33.1087  11
 -10   9  11 113.896 30.2424  30
 -10   9  11 65.8604 31.9493  28
 -10   9  11 110.143 31.3260   5
 -10   9  12 144.788 30.1431  30
 -10   9  12 93.9850 31.4256   5
 -10  10 -15 38.7993 29.2911   8
 -10  10 -14 32.0615 26.5560  13
 -10  10 -14 28.3028 24.8531  20
 -10  10 -14 2.39448 29.0471   8
 -10  10 -14 45.2506 24.1782  22
 -10  10 -14 11.8608 24.2206  23
 -10  10 -13 161.409 28.3794  13
 -10  10 -13 148.690 26.9985  20
 -10  10 -13 126.775 29.1981   8
 -10  10 -13 197.220 27.0036  22
 -10  10 -13 176.754 27.0945  23
 -10  10 -12 50.8994 26.9040   8
 -10  10 -12 24.6564 26.4694  13
 -10  10 -12 45.5400 25.1612  22
 -10  10 -12 49.9837 25.7861  23
 -10  10 -11 42.1477 25.5677  22
 -10  10 -11 45.6927 25.6179  23
 -10  10 -11 42.7906 26.2981   8
 -10  10 -11 87.2632 26.7092  13
 -10  10 -10 144.181 26.3927  22
 -10  10 -10 127.637 26.5081  23
 -10  10 -10 137.902 27.0384  13
 -10  10 -10 131.382 25.5024   8
 -10  10 -10 74.5604 30.4430  27
 -10  10  -9 6.11628 24.4707  23
 -10  10  -9 18.3675 24.9648  22
 -10  10  -9 42.9894 26.0515  13
 -10  10  -9-0.68992 24.2389   8
 -10  10  -9-7.27572 28.6338  27
 -10  10  -8 87.6274 25.3918  23
 -10  10  -8 50.8469 19.1914  11
 -10  10  -8 77.8627 25.8622  13
 -10  10  -8 50.8952 23.6780   8
 -10  10  -8 40.4123 28.3237  27
 -10  10  -7 293.332 27.8021  23
 -10  10  -7 240.210 21.9376  11
 -10  10  -7 258.885 27.1876  13
 -10  10  -7 241.024 24.7520   8
 -10  10  -7 255.763 30.1990  27
 -10  10  -6 34.8359 24.9588  23
 -10  10  -6 34.1786 21.9010   8
 -10  10  -6 49.0816 27.2339  27
 -10  10  -6 18.7794 20.5331  11
 -10  10  -6 40.8894 25.2670  13
 -10  10  -5 197.405 22.4079   8
 -10  10  -5 239.565 28.6173  27
 -10  10  -5 204.499 26.5071  13
 -10  10  -5 208.212 23.2059  11
 -10  10  -4 50.8103 26.1974  27
 -10  10  -4 52.5845 16.8774  28
 -10  10  -4 64.4140 25.6698  13
 -10  10  -4 61.8563 22.3729  11
 -10  10  -4 52.7870 20.3821   8
 -10  10  -4 48.4395 27.6198  30
 -10  10  -3 81.6362 27.4057  30
 -10  10  -3 75.3476 18.4764  28
 -10  10  -3 94.2565 26.9438  27
 -10  10  -3 77.7452 23.0062  11
 -10  10  -3 49.4473 24.8969  23
 -10  10  -3 75.0373 20.1475   8
 -10  10  -3 92.3179 16.5866  17
 -10  10  -2 58.8892 19.6029  28
 -10  10  -2 43.2960 25.6563  27
 -10  10  -2 69.3319 23.6968  11
 -10  10  -2 101.850 25.5067  23
 -10  10  -2 117.288 19.7203   8
 -10  10  -2 105.997 27.2577  30
 -10  10  -1 416.743 25.3383  28
 -10  10  -1 509.267 31.9781  27
 -10  10  -1 498.366 29.6665  11
 -10  10  -1 474.047 29.9436  23
 -10  10  -1 529.161 24.4566   8
 -10  10  -1 510.618 33.5813  30
 -10  10   0 17.0063 21.0641  28
 -10  10   0 24.2471 24.8632  11
 -10  10   0 46.5990 24.3859  23
 -10  10   0 53.5296 18.2630   8
 -10  10   0 48.4246 27.2648  30
 -10  10   1 114.918 22.9764  28
 -10  10   1 74.0136 26.1972  11
 -10  10   1 111.720 24.9788  23
 -10  10   1 71.6284 18.1479   5
 -10  10   1 58.5255 28.0260  30
 -10  10   2 43.2599 23.8267  28
 -10  10   2 32.4257 25.7032  11
 -10  10   2 36.1319 24.6910  23
 -10  10   2 29.4024 19.1896   5
 -10  10   2 33.8387 27.3619  30
 -10  10   3-6.31710 24.4904  28
 -10  10   3 36.3610 26.8735  11
 -10  10   3 2.47818 24.0095  23
 -10  10   3 24.2260 20.7588   5
 -10  10   3 18.4079 27.9160  30
 -10  10   4 125.204 26.5251  28
 -10  10   4 112.560 27.9638  11
 -10  10   4 131.114 24.7603  23
 -10  10   4 177.302 23.2166   5
 -10  10   4 202.624 30.0342  30
 -10  10   5 211.046 28.4603  28
 -10  10   5 255.657 31.2253  11
 -10  10   5 250.479 25.5615   5
 -10  10   5 213.557 30.7414  30
 -10  10   5 263.396 26.1466  23
 -10  10   6 61.3952 28.0388  28
 -10  10   6 51.4126 25.0528   5
 -10  10   6 80.5564 29.2004  30
 -10  10   6 76.9297 23.9120  23
 -10  10   7 55.2147 29.0482  28
 -10  10   7 67.0075 23.7716  23
 -10  10   7 36.9845 25.8216   5
 -10  10   7 89.5888 29.2220  30
 -10  10   8 44.4022 29.5327  28
 -10  10   8 30.3729 31.3009  11
 -10  10   8 39.7600 23.3952  23
 -10  10   8 15.9271 27.3212   5
 -10  10   8 54.9215 29.0140  30
 -10  10   9 23.2777 32.3659  11
 -10  10   9 28.4669 30.9889  28
 -10  10   9 51.6104 28.9968   5
 -10  10   9 68.2329 29.3835  30
 -10  10  10 104.192 33.5410  11
 -10  10  10 113.192 28.9280  30
 -10  10  10 29.9904 30.1043   5
 -10  10  10 76.9809 32.3578  28
 -10  10  11 281.486 33.6498   5
 -10  11 -15 340.859 31.3343  13
 -10  11 -14 222.019 30.1755  13
 -10  11 -14 249.058 27.3280  22
 -10  11 -14 231.459 27.5210  23
 -10  11 -14 255.286 27.7766  20
 -10  11 -14 223.012 30.4694   8
 -10  11 -13 23.7031 31.3319  27
 -10  11 -13 22.8908 27.2881   8
 -10  11 -13 8.18507 28.3271  13
 -10  11 -13 10.3153 25.4625  23
 -10  11 -13 47.7661 26.2075  22
 -10  11 -12-5.66540 30.6951  27
 -10  11 -12 18.3056 25.5343  23
 -10  11 -12 23.3156 25.6514  22
 -10  11 -12-18.7021 26.5893   8
 -10  11 -12 33.7723 27.7052  13
 -10  11 -11 10.7353 26.0078  22
 -10  11 -11 36.8122 26.3287  23
 -10  11 -11 32.5788 28.2233  13
 -10  11 -11 23.7288 25.3729   8
 -10  11 -11 59.9841 31.1217  27
 -10  11 -10 10.5012 25.5060  23
 -10  11 -10 63.2658 27.9501  13
 -10  11 -10 42.4304 24.7318   8
 -10  11 -10 31.5593 30.2418  27
 -10  11  -9 466.717 34.6302  27
 -10  11  -9 511.622 32.1833  23
 -10  11  -9 519.925 29.3879   8
 -10  11  -9 511.731 32.7440  13
 -10  11  -8 189.300 28.1470  23
 -10  11  -8 251.215 28.9488  13
 -10  11  -8 216.202 22.2288  11
 -10  11  -8 190.827 24.6453   8
 -10  11  -8 245.012 30.7800  27
 -10  11  -7 15.3840 25.9836  23
 -10  11  -7 48.6303 26.9883  13
 -10  11  -7 16.4787 21.0836  11
 -10  11  -7 21.8822 21.9223   8
 -10  11  -7 53.5435 27.9990  27
 -10  11  -6 18.2024 25.5263  23
 -10  11  -6-11.6481 26.7499  13
 -10  11  -6 56.6348 22.7655  11
 -10  11  -6 22.9398 28.0625  27
 -10  11  -6 23.1087 20.7687   8
 -10  11  -5 161.578 28.2036  13
 -10  11  -5 131.675 23.3312  11
 -10  11  -5 109.145 27.5423  27
 -10  11  -5 128.706 21.0806   8
 -10  11  -4 20.8855 23.6280  11
 -10  11  -4 43.9629 26.0778  13
 -10  11  -4 27.9766 19.3226   8
 -10  11  -4 23.7967 18.6963  28
 -10  11  -4 73.5974 28.5845  27
 -10  11  -3 195.769 27.7185  23
 -10  11  -3 144.926 24.9982  11
 -10  11  -3 177.083 30.0272  30
 -10  11  -3 164.570 20.9560  28
 -10  11  -3 185.705 28.3988  27
 -10  11  -2 33.2113 25.0812  23
 -10  11  -2 17.1940 24.8024  11
 -10  11  -2 18.9395 27.3753  30
 -10  11  -2 45.9123 26.2071  27
 -10  11  -2 47.5943 20.6079  28
 -10  11  -1 14.2478 24.8676  23
 -10  11  -1 17.8818 24.5688  11
 -10  11  -1 39.6588 28.5199  30
 -10  11  -1 24.3708 21.7936  28
 -10  11  -1 3.37732 26.1668  27
 -10  11   0 43.1915 24.8992  23
 -10  11   0 80.2619 26.4992  11
 -10  11   0 80.6182 28.3677  30
 -10  11   0 89.5351 23.7286  28
 -10  11   0 59.5738 26.9273  27
 -10  11   1 228.217 27.9230  23
 -10  11   1 187.535 28.7543  11
 -10  11   1 241.164 30.5290  30
 -10  11   1 206.323 25.4870  28
 -10  11   2 7.13811 24.5386  28
 -10  11   2 1.88194 26.9191  11
 -10  11   2-2.57380 24.7134  23
 -10  11   2 37.6805 27.7026  30
 -10  11   2 17.9260 19.7019   5
 -10  11   3 84.3034 26.5727  28
 -10  11   3 137.803 29.2570  11
 -10  11   3 113.596 25.6652  23
 -10  11   3 112.028 29.0325  30
 -10  11   3 101.284 22.2888   5
 -10  11   4 93.7706 27.0006  28
 -10  11   4 82.7596 30.0151  11
 -10  11   4 57.8743 24.8408  23
 -10  11   4 79.0766 28.1348  30
 -10  11   4 80.4819 23.8963   5
 -10  11   5 12.7924 27.2779  28
 -10  11   5 22.4605 30.0866  11
 -10  11   5 47.4465 27.8199  30
 -10  11   5 12.3556 24.6056   5
 -10  11   5-11.2603 24.2120  23
 -10  11   6 311.959 31.8669  28
 -10  11   6 393.227 32.2330  30
 -10  11   6 294.429 28.6807   5
 -10  11   6 289.268 27.2766  23
 -10  11   7 42.3430 30.4903  28
 -10  11   7 68.2114 24.7539  23
 -10  11   7 24.8689 28.5295  30
 -10  11   7 52.9907 26.9627   5
 -10  11   8-19.2204 30.0201  28
 -10  11   8 27.6295 31.5258  11
 -10  11   8 56.4497 23.6918  23
 -10  11   8 26.1347 28.3259  30
 -10  11   8 46.2220 28.3389   5
 -10  11   9-11.3936 31.5222  28
 -10  11   9 13.5694 28.3916  30
 -10  11   9 1.06714 32.3587  11
 -10  11   9 19.1388 29.6900   5
 -10  11  10 52.2398 30.6265   5
 -10  12 -14 44.2587 27.9712   8
 -10  12 -14 66.2524 28.8300  13
 -10  12 -14 99.8810 26.4550  22
 -10  12 -14 88.6443 26.0238  23
 -10  12 -13 68.3004 32.0452  27
 -10  12 -13 27.3993 26.0314  23
 -10  12 -13 45.1642 26.0916  22
 -10  12 -13 28.4627 26.6357   8
 -10  12 -13 50.9043 29.8117  13
 -10  12 -12 64.9244 26.8141  22
 -10  12 -12 52.0489 26.6191  23
 -10  12 -12 68.1870 30.1045  13
 -10  12 -12 38.3789 25.9670   8
 -10  12 -12 52.8801 31.2519  27
 -10  12 -11 50.2565 26.6478  23
 -10  12 -11 34.4008 29.2412  13
 -10  12 -11 12.3654 24.4652   8
 -10  12 -11 26.2849 31.0395  27
 -10  12 -10 31.0543 26.9383  23
 -10  12 -10 35.3380 29.0327  13
 -10  12 -10 24.9001 23.6612   8
 -10  12 -10-8.36116 30.0183  27
 -10  12  -9 17.2211 26.8444  23
 -10  12  -9 11.2907 28.4646  13
 -10  12  -9 80.5025 23.4590   8
 -10  12  -9-3.67353 29.4802  27
 -10  12  -8 39.3703 26.8211  23
 -10  12  -8 39.8705 22.3215  11
 -10  12  -8 24.3471 28.2867  13
 -10  12  -8 32.9753 22.4908   8
 -10  12  -8 26.2718 28.8178  27
 -10  12  -7 118.423 27.8576  23
 -10  12  -7 134.114 23.9554  11
 -10  12  -7 180.153 30.2239  13
 -10  12  -7 163.342 30.0504  27
 -10  12  -6 166.887 28.4659  23
 -10  12  -6 169.058 29.0212  27
 -10  12  -6 170.523 24.5262  11
 -10  12  -6 218.638 29.7316  13
 -10  12  -5 15.6652 27.1851  27
 -10  12  -5 5.27814 23.8996  11
 -10  12  -5 4.93439 27.9282  13
 -10  12  -4 135.778 25.8284  11
 -10  12  -4 144.022 28.9148  13
 -10  12  -4 127.349 20.1939  17
 -10  12  -4 86.9466 27.6386  27
 -10  12  -4 111.620 20.9479  28
 -10  12  -3 105.704 22.0520  28
 -10  12  -3 85.3133 27.5763  27
 -10  12  -3 71.8012 28.2839  13
 -10  12  -3 63.2695 25.4360  11
 -10  12  -3 47.9255 26.5138  23
 -10  12  -2 270.216 30.1351  27
 -10  12  -2 225.499 24.1961  28
 -10  12  -2 232.246 28.7284  11
 -10  12  -2 223.684 28.2409  23
 -10  12  -1 325.631 29.9517  23
 -10  12  -1 286.166 29.9454  11
 -10  12  -1 353.782 30.5832  27
 -10  12  -1 339.177 27.0006  28
 -10  12  -1 343.651 32.4851  30
 -10  12   0 40.4836 26.1399  23
 -10  12   0 77.1765 28.1078  11
 -10  12   0 79.9828 24.6421  28
 -10  12   0 43.9586 27.3602  27
 -10  12   0 77.4602 29.3320  30
 -10  12   1 37.3000 26.4514  23
 -10  12   1 20.1078 27.9405  11
 -10  12   1 21.5337 25.0133  28
 -10  12   1-13.9877 27.5661  27
 -10  12   1 17.3443 28.4519  30
 -10  12   2 3.49442 25.4903  23
 -10  12   2 8.86986 28.9906  11
 -10  12   2-9.22263 25.9808  28
 -10  12   2 24.1305 28.6077  30
 -10  12   3 148.084 28.0982  28
 -10  12   3 178.271 31.5383  11
 -10  12   3 113.372 27.0603  23
 -10  12   3 145.296 23.4123   5
 -10  12   3 143.570 29.7779  30
 -10  12   4 152.772 29.4256  28
 -10  12   4 154.551 31.4231  11
 -10  12   4 205.670 25.3220   5
 -10  12   4 165.440 29.7863  30
 -10  12   4 183.503 26.8851  23
 -10  12   5 239.893 31.4361  28
 -10  12   5 283.853 27.5180   5
 -10  12   5 204.328 30.6369  30
 -10  12   5 277.043 27.6356  23
 -10  12   6 26.4725 29.6130  28
 -10  12   6 10.2158 24.8078  23
 -10  12   6 43.0528 26.5064   5
 -10  12   6 58.7051 28.9220  30
 -10  12   7 20.1799 30.9032  28
 -10  12   7 83.6529 32.2353  11
 -10  12   7 37.4885 24.6619  23
 -10  12   7 24.1622 27.8105   5
 -10  12   7 18.9925 28.2075  30
 -10  12   8 90.4435 33.0164  11
 -10  12   8 125.011 29.9838   5
 -10  12   8 157.825 32.9073  28
 -10  12   9 47.0855 30.3951   5
 -10  13 -13 101.429 31.5690  13
 -10  13 -13 99.5406 26.5695  23
 -10  13 -13 89.6990 26.5792  22
 -10  13 -12 124.301 27.4568  23
 -10  13 -12 173.212 32.0998  13
 -10  13 -12 149.564 33.0028  27
 -10  13 -11 49.8674 28.0638  23
 -10  13 -11 40.1479 30.2288  13
 -10  13 -11 44.5657 31.3168  27
 -10  13 -10 95.0388 28.6018  23
 -10  13 -10 70.5799 31.1877  13
 -10  13 -10 62.6668 30.8153  27
 -10  13  -9 84.4281 28.2659  23
 -10  13  -9 136.802 30.9732  13
 -10  13  -9 147.542 30.8787  27
 -10  13  -8 156.084 28.7495  23
 -10  13  -8 146.117 30.6928  13
 -10  13  -8 126.845 24.3362  11
 -10  13  -7 54.5113 27.9142  23
 -10  13  -7 82.7244 29.7739  13
 -10  13  -7 32.8392 24.0995  11
 -10  13  -7 50.5102 28.7566  27
 -10  13  -6 160.037 28.6624  23
 -10  13  -6 185.167 29.5634  27
 -10  13  -6 160.893 26.3025  11
 -10  13  -6 180.004 30.8263  13
 -10  13  -5 40.4394 28.1635  27
 -10  13  -5 36.9514 29.6129  13
 -10  13  -5 32.0083 25.9280  11
 -10  13  -4 87.3452 27.1191  11
 -10  13  -4 69.9781 30.3089  13
 -10  13  -4 74.7089 21.2148  17
 -10  13  -4 58.6932 21.8563  28
 -10  13  -4 93.5179 28.4318  27
 -10  13  -3 36.7604 28.1497  23
 -10  13  -3-26.9737 29.5395  13
 -10  13  -3 32.4307 26.6202  11
 -10  13  -3 47.2685 21.9154  17
 -10  13  -3 43.9436 22.8125  28
 -10  13  -3-10.9162 27.5270  27
 -10  13  -2 75.4995 23.9601  28
 -10  13  -2 38.2141 27.8301  27
 -10  13  -2 20.0315 27.7760  11
 -10  13  -2 57.1661 27.7260  23
 -10  13  -1 30.2837 24.5977  28
 -10  13  -1 49.3607 27.4095  27
 -10  13  -1 59.2631 28.5306  11
 -10  13  -1 39.9562 26.4038  23
 -10  13   0 222.479 29.4675  27
 -10  13   0 260.689 27.9738  28
 -10  13   0 266.783 31.6055  11
 -10  13   0 177.347 28.6920  23
 -10  13   1 131.287 27.6878  23
 -10  13   1 111.332 30.1453  11
 -10  13   1 108.091 27.5237  27
 -10  13   1 127.768 28.2765  28
 -10  13   1 173.580 30.3742  30
 -10  13   2-10.6698 26.0551  23
 -10  13   2 76.4674 31.1743  11
 -10  13   2 3.51404 27.4938  28
 -10  13   2 33.9953 26.3595  27
 -10  13   2 84.5937 29.3882  30
 -10  13   3 39.1082 26.6697  23
 -10  13   3-6.24903 30.1960  11
 -10  13   3 2.33798 26.4838  27
 -10  13   3-3.66104 28.4387  28
 -10  13   3 22.1323 28.4585  30
 -10  13   4 61.6177 29.4401  28
 -10  13   4 52.8046 31.9408  11
 -10  13   4 37.2683 24.8586   5
 -10  13   4 75.9589 29.2015  30
 -10  13   4 27.1480 26.0464  23
 -10  13   5 50.9103 30.5537  28
 -10  13   5 8.38341 26.2703   5
 -10  13   5 2.73132 27.9963  30
 -10  13   5 41.7866 26.7692  23
 -10  13   6 122.347 32.0333  28
 -10  13   6 149.230 28.2557   5
 -10  13   6 127.427 29.3371  30
 -10  13   6 123.235 26.9085  23
 -10  13   7 38.1573 25.2032  23
 -10  13   7 90.5967 28.8674   5
 -10  13   7 52.2465 32.5516  28
 -10  14 -11-27.2383 28.0277  23
 -10  14 -11 29.4391 31.9386  13
 -10  14 -11-9.13140 31.0993  27
 -10  14 -10 3.62862 27.2216  23
 -10  14 -10-10.4702 31.1936  13
 -10  14 -10 47.1160 30.8254  27
 -10  14  -9 29.6128 28.3663  23
 -10  14  -9 23.6324 31.5053  13
 -10  14  -9-67.9890 30.6434  27
 -10  14  -8-3.77038 28.3815  23
 -10  14  -8 7.92360 30.7422  13
 -10  14  -8 17.0563 24.9939  11
 -10  14  -8 16.7795 29.2916  27
 -10  14  -7 166.397 29.5516  23
 -10  14  -7 183.988 33.0508  13
 -10  14  -7 172.341 26.7897  11
 -10  14  -7 196.662 30.8309  27
 -10  14  -6 223.433 30.5487  23
 -10  14  -6 299.403 33.9450  13
 -10  14  -6 251.273 28.9716  11
 -10  14  -6 227.072 31.1376  27
 -10  14  -5 140.779 28.5044  11
 -10  14  -5 119.294 31.9333  13
 -10  14  -5 143.320 29.5614  27
 -10  14  -4-23.0849 28.3545  23
 -10  14  -4 12.3174 28.4895  11
 -10  14  -4 21.5067 31.3641  13
 -10  14  -4 39.3150 22.7605  17
 -10  14  -4 19.2996 23.4158  28
 -10  14  -4-4.14571 28.1643  27
 -10  14  -3 47.6826 27.9819  23
 -10  14  -3 30.1729 28.0161  11
 -10  14  -3 37.8029 30.9299  13
 -10  14  -3 56.4865 23.2649  17
 -10  14  -3-7.12300 23.8841  28
 -10  14  -3-13.8919 27.6307  27
 -10  14  -2 68.2767 28.5252  23
 -10  14  -2 90.9656 30.1310  11
 -10  14  -2 77.2539 27.5097  27
 -10  14  -2 75.7150 25.2294  28
 -10  14  -1 120.268 28.9817  23
 -10  14  -1 145.606 31.3882  11
 -10  14  -1 119.057 27.2141  28
 -10  14  -1 178.785 28.6820  27
 -10  14   0 167.969 29.2015  23
 -10  14   0 147.611 31.7226  11
 -10  14   0 160.189 27.9654  28
 -10  14   0 171.558 28.8563  27
 -10  14   1 15.5203 27.8655  23
 -10  14   1 45.1244 30.8383  11
 -10  14   1 15.7698 28.3371  28
 -10  14   1 19.2088 26.9183  27
 -10  14   2 23.3659 28.2699  23
 -10  14   2 36.6056 31.3790  11
 -10  14   2 25.5346 29.1395  28
 -10  14   2 26.3794 27.3234  27
 -10  14   3 5.25579 26.8022  23
 -10  14   3 43.6047 32.6652  11
 -10  14   3-4.72135 29.5296  28
 -10  14   3 39.0464 26.8310  27
 -10  14   4 72.1033 26.8013  23
 -10  14   4 93.6481 33.9079  11
 -10  14   4 64.1222 31.4749  28
 -10  14   5 207.308 32.4524  28
 -10  15  -9 26.0814 29.2009  23
 -10  15  -9 1.79944 31.7121  13
 -10  15  -9 48.6770 29.9883  27
 -10  15  -8 0.94678 28.1439  23
 -10  15  -8 42.5014 32.1693  13
 -10  15  -8 58.4541 26.7021  11
 -10  15  -8 61.6366 29.9038  27
 -10  15  -7 68.1765 29.6787  23
 -10  15  -7 73.6374 32.9368  13
 -10  15  -7 78.0323 27.6761  11
 -10  15  -7 57.3425 29.9011  27
 -10  15  -6 41.6747 30.0300  23
 -10  15  -6 39.4650 28.3242  11
 -10  15  -6 60.2436 32.0398  13
 -10  15  -6 35.6644 28.6115  27
 -10  15  -5 155.517 29.2015  11
 -10  15  -5 178.548 33.3963  13
 -10  15  -5 178.311 29.9193  27
 -10  15  -4 27.0728 28.6553  23
 -10  15  -4 54.1143 33.1289  13
 -10  15  -4 43.8725 29.5850  11
 -10  15  -4 53.8255 24.6212  17
 -10  15  -4 79.2038 25.2523  28
 -10  15  -4 33.5235 28.6920  27
 -10  15  -3 48.2221 28.3577  23
 -10  15  -3 48.2759 29.8063  11
 -10  15  -3 47.6869 24.8818  17
 -10  15  -3 9.77174 25.4377  28
 -10  15  -3 60.2795 28.4374  27
 -10  15  -2 6.70810 28.2701  23
 -10  15  -2 5.85030 30.1545  11
 -10  15  -2 49.1539 28.0927  27
 -10  15  -2 40.4418 26.6741  28
 -10  15  -1 40.7784 28.5864  23
 -10  15  -1 19.0611 30.9600  11
 -10  15  -1 75.7654 27.5214  28
 -10  15  -1 44.3224 26.3874  27
 -10  15   0 53.2830 28.7604  23
 -10  15   0 66.7175 32.1798  11
 -10  15   0 78.1936 28.3194  28
 -10  15   0 47.0382 26.8096  27
 -10  15   1 124.745 29.7827  23
 -10  15   1 123.945 27.6723  27
 -10  15   1 130.058 30.5942  28
 -10  15   1 150.631 34.1309  11
 -10  15   2 139.119 31.0439  28
 -10  15   2 93.4294 33.1938  11
 -10  15   3 19.2099 30.2499  28
 -10  16  -7 147.020 29.9429  27
 -10  16  -7 170.683 29.9064  11
 -10  16  -6 95.4224 28.4027  27
 -10  16  -6 91.7633 29.7570  11
 -10  16  -5 84.2335 28.0628  27
 -10  16  -5 13.5674 30.0819  11
 -10  16  -4 8.87039 26.0255  28
 -10  16  -4 33.9522 27.7058  27
 -10  16  -4 5.62853 29.9481  11
 -10  16  -3 78.0153 27.6677  27
 -10  16  -3 66.2764 27.0657  28
 -10  16  -3 51.3242 26.2289  17
 -10  16  -3 47.4137 31.0326  11
 -10  16  -2 54.8983 27.7013  28
 -10  16  -2 42.6729 27.2838  17
 -10  16  -2 21.8611 31.7970  11
 -10  16  -1 112.843 29.1780  28
  -9 -11   2 592.960 38.2398   6
  -9 -11   3 76.6024 27.8417   8
  -9 -11   3 81.4526 34.0812   6
  -9 -11   4 337.758 37.2930   6
  -9 -11   5 50.0969 34.6403   6
  -9 -11   6 108.762 36.7742   6
  -9 -10  -2 159.528 29.3656  18
  -9 -10  -1 136.929 33.6145   2
  -9 -10  -1 82.8108 26.7867   8
  -9 -10  -1 75.9764 28.2392  18
  -9 -10   0 46.2843 32.7501   2
  -9 -10   0 30.3088 35.7229   4
  -9 -10   0 0.77528 27.4108  18
  -9 -10   0 46.0998 31.7750   6
  -9 -10   0 92.8833 27.7871   8
  -9 -10   1 176.992 34.1871  15
  -9 -10   1 210.416 30.4989  23
  -9 -10   1 171.625 35.9172   4
  -9 -10   1 192.211 35.0761   2
  -9 -10   1 168.729 28.3236  18
  -9 -10   1 226.375 31.6941  20
  -9 -10   1 163.181 27.9296   8
  -9 -10   1 205.255 33.5661   6
  -9 -10   2 58.9987 32.8546  15
  -9 -10   2 155.083 30.5736  20
  -9 -10   2 139.363 27.9100  18
  -9 -10   2 145.625 33.9782   6
  -9 -10   2 113.437 28.3707   8
  -9 -10   2 184.276 29.6716  23
  -9 -10   3 60.2339 33.5116  15
  -9 -10   3 76.4821 28.6488  23
  -9 -10   3 86.4506 26.8775  18
  -9 -10   3 154.905 30.6490  20
  -9 -10   3 51.9087 33.5516   6
  -9 -10   4 115.734 33.7264  15
  -9 -10   4 174.086 34.4412   2
  -9 -10   4 62.5492 35.6475   4
  -9 -10   4 180.639 30.4882  20
  -9 -10   4 123.628 35.2185   6
  -9 -10   4 133.859 29.4246  23
  -9 -10   5-11.2824 34.7776   4
  -9 -10   5-37.2205 32.5835   2
  -9 -10   5 41.0270 28.7622  20
  -9 -10   5-12.3562 35.3020   6
  -9 -10   5 45.4797 28.2095  23
  -9 -10   6 21.6131 35.9444   4
  -9 -10   6 68.2842 33.6443   2
  -9 -10   6 112.549 29.1991  20
  -9 -10   6 86.9519 36.5916   6
  -9 -10   6 90.2142 28.3965  23
  -9 -10   7-11.2626 32.8366   2
  -9 -10   7 45.4707 36.2886   4
  -9 -10   7 24.1438 27.9419  20
  -9 -10   7 77.4822 37.1853   6
  -9 -10   7-14.8350 28.9525  23
  -9 -10   8 160.244 36.4608   4
  -9 -10   8 202.546 33.9281   2
  -9 -10   8 119.880 28.3396  23
  -9 -10   8 170.285 28.8918  20
  -9 -10   8 177.498 38.8971   6
  -9 -10   9 130.740 28.4031  30
  -9 -10   9 236.901 40.2375   9
  -9 -10   9 165.191 36.9352   4
  -9 -10   9 164.552 33.6480   2
  -9 -10   9 96.3903 27.3293  23
  -9 -10   9 166.107 28.0317  20
  -9 -10   9 177.490 39.6128   6
  -9 -10  10-0.92173 27.9275  30
  -9 -10  10 10.6596 37.1817   9
  -9 -10  10-3.07347 25.5283  23
  -9 -10  10 48.5802 26.1546  20
  -9 -10  10 29.0899 32.4249   2
  -9 -10  10 3.46599 38.7846   6
  -9 -10  11 2.89407 29.7080  30
  -9  -9  -4 23.4127 26.0608   8
  -9  -9  -4 50.9473 27.5035  18
  -9  -9  -4 55.5157 33.5835   4
  -9  -9  -4 80.0032 31.9318   2
  -9  -9  -3 179.319 29.8804  23
  -9  -9  -3 146.930 27.8161   8
  -9  -9  -3 111.323 30.0222  20
  -9  -9  -3 132.896 28.7354  18
  -9  -9  -3 112.381 34.2060   4
  -9  -9  -3 182.171 32.6657   2
  -9  -9  -2 44.6098 33.9502   4
  -9  -9  -2 70.6135 31.7547   2
  -9  -9  -2 26.7197 32.2801  15
  -9  -9  -2 32.8363 28.4898  23
  -9  -9  -2 19.0780 27.2587  18
  -9  -9  -2 21.1362 29.2151  20
  -9  -9  -2 19.5264 29.9461   6
  -9  -9  -2 55.7011 27.3225   8
  -9  -9  -1 184.462 34.8607   4
  -9  -9  -1 249.026 33.5540   2
  -9  -9  -1 152.082 33.8978  15
  -9  -9  -1 167.039 27.9812  18
  -9  -9  -1 182.205 28.8082   8
  -9  -9  -1 193.810 32.4266   6
  -9  -9   0-7.55761 33.4033   4
  -9  -9   0 45.8779 31.7432   2
  -9  -9   0 25.8995 32.0675  15
  -9  -9   0 70.5813 28.5805  23
  -9  -9   0-3.70333 25.4423  18
  -9  -9   0 29.4248 31.0859   6
  -9  -9   0 11.3347 27.0516   8
  -9  -9   1 150.831 32.6776   2
  -9  -9   1 120.159 35.0929   4
  -9  -9   1 135.810 32.8603  15
  -9  -9   1 147.044 30.0640  20
  -9  -9   1 139.298 26.7526  18
  -9  -9   1 153.491 28.2721   8
  -9  -9   1 160.618 33.4350   6
  -9  -9   1 169.394 29.9922  23
  -9  -9   2 120.001 32.2490  15
  -9  -9   2 145.609 26.3526  18
  -9  -9   2 140.332 29.7145  20
  -9  -9   2 156.148 33.3138   6
  -9  -9   2 212.506 29.4973  23
  -9  -9   3 11.0241 31.9206  15
  -9  -9   3 79.2061 28.3928  23
  -9  -9   3 56.1973 28.7300  20
  -9  -9   3 39.5231 25.1155  18
  -9  -9   3-22.9318 33.3325   6
  -9  -9   4 116.951 28.0095  23
  -9  -9   4 45.6596 34.0331   4
  -9  -9   4 136.240 32.0395   2
  -9  -9   4 99.0999 25.2674  18
  -9  -9   4 113.892 29.3977  20
  -9  -9   4 108.840 34.3961   6
  -9  -9   5 263.469 29.3885  23
  -9  -9   5 150.884 32.6845   2
  -9  -9   5 212.626 35.3680   4
  -9  -9   5 211.737 29.5876  20
  -9  -9   5 221.869 37.0927   6
  -9  -9   6 48.2982 24.8637  30
  -9  -9   6 28.2433 26.5001  23
  -9  -9   6-2.56989 33.8277   4
  -9  -9   6 24.1926 30.6439   2
  -9  -9   6 43.3706 27.7884  20
  -9  -9   6 44.5720 36.3327   6
  -9  -9   7 36.3300 26.0129  30
  -9  -9   7 46.9958 31.3102   2
  -9  -9   7-27.1133 33.8242   4
  -9  -9   7 10.3495 26.2810  23
  -9  -9   7-4.41448 27.5607  20
  -9  -9   7 96.7657 36.6414   6
  -9  -9   8 155.842 28.6105  30
  -9  -9   8 190.272 37.4726   9
  -9  -9   8 184.375 35.3890   4
  -9  -9   8 175.633 32.5458   2
  -9  -9   8 154.354 27.0608  23
  -9  -9   8 173.364 28.2383  20
  -9  -9   8 196.501 38.3599   6
  -9  -9   9 5.59643 28.0164  30
  -9  -9   9 59.4134 35.8833   9
  -9  -9   9 28.0596 33.9754   4
  -9  -9   9 42.6602 30.9715   2
  -9  -9   9 31.3186 26.0199  23
  -9  -9   9 19.7538 26.0590  20
  -9  -9   9-21.9657 37.2341   6
  -9  -9  10 106.753 29.7800  30
  -9  -9  10 148.388 36.6927   9
  -9  -9  10 196.152 33.1561   2
  -9  -9  10 110.962 26.6556  23
  -9  -9  10 132.678 27.1623  20
  -9  -9  10 150.248 39.0764   6
  -9  -9  11 226.278 31.8414  30
  -9  -9  11 304.726 37.9260   9
  -9  -9  11 266.149 33.3192   2
  -9  -9  11 178.218 34.2696   4
  -9  -9  11 205.613 26.7556  23
  -9  -9  11 288.033 26.8916  20
  -9  -9  11 242.313 40.7283   6
  -9  -9  12 93.2036 35.9650   9
  -9  -9  12 66.5100 31.4238  30
  -9  -9  12 64.6470 39.6669   6
  -9  -9  12 152.018 31.6616   2
  -9  -9  12 59.6279 33.9104   4
  -9  -8  -7 55.8263 29.9112   2
  -9  -8  -6 23.6238 27.9145  23
  -9  -8  -6 19.0402 26.5981   8
  -9  -8  -6 26.3815 27.5308  18
  -9  -8  -6 57.3508 28.4729  20
  -9  -8  -6 14.7531 31.3892   4
  -9  -8  -6 7.51016 29.7242   2
  -9  -8  -5 85.9221 28.1330  23
  -9  -8  -5 95.3347 27.4117   8
  -9  -8  -5 38.2615 27.0810  18
  -9  -8  -5 88.9137 28.5084  20
  -9  -8  -5-5.16588 31.8179   4
  -9  -8  -5 42.6865 30.1583   2
  -9  -8  -4 269.178 32.5214   2
  -9  -8  -4 168.824 33.1647   4
  -9  -8  -4 205.409 32.7953  15
  -9  -8  -4 210.871 29.5735  23
  -9  -8  -4 230.599 30.5002  20
  -9  -8  -4 154.668 27.7580  18
  -9  -8  -4 164.647 27.9558   8
  -9  -8  -3 326.018 34.9377   4
  -9  -8  -3 354.617 32.8338   2
  -9  -8  -3 258.411 33.8862  15
  -9  -8  -3 326.223 29.5158  22
  -9  -8  -3 283.211 30.3585  23
  -9  -8  -3 254.999 28.4487  18
  -9  -8  -3 298.072 31.1068  20
  -9  -8  -3 280.571 29.0965   8
  -9  -8  -3 318.905 32.8283   6
  -9  -8  -2 67.9449 30.2422   2
  -9  -8  -2 111.747 32.6845   4
  -9  -8  -2 95.2493 31.0692  15
  -9  -8  -2 101.401 27.6009  23
  -9  -8  -2 92.1834 26.4666  22
  -9  -8  -2 59.4191 25.5875  18
  -9  -8  -2 39.9461 27.9332  20
  -9  -8  -2 109.106 27.1885   8
  -9  -8  -2 95.7894 30.6898   6
  -9  -8  -1 101.138 31.1908  15
  -9  -8  -1 88.7472 24.9972  18
  -9  -8  -1 116.028 27.9028   8
  -9  -8  -1 161.109 31.9823   6
  -9  -8   0 154.629 30.6473   2
  -9  -8   0 135.871 31.2056  15
  -9  -8   0 201.133 29.4938  23
  -9  -8   0 157.957 27.7446  22
  -9  -8   0 116.824 25.0664  18
  -9  -8   0 148.497 29.1831  20
  -9  -8   0 217.556 33.4147   6
  -9  -8   0 138.134 27.8742   8
  -9  -8   1-6.35091 29.2146   2
  -9  -8   1 39.7688 29.9151  15
  -9  -8   1 38.1514 24.0388  18
  -9  -8   1-6.62850 27.4489  20
  -9  -8   1-9.57860 30.9274   6
  -9  -8   1 20.4743 27.2819  23
  -9  -8   1 67.7226 25.8095  22
  -9  -8   2 163.756 31.1934  15
  -9  -8   2 163.351 28.3577  23
  -9  -8   2 199.769 26.6192  22
  -9  -8   2 198.957 24.8617  18
  -9  -8   2 194.519 29.0924  20
  -9  -8   2 216.128 33.5611   6
  -9  -8   3 457.784 33.8713   2
  -9  -8   3 372.390 34.8094  15
  -9  -8   3 365.762 29.7923  22
  -9  -8   3 393.813 31.0578  23
  -9  -8   3 415.859 31.8124  20
  -9  -8   3 409.774 27.2253  18
  -9  -8   3 472.507 37.4527   6
  -9  -8   4 85.0147 23.2618  30
  -9  -8   4 99.2042 27.4458  23
  -9  -8   4 85.8431 25.7332  22
  -9  -8   4 66.7830 29.4229   2
  -9  -8   4 38.5653 27.1362  20
  -9  -8   4 97.4238 23.6859  18
  -9  -8   4 93.6500 34.2539   6
  -9  -8   5 97.7624 24.8669  30
  -9  -8   5 135.844 25.8607  22
  -9  -8   5 110.975 27.4620  23
  -9  -8   5 78.3943 29.6672   2
  -9  -8   5 69.5979 27.1917  20
  -9  -8   5 127.883 33.8635   6
  -9  -8   6 324.128 28.2856  30
  -9  -8   6 442.236 29.6251  23
  -9  -8   6 391.896 28.4277  22
  -9  -8   6 319.648 32.9324   2
  -9  -8   6 441.361 31.2315  20
  -9  -8   6 352.050 38.0143   6
  -9  -8   7 108.475 27.1330  30
  -9  -8   7 83.1159 29.5663   2
  -9  -8   7 92.8380 26.1465  23
  -9  -8   7 78.9297 24.3094  22
  -9  -8   7 95.7090 27.0945  20
  -9  -8   7 51.4116 35.0968   6
  -9  -8   8 113.209 27.9996  30
  -9  -8   8 160.537 35.0839   9
  -9  -8   8 46.7275 29.1594   2
  -9  -8   8 160.050 26.2626  23
  -9  -8   8 145.911 24.7052  22
  -9  -8   8 84.7199 26.3158  20
  -9  -8   8 103.648 36.5613   6
  -9  -8   9 184.479 30.0757  30
  -9  -8   9 277.038 36.1184   9
  -9  -8   9 143.816 31.1582   2
  -9  -8   9 202.541 34.5490   4
  -9  -8   9 226.017 26.7216  23
  -9  -8   9 193.912 27.8478  20
  -9  -8   9 190.017 38.3167   6
  -9  -8  10 25.4936 29.0680  30
  -9  -8  10 65.5781 34.4098   9
  -9  -8  10-8.69768 31.8178   4
  -9  -8  10 38.8301 29.6996   2
  -9  -8  10 49.1390 24.3665  23
  -9  -8  10 16.2500 24.2498  20
  -9  -8  10 32.9470 37.3392   6
  -9  -8  11 12.7241 30.0815  30
  -9  -8  11 2.57276 33.7534   9
  -9  -8  11 57.4027 29.7127   2
  -9  -8  11-13.0561 31.7753   4
  -9  -8  11 34.1878 23.5225  23
  -9  -8  11 59.1014 24.2840  20
  -9  -8  11 70.2685 38.2274   6
  -9  -8  12 12.0809 31.1399  30
  -9  -8  12-2.47796 33.1577   9
  -9  -8  12-5.93674 32.3331   4
  -9  -8  12 37.9077 30.1577   2
  -9  -8  13 107.316 32.9101  30
  -9  -8  13 92.5068 30.0724   2
  -9  -8  13 108.120 32.2109   4
  -9  -8  14-17.3037 32.5830  30
  -9  -7  -9 39.4988 27.3852   8
  -9  -7  -8 64.8179 27.5265  23
  -9  -7  -8 67.5807 27.3923   8
  -9  -7  -8 79.8348 27.7620  20
  -9  -7  -8 41.6752 27.4636  18
  -9  -7  -8 56.1679 29.1432   4
  -9  -7  -8 119.445 28.2953   2
  -9  -7  -7 237.839 30.0875   2
  -9  -7  -7 233.237 31.8168   4
  -9  -7  -7 177.389 33.0164  15
  -9  -7  -7 244.509 29.7432  23
  -9  -7  -7 243.021 29.2378  20
  -9  -7  -7 265.524 28.7865  18
  -9  -7  -7 225.453 28.7261   8
  -9  -7  -6 42.5441 31.0131   4
  -9  -7  -6 68.3088 29.5663   2
  -9  -7  -6 17.1391 31.5154  15
  -9  -7  -6 106.406 25.5649  22
  -9  -7  -6 65.6883 26.9496  23
  -9  -7  -6 81.4945 27.5467  20
  -9  -7  -6 68.7463 27.5622  18
  -9  -7  -6 63.0427 26.9633   8
  -9  -7  -5-30.1583 31.2548   4
  -9  -7  -5 61.2046 29.0222   2
  -9  -7  -5 65.8050 31.0113  15
  -9  -7  -5 131.501 26.0834  22
  -9  -7  -5 53.8939 26.8658  23
  -9  -7  -5 35.0809 25.3475  18
  -9  -7  -5 132.648 28.6704  20
  -9  -7  -5 73.6781 26.6696   8
  -9  -7  -4 346.997 31.3079   2
  -9  -7  -4 302.555 32.7426  15
  -9  -7  -4 280.451 29.3061  23
  -9  -7  -4 316.550 28.0891  22
  -9  -7  -4 298.560 30.2910  20
  -9  -7  -4 271.736 27.7342  18
  -9  -7  -4 290.117 28.8055   8
  -9  -7  -3 120.734 28.9972   2
  -9  -7  -3 107.115 30.5184  15
  -9  -7  -3 126.836 25.6087  22
  -9  -7  -3 134.146 27.9999  23
  -9  -7  -3 39.5877 24.2334  18
  -9  -7  -3 92.3771 27.9682  20
  -9  -7  -3 70.4712 26.5982   8
  -9  -7  -3 105.825 30.3306   6
  -9  -7  -2 196.170 29.3668   2
  -9  -7  -2 150.325 24.8589  18
  -9  -7  -2 149.135 27.1016   8
  -9  -7  -2 157.329 31.8012   6
  -9  -7  -2 129.307 29.9248  15
  -9  -7  -1 1119.57 42.7399   2
  -9  -7  -1 1100.68 44.0698  15
  -9  -7  -1 1112.08 38.0767  18
  -9  -7  -1 1199.22 45.0273   6
  -9  -7  -1 1050.21 41.2067   8
  -9  -7   0 97.0327 28.7786   2
  -9  -7   0 32.9247 25.6824  23
  -9  -7   0 44.3861 24.3534  22
  -9  -7   0 50.5026 28.9430  15
  -9  -7   0 52.6254 23.0388  18
  -9  -7   0 45.3869 26.8641  20
  -9  -7   0 1.88975 30.8434   6
  -9  -7   0 50.9080 26.6620   8
  -9  -7   1 12.7131 25.4000  23
  -9  -7   1 16.9506 23.5656  22
  -9  -7   1 39.1055 28.5739  15
  -9  -7   1 20.0378 21.7426  18
  -9  -7   1-6.44249 25.4788  20
  -9  -7   1 32.9808 30.8972   6
  -9  -7   2 133.202 32.3267   6
  -9  -7   2 134.724 21.8289  30
  -9  -7   2 167.343 26.9647  23
  -9  -7   2 140.233 24.8373  22
  -9  -7   2 109.419 27.2538  20
  -9  -7   2 151.424 22.2295  18
  -9  -7   2 57.6152 28.3421  15
  -9  -7   3 12.5220 21.9180  30
  -9  -7   3 49.8232 23.7470  22
  -9  -7   3 56.9286 25.2989  23
  -9  -7   3 56.5251 27.5571   2
  -9  -7   3 33.9825 21.2485  18
  -9  -7   3 32.4289 26.0492  20
  -9  -7   3 61.9948 32.1074   6
  -9  -7   4 50.5919 22.7529  30
  -9  -7   4 19.6592 23.7938  22
  -9  -7   4 18.4164 24.8006  23
  -9  -7   4 70.5810 27.8194   2
  -9  -7   4 32.6066 21.1265  18
  -9  -7   4 76.4307 25.8205  20
  -9  -7   4 40.5250 31.7147   6
  -9  -7   5 753.396 33.3819  30
  -9  -7   5 746.836 33.2301  22
  -9  -7   5 731.698 34.4255  23
  -9  -7   5 716.446 36.2500   2
  -9  -7   5 710.877 34.6585  20
  -9  -7   5 732.861 41.2561   6
  -9  -7   6 18.9315 24.8609  30
  -9  -7   6 58.4106 24.9215  23
  -9  -7   6 76.6768 24.2113  22
  -9  -7   6 91.7174 28.0360   2
  -9  -7   6 19.7297 24.9050  20
  -9  -7   6 15.2267 33.5815   6
  -9  -7   7 32.7753 26.1383  30
  -9  -7   7 24.2132 28.2035   2
  -9  -7   7 10.8190 22.8043  22
  -9  -7   7 4.96709 24.6949  23
  -9  -7   7 44.4591 25.4831  20
  -9  -7   7 16.6266 33.4533   6
  -9  -7   8 31.6947 27.3214  30
  -9  -7   8 54.4289 32.0537   9
  -9  -7   8 79.1330 28.1417   2
  -9  -7   8 76.7342 22.5702  22
  -9  -7   8 47.9041 23.9731  23
  -9  -7   8 20.3101 24.3719  20
  -9  -7   8 36.1244 34.1893   6
  -9  -7   9 54.2626 28.9058  30
  -9  -7   9 32.5258 32.0385   9
  -9  -7   9 64.4088 28.0379   2
  -9  -7   9 60.2645 24.0950  23
  -9  -7   9 61.3139 22.8240  22
  -9  -7   9 7.86500 23.9677  20
  -9  -7   9 27.5558 35.4380   6
  -9  -7  10 1154.35 45.6074   9
  -9  -7  10 1121.22 43.2407   2
  -9  -7  10 1171.80 38.8651  22
  -9  -7  10 1157.97 39.6248  23
  -9  -7  10 1126.97 39.6676  20
  -9  -7  10 1064.52 44.8017  30
  -9  -7  11 10.4419 31.5060   9
  -9  -7  11-1.58818 28.4796   2
  -9  -7  11 62.9849 23.5848  23
  -9  -7  11 6.43631 23.8585  20
  -9  -7  11 41.3556 30.6726  30
  -9  -7  12 14.6426 31.4408  30
  -9  -7  12-26.7348 30.9736   4
  -9  -7  12 20.6963 28.6646   2
  -9  -7  12 42.4238 31.1029   9
  -9  -7  13 16.8023 28.7092   2
  -9  -7  13 21.3903 30.5713   4
  -9  -7  13 75.4507 38.4900   6
  -9  -7  13 53.2375 32.3457  30
  -9  -7  14 49.1791 38.0481   6
  -9  -7  14-18.9196 33.2245  30
  -9  -6 -10 110.476 28.4542  18
  -9  -6 -10 111.968 27.8995   8
  -9  -6  -9 229.614 29.3225   4
  -9  -6  -9 203.521 27.9814   2
  -9  -6  -9 156.533 32.7076  15
  -9  -6  -9 282.666 27.7793  23
  -9  -6  -9 133.968 26.8854  20
  -9  -6  -9 159.686 28.5257  18
  -9  -6  -9 194.539 29.0501   8
  -9  -6  -8 934.583 38.6191   4
  -9  -6  -8 988.078 37.6345   2
  -9  -6  -8 927.157 42.2513  15
  -9  -6  -8 889.980 37.6304  23
  -9  -6  -8 925.020 36.6341  22
  -9  -6  -8 891.525 38.4106  20
  -9  -6  -8 792.528 37.4879  18
  -9  -6  -8 864.211 37.7121   8
  -9  -6  -7-3.53185 27.3661   2
  -9  -6  -7 5.60362 30.2299  15
  -9  -6  -7 15.3502 26.1592  23
  -9  -6  -7 69.9937 24.8103  22
  -9  -6  -7 42.2757 24.9777  18
  -9  -6  -7 15.6253 26.7444  20
  -9  -6  -7 4.56309 27.4006   8
  -9  -6  -6 28.2052 27.5458   2
  -9  -6  -6 61.4355 30.5117  15
  -9  -6  -6 83.3387 24.8399  22
  -9  -6  -6 27.1520 26.0150  23
  -9  -6  -6 77.3816 24.9653  18
  -9  -6  -6 49.7221 26.7922  20
  -9  -6  -6 76.4431 26.7376   8
  -9  -6  -5 33.1713 27.0866   2
  -9  -6  -5 118.630 30.2797  15
  -9  -6  -5 93.0459 26.6290  23
  -9  -6  -5 112.431 25.2968  22
  -9  -6  -5 36.8301 26.6906  20
  -9  -6  -5 18.5382 24.0801  18
  -9  -6  -5 35.9269 26.4886   8
  -9  -6  -4 360.195 30.8689   2
  -9  -6  -4 359.765 32.3838  15
  -9  -6  -4 410.649 29.0269  22
  -9  -6  -4 323.653 29.6386  23
  -9  -6  -4 395.456 30.2784  20
  -9  -6  -4 384.966 26.9432  18
  -9  -6  -4 362.070 32.9647   6
  -9  -6  -4 379.411 29.8443   8
  -9  -6  -3 48.6960 27.2158   2
  -9  -6  -3 35.5646 27.5217  15
  -9  -6  -3 23.6085 23.3262  22
  -9  -6  -3-4.50716 25.6180  23
  -9  -6  -3-3.63761 26.4645  20
  -9  -6  -3 8.37791 22.0779  18
  -9  -6  -3 33.8677 29.9755   6
  -9  -6  -3 6.34475 26.0217   8
  -9  -6  -2 1880.99 54.3954   2
  -9  -6  -2 1762.00 50.1471  18
  -9  -6  -2 1786.62 53.6504   8
  -9  -6  -2 1784.27 55.4052  15
  -9  -6  -1 28.3990 26.3112   2
  -9  -6  -1 8.06786 27.0912  15
  -9  -6  -1 9.05172 21.1210  18
  -9  -6  -1-8.87782 25.5880   8
  -9  -6  -1 16.7463 29.3747   6
  -9  -6   0 566.864 35.0930   6
  -9  -6   0 569.087 32.1174   2
  -9  -6   0 555.731 29.9251  22
  -9  -6   0 546.481 31.7918  23
  -9  -6   0 518.210 24.4984  30
  -9  -6   0 487.964 26.3408  18
  -9  -6   0 506.841 30.8967  20
  -9  -6   0 429.811 31.6816  15
  -9  -6   1-20.3680 29.3030   6
  -9  -6   1 0.88801 24.7050  23
  -9  -6   1-2.50012 22.8896  22
  -9  -6   1 38.4948 20.0056  30
  -9  -6   1-13.5810 20.1694  18
  -9  -6   1 40.9740 25.2312  20
  -9  -6   1 0.88402 25.9815  15
  -9  -6   2 46.5077 30.8343   6
  -9  -6   2 40.9761 21.2181  30
  -9  -6   2 44.8401 24.6637  23
  -9  -6   2 39.6066 22.7034  22
  -9  -6   2 37.3231 19.4062  18
  -9  -6   2 11.4646 24.3215  20
  -9  -6   2-7.92773 26.7780  15
  -9  -6   3 91.1098 23.2490  30
  -9  -6   3 64.3749 22.6947  22
  -9  -6   3 92.0160 24.3758  23
  -9  -6   3 82.5549 26.2843   2
  -9  -6   3 67.0429 24.4327  20
  -9  -6   3 107.779 19.9063  18
  -9  -6   3 80.6221 30.8067   6
  -9  -6   4 659.817 31.4139  30
  -9  -6   4 602.795 31.7174  23
  -9  -6   4 601.904 30.4647  22
  -9  -6   4 661.266 34.1216   2
  -9  -6   4 733.406 33.4284  20
  -9  -6   4 611.721 26.6579  18
  -9  -6   4 686.530 38.3771   6
  -9  -6   5 77.2605 24.3392  30
  -9  -6   5 51.3889 22.8150  22
  -9  -6   5 89.2898 24.6743  23
  -9  -6   5 97.3897 26.2764   2
  -9  -6   5 74.2946 24.9149  20
  -9  -6   5 121.871 31.9563   6
  -9  -6   6 271.648 27.7058  30
  -9  -6   6 272.123 24.6445  22
  -9  -6   6 256.464 26.4611  23
  -9  -6   6 259.113 28.1954   2
  -9  -6   6 280.968 26.9530  20
  -9  -6   6 270.939 34.3709   6
  -9  -6   7 3.73987 25.6281  30
  -9  -6   7-11.2415 21.6691  22
  -9  -6   7 47.2620 23.9899  23
  -9  -6   7 44.0436 26.8897   2
  -9  -6   7 12.9259 23.5451  20
  -9  -6   7-18.5411 32.4640   6
  -9  -6   8 28.7043 26.2230   2
  -9  -6   8 33.5630 21.4790  22
  -9  -6   8-1.55891 23.0271  23
  -9  -6   8 19.6515 23.5155  20
  -9  -6   8 11.7813 26.6431  30
  -9  -6   9 138.273 30.2795   9
  -9  -6   9 223.968 28.5069   2
  -9  -6   9 184.435 23.0872  22
  -9  -6   9 206.538 24.7312  23
  -9  -6   9 210.032 24.8843  20
  -9  -6   9 136.193 28.8578  30
  -9  -6  10 186.395 30.8198   9
  -9  -6  10 183.705 29.1135   2
  -9  -6  10 196.669 23.2945  22
  -9  -6  10 182.509 24.2208  23
  -9  -6  10 219.137 25.1265  20
  -9  -6  10 191.913 30.4827  30
  -9  -6  11 72.0135 30.7246  30
  -9  -6  11 18.5533 29.4173   9
  -9  -6  11 19.1044 26.8417   2
  -9  -6  11 29.1408 21.6033  23
  -9  -6  11 29.1110 20.3482  22
  -9  -6  11 42.7701 22.8875  20
  -9  -6  11-38.2549 35.6555   6
  -9  -6  12 380.761 32.5943   9
  -9  -6  12 325.956 34.3957  30
  -9  -6  12 382.719 39.9223   6
  -9  -6  12 373.947 30.7693   2
  -9  -6  13 48.2066 32.4177  30
  -9  -6  13 99.0533 37.5217   6
  -9  -6  13 101.725 28.1667   2
  -9  -6  14 45.6554 33.2873  30
  -9  -6  14 20.0999 37.5107   6
  -9  -6  15 109.858 34.5343  30
  -9  -6  15 99.2820 38.8198   6
  -9  -5 -11 62.2806 27.6404  18
  -9  -5 -11 107.616 25.8406  20
  -9  -5 -11 74.1137 28.8762   8
  -9  -5 -11 126.357 24.6997  23
  -9  -5 -10 46.9958 30.9332  15
  -9  -5 -10 93.9971 23.9090  22
  -9  -5 -10 55.2240 24.3828  23
  -9  -5 -10 11.8752 26.7872  18
  -9  -5 -10 59.5658 25.4715  20
  -9  -5 -10 46.0602 27.6799   8
  -9  -5  -9 113.371 26.5246   2
  -9  -5  -9 134.269 31.5603  15
  -9  -5  -9 163.076 25.1968  22
  -9  -5  -9 158.162 26.0878  23
  -9  -5  -9 118.260 27.4590  18
  -9  -5  -9 136.811 26.5348  20
  -9  -5  -9 60.2338 28.4815   8
  -9  -5  -8 54.7479 26.0468   2
  -9  -5  -8 7.32296 29.9881  15
  -9  -5  -8 15.6931 25.6032  23
  -9  -5  -8 40.0759 23.9106  22
  -9  -5  -8 46.8903 26.5345  20
  -9  -5  -8 19.8054 25.3014  18
  -9  -5  -8 37.4903 27.6589   8
  -9  -5  -7 568.054 31.1648   2
  -9  -5  -7 453.553 34.4206  15
  -9  -5  -7 474.845 29.2869  22
  -9  -5  -7 474.746 31.1986  23
  -9  -5  -7 461.821 31.4286  20
  -9  -5  -7 499.563 29.4681  18
  -9  -5  -7 532.350 32.6440   8
  -9  -5  -6 123.974 27.2020   2
  -9  -5  -6 39.6121 28.7668  15
  -9  -5  -6 93.5213 23.8810  22
  -9  -5  -6 86.2325 26.0020  23
  -9  -5  -6 173.067 27.4933  20
  -9  -5  -6 145.418 24.2092  18
  -9  -5  -6 174.337 27.5245   8
  -9  -5  -5 27.8240 26.7045   2
  -9  -5  -5 31.1905 27.6943  15
  -9  -5  -5 11.3832 25.2357  23
  -9  -5  -5 40.2620 23.5190  22
  -9  -5  -5 29.8680 25.7696  20
  -9  -5  -5 8.31422 22.1916  18
  -9  -5  -5 39.8925 25.8782   8
  -9  -5  -4 2.31701 25.7245   2
  -9  -5  -4 7.04891 26.5300  15
  -9  -5  -4 21.4362 23.1503  22
  -9  -5  -4-21.9647 24.9029  23
  -9  -5  -4 1.76284 24.8383  20
  -9  -5  -4-1.84246 21.0422  18
  -9  -5  -4 31.1263 28.8390   6
  -9  -5  -4 26.3607 25.6741   8
  -9  -5  -3 51.1266 26.1028   2
  -9  -5  -3 46.9445 26.7265  15
  -9  -5  -3 21.0748 24.8711  23
  -9  -5  -3 52.7271 23.7463  22
  -9  -5  -3 37.2097 20.8235  18
  -9  -5  -3 32.5942 24.7328  20
  -9  -5  -3 104.780 29.3098   6
  -9  -5  -3 75.2581 25.9195   8
  -9  -5  -2 20.8944 25.3166   8
  -9  -5  -2 31.1643 28.9853   6
  -9  -5  -2 52.7168 17.3580  30
  -9  -5  -2 39.8681 25.2105   2
  -9  -5  -2 10.7747 19.9967  18
  -9  -5  -2 32.6336 25.3761  15
  -9  -5  -1 573.452 35.1585   6
  -9  -5  -1 595.614 31.6621   8
  -9  -5  -1 611.830 25.9908  30
  -9  -5  -1 596.596 23.6344  27
  -9  -5  -1 585.201 32.8161  15
  -9  -5  -1 583.510 26.4831  18
  -9  -5  -1 651.195 32.5318   2
  -9  -5   0 332.363 32.3733   6
  -9  -5   0 262.663 25.7101  22
  -9  -5   0 348.351 27.0867  23
  -9  -5   0 306.324 22.6385  30
  -9  -5   0 361.455 27.1684  20
  -9  -5   0 318.664 21.7319  18
  -9  -5   0 289.728 28.9988  15
  -9  -5   1 13.4646 28.1559   6
  -9  -5   1 32.1977 20.3692  30
  -9  -5   1 17.0082 22.3060  22
  -9  -5   1-19.7401 23.9014  23
  -9  -5   1 9.55345 18.1460  18
  -9  -5   1-11.1337 23.2315  20
  -9  -5   1 5.82886 25.5107  15
  -9  -5   2 34.1599 27.4883   6
  -9  -5   2 32.6480 24.1016   2
  -9  -5   2 65.3706 21.5273  30
  -9  -5   2 27.2321 21.8398  22
  -9  -5   2 41.5855 23.1398  23
  -9  -5   2 48.9400 17.4881  18
  -9  -5   2 25.4054 22.8644  20
  -9  -5   2 22.3498 24.8801  15
  -9  -5   3 20.4052 23.7438   2
  -9  -5   3 14.7109 22.2472  30
  -9  -5   3-10.2856 21.7982  22
  -9  -5   3-36.8840 23.3449  23
  -9  -5   3 25.9110 23.3468  20
  -9  -5   3 30.8870 17.5619  18
  -9  -5   3 8.92741 29.0833   6
  -9  -5   4 342.055 27.6244   2
  -9  -5   4 362.927 26.9426  30
  -9  -5   4 325.106 25.2856  22
  -9  -5   4 321.292 26.7170  23
  -9  -5   4 365.903 26.9621  20
  -9  -5   4 250.063 31.6444   6
  -9  -5   5 1467.00 44.9269   2
  -9  -5   5 1386.57 45.2380  30
  -9  -5   5 1315.78 43.0012  22
  -9  -5   5 1394.34 44.4308  23
  -9  -5   5 1418.64 44.3644  20
  -9  -5   5 1337.05 50.0245   6
  -9  -5   6 31.8587 22.9432  23
  -9  -5   6 30.0779 21.6314  22
  -9  -5   6 69.1341 22.7625  20
  -9  -5   6 74.2002 25.3263   2
  -9  -5   7 30.4914 20.6777  22
  -9  -5   7-2.32042 21.9388  23
  -9  -5   7 29.5135 25.6167  30
  -9  -5   7-18.6170 22.5458  20
  -9  -5   7 29.5122 24.3904   2
  -9  -5   8 55.8467 21.1911  22
  -9  -5   8-2.25937 22.3280  23
  -9  -5   8-14.9399 26.6568  30
  -9  -5   8 13.5876 22.3337  20
  -9  -5   8 27.5787 25.4163   2
  -9  -5   9 185.107 26.4094   2
  -9  -5   9 206.158 29.2421  30
  -9  -5   9 169.892 23.4139  23
  -9  -5   9 186.016 21.9192  22
  -9  -5   9 205.347 23.8977  20
  -9  -5   9 183.371 33.8794   6
  -9  -5  10 365.857 29.6774   2
  -9  -5  10 401.532 32.6265  30
  -9  -5  10 358.136 24.4529  22
  -9  -5  10 356.831 25.6229  23
  -9  -5  10 401.676 26.4953  20
  -9  -5  10 330.838 35.3941   6
  -9  -5  11 436.055 30.4603   2
  -9  -5  11 471.577 35.6570  30
  -9  -5  11 499.983 26.9481  23
  -9  -5  11 537.733 25.7551  22
  -9  -5  11 460.181 26.3665  20
  -9  -5  11 439.705 39.2118   6
  -9  -5  12 18.4534 31.0643  30
  -9  -5  12 41.1478 35.7596   6
  -9  -5  12 53.6327 25.8903   2
  -9  -5  13 24.8834 30.7875  30
  -9  -5  13-25.3236 35.0348   6
  -9  -5  13 56.2576 26.3728   2
  -9  -5  14 1.21102 32.6110  30
  -9  -5  14 57.7700 36.6156   6
  -9  -5  15 78.8363 33.4173  30
  -9  -5  15 75.1999 37.6337   6
  -9  -5  16 241.165 40.0866   6
  -9  -4 -12 177.415 32.1134  15
  -9  -4 -12 208.500 25.4523  20
  -9  -4 -12 157.151 28.3748  18
  -9  -4 -12 209.736 30.3665   8
  -9  -4 -12 191.143 24.6689  23
  -9  -4 -11 70.0151 31.0889  15
  -9  -4 -11 20.9207 24.1254  23
  -9  -4 -11 80.6864 22.8840  22
  -9  -4 -11 32.6177 26.2895  18
  -9  -4 -11 22.0442 24.8325  20
  -9  -4 -11 7.06365 28.2792   8
  -9  -4 -10 35.3651 30.3907  15
  -9  -4 -10 17.8012 22.2912  22
  -9  -4 -10 38.1597 24.2657  23
  -9  -4 -10 49.5422 24.3484   2
  -9  -4 -10 38.2709 25.6744  18
  -9  -4 -10 8.51096 24.5877  20
  -9  -4 -10 19.8728 28.3098   8
  -9  -4  -9 201.174 30.9290  15
  -9  -4  -9 223.821 26.4091  23
  -9  -4  -9 263.820 25.4989  22
  -9  -4  -9 278.837 26.8601   2
  -9  -4  -9 270.028 27.3652  20
  -9  -4  -9 208.515 26.8268  18
  -9  -4  -9 249.491 29.5685   8
  -9  -4  -8 388.058 32.8839  15
  -9  -4  -8 362.495 29.0971  23
  -9  -4  -8 321.452 27.1342  22
  -9  -4  -8 454.689 28.7184   2
  -9  -4  -8 351.425 27.3301  18
  -9  -4  -8 376.445 28.9297  20
  -9  -4  -8 396.011 30.6898   8
  -9  -4  -7 518.080 29.5639  22
  -9  -4  -7 572.939 31.2283  23
  -9  -4  -7 590.058 31.0006   2
  -9  -4  -7 555.515 31.3519  20
  -9  -4  -7 530.040 28.8618  18
  -9  -4  -7 586.774 33.0413   8
  -9  -4  -6 212.340 28.7166  15
  -9  -4  -6 290.000 27.1910  23
  -9  -4  -6 220.653 25.5831  22
  -9  -4  -6 290.314 27.6654   2
  -9  -4  -6 235.960 26.6909  20
  -9  -4  -6 240.181 23.8381  18
  -9  -4  -6 263.917 27.9379   8
  -9  -4  -5 9.35597 25.9854  15
  -9  -4  -5-18.3027 24.4126   2
  -9  -4  -5 17.7371 22.9980  22
  -9  -4  -5-19.6536 25.1060  23
  -9  -4  -5 7.62804 20.2840  18
  -9  -4  -5 23.0260 24.4729  20
  -9  -4  -5-0.80430 24.6676   8
  -9  -4  -4 63.3092 25.1984   8
  -9  -4  -4 136.486 29.1542   6
  -9  -4  -4 130.844 17.1404  30
  -9  -4  -4 129.175 16.4909  27
  -9  -4  -4 60.5171 24.9449   2
  -9  -4  -4 47.3370 22.0111  22
  -9  -4  -4 92.0974 24.4835  23
  -9  -4  -4 137.579 20.4652  18
  -9  -4  -4 131.667 25.7306  20
  -9  -4  -4 97.0281 26.2513  15
  -9  -4  -3 728.443 36.6429   6
  -9  -4  -3 677.465 33.0428   8
  -9  -4  -3 706.023 26.5903  30
  -9  -4  -3 719.883 25.2077  27
  -9  -4  -3 761.438 33.0859   2
  -9  -4  -3 729.471 33.4697  23
  -9  -4  -3 676.247 31.5976  22
  -9  -4  -3 774.027 33.5087  20
  -9  -4  -3 698.123 27.8208  18
  -9  -4  -3 631.971 33.2803  15
  -9  -4  -2 373.927 31.3174   6
  -9  -4  -2 391.683 28.4110   8
  -9  -4  -2 363.796 22.2639  30
  -9  -4  -2 386.574 20.4055  27
  -9  -4  -2 406.856 28.1432   2
  -9  -4  -2 334.621 21.6693  18
  -9  -4  -2 360.773 27.7387  15
  -9  -4  -1 25.8582 27.2801   6
  -9  -4  -1 20.2543 18.7689  30
  -9  -4  -1 25.3473 17.0084  27
  -9  -4  -1-11.3420 21.9152  22
  -9  -4  -1 36.5660 22.7914  23
  -9  -4  -1 9.56035 23.6040  15
  -9  -4  -1 9.63121 17.2456  18
  -9  -4  -1-7.57875 22.6340  20
  -9  -4  -1 4.66208 23.4366   2
  -9  -4   0 138.338 28.4753   6
  -9  -4   0 131.747 22.6612  22
  -9  -4   0 179.591 24.2504  23
  -9  -4   0 146.252 20.7163  30
  -9  -4   0 119.121 17.7446  18
  -9  -4   0 87.6656 22.9204  20
  -9  -4   0 93.5711 23.8439  15
  -9  -4   1 225.105 29.4569   6
  -9  -4   1 254.599 23.3692  30
  -9  -4   1 265.226 24.7858  23
  -9  -4   1 243.984 23.8999  22
  -9  -4   1 227.940 24.2935  20
  -9  -4   1 245.983 18.2786  18
  -9  -4   1 207.718 25.1418  15
  -9  -4   2 117.582 22.8565   2
  -9  -4   2 146.080 22.7559  30
  -9  -4   2 69.9170 20.8308  22
  -9  -4   2 143.465 22.5473  23
  -9  -4   2 73.4767 21.3676  20
  -9  -4   2 86.6822 16.3474  18
  -9  -4   2 116.784 28.4911   6
  -9  -4   3 157.522 23.6105   2
  -9  -4   3 110.346 23.4401  30
  -9  -4   3 106.576 22.6406  23
  -9  -4   3 94.5944 21.7460  22
  -9  -4   3 104.720 22.3524  20
  -9  -4   3 101.717 16.0103  18
  -9  -4   3 83.4285 28.1466   6
  -9  -4   4 164.992 22.0498  22
  -9  -4   4 157.075 22.7442  23
  -9  -4   4 193.859 24.5281  30
  -9  -4   4 174.566 22.6975  20
  -9  -4   4 172.020 24.5977   2
  -9  -4   5 55.5655 20.5881  22
  -9  -4   5 50.4146 21.4617  23
  -9  -4   5 92.3201 24.3617  30
  -9  -4   5 15.5984 21.5283  20
  -9  -4   5 52.1623 23.3592   2
  -9  -4   6 215.789 23.1748  22
  -9  -4   6 250.481 24.2642  23
  -9  -4   6 276.787 27.3908  30
  -9  -4   6 289.945 24.8830  20
  -9  -4   6 275.416 25.6262   2
  -9  -4   7 1153.34 39.7948   2
  -9  -4   7 1151.78 42.4298  30
  -9  -4   7 1107.00 37.8756  22
  -9  -4   7 1166.48 38.9638  23
  -9  -4   7 1156.11 38.2138  20
  -9  -4   7 1134.45 45.9464   6
  -9  -4   8 252.046 26.3303   2
  -9  -4   8 222.808 28.5103  30
  -9  -4   8 258.448 22.1721  22
  -9  -4   8 210.537 23.4257  23
  -9  -4   8 214.285 23.0417  20
  -9  -4   8 221.089 32.6279   6
  -9  -4   9 28.9521 24.3750   2
  -9  -4   9 22.9235 26.5280  30
  -9  -4   9 3.31504 19.9089  22
  -9  -4   9 25.2893 21.2442  23
  -9  -4   9-0.70084 20.7046  20
  -9  -4   9 45.7865 31.5750   6
  -9  -4  10 127.961 25.6118   2
  -9  -4  10 114.555 28.8058  30
  -9  -4  10 125.842 21.9946  23
  -9  -4  10 108.820 20.7906  22
  -9  -4  10 139.626 21.9191  20
  -9  -4  10 114.538 31.7276   6
  -9  -4  11 14.7592 24.4639   2
  -9  -4  11 27.9647 29.3917  30
  -9  -4  11 16.5390 19.5602  22
  -9  -4  11 8.20083 20.9143  23
  -9  -4  11-2.54474 20.1188  20
  -9  -4  11 12.0578 33.3419   6
  -9  -4  12 380.370 34.4881  30
  -9  -4  12 460.048 38.3964   6
  -9  -4  12 456.426 29.2178   2
  -9  -4  13 252.997 33.5571  30
  -9  -4  13 230.092 36.8731   6
  -9  -4  13 274.626 26.9347   2
  -9  -4  14 302.984 38.8246   6
  -9  -4  15 96.6317 36.7948   6
  -9  -4  16 88.1645 37.2336   6
  -9  -3 -13 598.634 37.1613  15
  -9  -3 -13 543.480 32.4757  18
  -9  -3 -13 537.349 35.2195   8
  -9  -3 -12 42.1340 30.4170  15
  -9  -3 -12 36.5179 23.8271  20
  -9  -3 -12 10.0062 25.8257  18
  -9  -3 -12 67.9828 29.5668   8
  -9  -3 -12 66.8497 21.9623  22
  -9  -3 -12 46.6756 23.3328  23
  -9  -3 -11 119.653 30.2756  15
  -9  -3 -11 149.515 23.3806  22
  -9  -3 -11 80.8906 24.0469  23
  -9  -3 -11 109.798 25.9133  18
  -9  -3 -11 130.330 24.4486  20
  -9  -3 -11 90.3575 29.3235   8
  -9  -3 -10 343.779 32.4041  15
  -9  -3 -10 280.319 25.2984  22
  -9  -3 -10 307.501 27.0493  23
  -9  -3 -10 322.241 26.2720   2
  -9  -3 -10 349.153 27.7159  20
  -9  -3 -10 285.390 26.9927  18
  -9  -3 -10 334.516 31.2594   8
  -9  -3  -9 114.845 28.3668  15
  -9  -3  -9 130.791 25.0200  23
  -9  -3  -9 71.7077 23.1022  22
  -9  -3  -9 136.049 24.6419   2
  -9  -3  -9 128.997 24.0090  18
  -9  -3  -9 115.411 25.2168  20
  -9  -3  -9 92.7482 27.8104   8
  -9  -3  -8 333.285 30.8563  15
  -9  -3  -8 258.804 25.2393  22
  -9  -3  -8 282.414 26.7079  23
  -9  -3  -8 334.774 26.6327   2
  -9  -3  -8 308.245 25.3976  18
  -9  -3  -8 382.820 27.7842  20
  -9  -3  -8 340.460 30.2416   8
  -9  -3  -7 444.398 31.2728  15
  -9  -3  -7 484.552 28.7543   2
  -9  -3  -7 539.964 29.3348  23
  -9  -3  -7 463.231 27.7634  22
  -9  -3  -7 426.736 26.1613  18
  -9  -3  -7 503.350 29.4414  20
  -9  -3  -7 497.907 31.0027   8
  -9  -3  -6-10.6820 25.4504  15
  -9  -3  -6 31.7206 17.1273  27
  -9  -3  -6 44.0513 23.2975   2
  -9  -3  -6 7.08991 22.1289  22
  -9  -3  -6-9.97381 23.9204  23
  -9  -3  -6-1.70162 19.5932  18
  -9  -3  -6 24.7686 23.3733  20
  -9  -3  -6 29.9910 24.9638   8
  -9  -3  -5 538.668 30.1115   8
  -9  -3  -5 543.803 34.1214   6
  -9  -3  -5 504.784 22.7075  30
  -9  -3  -5 503.845 22.8676  27
  -9  -3  -5 467.818 28.6201   2
  -9  -3  -5 580.979 29.9270  23
  -9  -3  -5 502.799 28.1889  22
  -9  -3  -5 501.806 24.6777  18
  -9  -3  -5 509.865 29.1079  20
  -9  -3  -5 510.811 30.5047  15
  -9  -3  -4 73.6986 27.1075   6
  -9  -3  -4 49.4079 23.7649   8
  -9  -3  -4 57.7278 23.1583   2
  -9  -3  -4 50.5796 17.5249  30
  -9  -3  -4 26.7997 17.2583  27
  -9  -3  -4 0.79667 21.9003  22
  -9  -3  -4 60.2066 22.6452  23
  -9  -3  -4 63.6780 18.2793  18
  -9  -3  -4 39.7487 22.5363  20
  -9  -3  -4 27.6102 23.5187  15
  -9  -3  -3 7.12942 22.8361   8
  -9  -3  -3 36.9781 27.0784   6
  -9  -3  -3 67.9345 18.8649  30
  -9  -3  -3 29.3782 17.4253  27
  -9  -3  -3 32.3265 22.9312   2
  -9  -3  -3 48.1380 13.7560  11
  -9  -3  -3 62.0339 17.1476  18
  -9  -3  -3 45.5547 23.6528  15
  -9  -3  -2 205.589 28.2970   6
  -9  -3  -2 232.533 24.9167   8
  -9  -3  -2 236.198 21.0313  30
  -9  -3  -2 214.303 19.4686  27
  -9  -3  -2 195.329 24.4740  15
  -9  -3  -2 217.449 18.5027  18
  -9  -3  -2 269.320 24.8338   2
  -9  -3  -1 820.940 36.6082   6
  -9  -3  -1 716.709 31.8555   2
  -9  -3  -1 748.991 32.3999  23
  -9  -3  -1 813.325 31.7322  22
  -9  -3  -1 717.870 29.6952  30
  -9  -3  -1 827.709 33.0320  20
  -9  -3  -1 787.848 25.9675  18
  -9  -3  -1 734.409 32.3746  15
  -9  -3   0 1122.20 41.6868   6
  -9  -3   0 1090.09 36.8653  22
  -9  -3   0 1096.71 37.6689  23
  -9  -3   0 1037.10 35.3972  30
  -9  -3   0 1051.55 30.7152  18
  -9  -3   0 1090.73 37.5400  20
  -9  -3   0 1012.92 37.2003  15
  -9  -3   1 139.870 27.3359   6
  -9  -3   1 113.171 21.1096  30
  -9  -3   1 97.9363 20.4599  22
  -9  -3   1 57.1624 21.1548  23
  -9  -3   1 112.932 15.1021  18
  -9  -3   1 94.6619 21.3754  20
  -9  -3   1 87.2971 21.0273  15
  -9  -3   2 20.6735 20.2185  23
  -9  -3   2 7.62034 19.3538  22
  -9  -3   2 21.8845 21.4108   2
  -9  -3   2 6.95092 13.6797  18
  -9  -3   2 14.1392 20.3216  20
  -9  -3   2-9.36802 21.4130  30
  -9  -3   3-10.9844 20.0215  23
  -9  -3   3 21.0404 19.1678  22
  -9  -3   3 21.8753 22.3210   2
  -9  -3   3 0.77509 19.9194  20
  -9  -3   3-8.18024 21.7492  30
  -9  -3   4 118.466 20.4547  22
  -9  -3   4 91.1896 21.0214  23
  -9  -3   4 71.2672 22.3664   2
  -9  -3   4 106.114 21.6542  20
  -9  -3   4 66.6107 22.7124  30
  -9  -3   5 807.191 33.8557  30
  -9  -3   5 751.507 30.6424  23
  -9  -3   5 730.405 30.0890  22
  -9  -3   5 705.051 31.1070   2
  -9  -3   5 788.902 31.0081  20
  -9  -3   5 742.185 36.4628   6
  -9  -3   6 1329.24 44.4594  30
  -9  -3   6 1439.45 41.5855  23
  -9  -3   6 1240.88 40.2226  22
  -9  -3   6 1364.91 42.0881   2
  -9  -3   6 1290.07 41.0206  20
  -9  -3   6 1201.14 46.8955   6
  -9  -3   7 892.293 38.1730  30
  -9  -3   7 964.159 34.2277  23
  -9  -3   7 850.346 33.1207  22
  -9  -3   7 987.001 35.4216   2
  -9  -3   7 938.786 34.0084  20
  -9  -3   7 914.709 40.8457   6
  -9  -3   8 182.266 27.2725  30
  -9  -3   8 140.483 20.9205  22
  -9  -3   8 174.227 21.8281  23
  -9  -3   8 173.326 24.7047   2
  -9  -3   8 169.001 21.7726  20
  -9  -3   8 114.404 29.7753   6
  -9  -3   9 156.870 28.3861  30
  -9  -3   9 174.286 21.4418  23
  -9  -3   9 133.227 19.9393  22
  -9  -3   9 189.612 24.7642   2
  -9  -3   9 127.952 21.2407  20
  -9  -3   9 133.658 31.2326   6
  -9  -3  10 274.748 30.3540  30
  -9  -3  10 253.710 21.7525  22
  -9  -3  10 274.461 23.0823  23
  -9  -3  10 289.754 26.1500   2
  -9  -3  10 302.256 22.5676  20
  -9  -3  10 303.431 33.8173   6
  -9  -3  11 456.056 34.1727  30
  -9  -3  11 485.310 25.2883  23
  -9  -3  11 452.323 23.9544  22
  -9  -3  11 470.585 24.7883  20
  -9  -3  11 482.767 28.5084   2
  -9  -3  11 392.605 35.6475   6
  -9  -3  12 225.387 25.7697   2
  -9  -3  12 269.516 35.0037   6
  -9  -3  13 367.926 27.3955   2
  -9  -3  13 381.679 37.1385   6
  -9  -3  14 64.9535 34.7852   6
  -9  -3  15 111.845 34.3339  30
  -9  -3  15 18.3817 34.9609   6
  -9  -3  16 57.1017 34.1630  30
  -9  -3  16 90.1486 35.9924   6
  -9  -3  17 165.084 35.2661  30
  -9  -3  17 157.934 33.1904  11
  -9  -3  17 219.878 37.9220   6
  -9  -2 -14 718.741 38.0353   8
  -9  -2 -14 655.620 34.8001  18
  -9  -2 -13 104.246 30.2251  15
  -9  -2 -13 94.9581 26.4526  18
  -9  -2 -13 88.7559 30.5645   8
  -9  -2 -12 164.503 30.9022  15
  -9  -2 -12 162.438 22.6078  22
  -9  -2 -12 171.759 24.0154  23
  -9  -2 -12 168.817 26.0920  18
  -9  -2 -12 205.052 24.1844  20
  -9  -2 -12 167.012 30.6560   8
  -9  -2 -11 123.261 29.4478  15
  -9  -2 -11 86.3163 23.7519  23
  -9  -2 -11 96.5822 22.1537  22
  -9  -2 -11 102.907 23.0094   2
  -9  -2 -11 79.6637 25.0881  18
  -9  -2 -11 91.6927 23.7947  20
  -9  -2 -11 78.0773 28.8242   8
  -9  -2 -10 19.5377 27.0216  15
  -9  -2 -10 33.2480 22.7809   2
  -9  -2 -10 16.6568 23.8501  23
  -9  -2 -10-2.14376 21.8750  22
  -9  -2 -10 9.59174 22.8706  18
  -9  -2 -10 8.31212 22.9014  20
  -9  -2 -10-13.3645 27.5156   8
  -9  -2  -9 467.775 31.4794  15
  -9  -2  -9 451.562 23.2017  27
  -9  -2  -9 490.511 27.9562   2
  -9  -2  -9 452.057 27.6199  22
  -9  -2  -9 548.207 29.5609  23
  -9  -2  -9 483.972 28.2354  20
  -9  -2  -9 437.319 26.9584  18
  -9  -2  -9 448.408 31.1960   8
  -9  -2  -8 848.289 36.8386  15
  -9  -2  -8 844.205 29.7914  27
  -9  -2  -8 932.299 34.0142   2
  -9  -2  -8 779.195 33.5261  22
  -9  -2  -8 907.471 35.0254  23
  -9  -2  -8 860.264 32.2427  18
  -9  -2  -8 975.516 35.5854  20
  -9  -2  -8 924.515 37.2335   8
  -9  -2  -7 140.348 25.7784  15
  -9  -2  -7 149.624 19.6728  27
  -9  -2  -7 117.421 23.5684   2
  -9  -2  -7 175.192 24.1453  23
  -9  -2  -7 159.979 22.3725  22
  -9  -2  -7 185.474 21.3844  18
  -9  -2  -7 163.904 23.9988  20
  -9  -2  -7 169.160 25.8730   8
  -9  -2  -6-0.77777 23.6385  15
  -9  -2  -6 54.0196 18.2568  27
  -9  -2  -6 52.1878 22.8679   2
  -9  -2  -6 10.9233 21.4457  22
  -9  -2  -6 57.0553 22.8339  23
  -9  -2  -6 33.8240 22.8561  20
  -9  -2  -6 41.1983 18.7678  18
  -9  -2  -6 67.7723 24.6498   8
  -9  -2  -5 235.527 25.9134   8
  -9  -2  -5 247.304 29.0532   6
  -9  -2  -5 256.552 20.1459  30
  -9  -2  -5 260.129 20.2992  27
  -9  -2  -5 276.434 25.0196   2
  -9  -2  -5 293.449 24.9676  23
  -9  -2  -5 277.122 23.5442  22
  -9  -2  -5 235.171 24.6897  20
  -9  -2  -5 258.568 20.0535  18
  -9  -2  -5 235.943 24.8865  15
  -9  -2  -4 91.2386 26.9519   6
  -9  -2  -4 104.625 24.0680   8
  -9  -2  -4 71.0241 21.7369   2
  -9  -2  -4 113.970 19.0491  30
  -9  -2  -4 121.167 18.7893  27
  -9  -2  -4 102.758 21.2198  22
  -9  -2  -4 133.608 22.2230  23
  -9  -2  -4 99.6568 22.4443  20
  -9  -2  -4 117.955 17.1408  18
  -9  -2  -4 113.127 23.3409  15
  -9  -2  -3 276.646 24.9185   8
  -9  -2  -3 245.621 28.2129   6
  -9  -2  -3 235.779 20.9139  30
  -9  -2  -3 240.368 20.4823  27
  -9  -2  -3 275.005 23.6662   2
  -9  -2  -3 271.033 24.3033  15
  -9  -2  -3 284.207 18.0567  18
  -9  -2  -3 236.771 15.5312  11
  -9  -2  -2 98.2214 25.8815   6
  -9  -2  -2 73.5920 19.6419  30
  -9  -2  -2 53.0289 14.3564  11
  -9  -2  -2 54.9376 21.2721  15
  -9  -2  -2 65.4304 14.9035  18
  -9  -2  -2 54.3332 20.8195   2
  -9  -2  -1 116.340 26.3058   6
  -9  -2  -1 103.819 20.3879  30
  -9  -2  -1 119.293 14.7922  18
  -9  -2  -1 123.637 20.6810  20
  -9  -2  -1 103.270 21.2933  15
  -9  -2  -1 104.889 21.1975  23
  -9  -2  -1 114.847 20.6888  22
  -9  -2   0 962.924 34.0186  30
  -9  -2   0 903.516 33.9288  22
  -9  -2   0 940.089 34.8448  23
  -9  -2   0 1044.28 34.7607  20
  -9  -2   0 956.159 27.3866  18
  -9  -2   0 985.758 33.8981  15
  -9  -2   1 23.9448 20.5581   2
  -9  -2   1 38.1534 20.5644  30
  -9  -2   1 49.7750 20.5533  23
  -9  -2   1 20.3723 19.6140  22
  -9  -2   1 34.9009 12.6855  18
  -9  -2   1 26.0255 20.1393  20
  -9  -2   1 37.8948 19.9437  15
  -9  -2   2 616.697 28.4294  23
  -9  -2   2 570.657 27.6405  22
  -9  -2   2 575.390 28.1273   2
  -9  -2   2 591.759 27.6171  20
  -9  -2   2 579.476 29.0533  30
  -9  -2   3 191.587 22.7915  30
  -9  -2   3 207.484 22.0333  23
  -9  -2   3 207.946 20.8784  22
  -9  -2   3 224.200 22.7085   2
  -9  -2   3 211.018 22.0564  20
  -9  -2   3 185.666 27.5858   6
  -9  -2   4 11.2489 22.5013  30
  -9  -2   4 23.8835 19.3249  22
  -9  -2   4 8.20679 20.0072  23
  -9  -2   4 38.1771 20.9397   2
  -9  -2   4 24.2430 20.0440  20
  -9  -2   4 28.6267 26.2114   6
  -9  -2   5 398.885 27.2953  30
  -9  -2   5 406.237 24.3478  23
  -9  -2   5 441.948 24.2697  22
  -9  -2   5 394.295 25.7421   2
  -9  -2   5 415.888 25.3233  20
  -9  -2   5 372.820 30.2117   6
  -9  -2   6 2538.73 69.1282  30
  -9  -2   6 2559.20 65.9754  23
  -9  -2   6 2645.11 65.6572  22
  -9  -2   6 2711.92 66.4278   2
  -9  -2   6 2599.34 66.0232  20
  -9  -2   6 2533.21 70.4647   6
  -9  -2   7 12.6074 23.3082  30
  -9  -2   7 29.1162 19.0688  22
  -9  -2   7 25.2989 19.7835  23
  -9  -2   7 6.34866 21.4016   2
  -9  -2   7 25.6454 19.1924  20
  -9  -2   7 50.0178 27.3116   6
  -9  -2   8 74.6068 25.8277  30
  -9  -2   8 98.6493 19.5542  22
  -9  -2   8 55.9284 21.1039  23
  -9  -2   8 60.1780 21.9140   2
  -9  -2   8 83.5438 20.0694  20
  -9  -2   8 4.87753 27.7396   6
  -9  -2   9 282.086 28.3477  30
  -9  -2   9 239.479 21.0205  22
  -9  -2   9 280.830 22.2196  23
  -9  -2   9 297.622 25.0745   2
  -9  -2   9 285.222 22.2048  20
  -9  -2   9 279.077 31.7159   6
  -9  -2  10 37.7233 19.3778  23
  -9  -2  10-5.99181 18.8009  22
  -9  -2  10 11.2397 22.2906   2
  -9  -2  10 37.9718 19.3931  20
  -9  -2  10 43.1244 29.0346   6
  -9  -2  11 23.6689 19.1150  23
  -9  -2  11-2.24663 18.1754  22
  -9  -2  11 24.6810 18.8844  20
  -9  -2  11 17.8926 22.2301   2
  -9  -2  11 6.08973 29.6875   6
  -9  -2  12 910.184 34.0220   2
  -9  -2  12 917.041 43.0057   6
  -9  -2  13 56.6813 23.5078   2
  -9  -2  13 48.1483 30.5469  30
  -9  -2  13 85.8599 32.4064   6
  -9  -2  14 51.5711 32.3478  30
  -9  -2  14 25.9466 32.8803   6
  -9  -2  15 42.6386 33.1998  30
  -9  -2  15 46.6080 33.7960   6
  -9  -2  15-5.17255 30.7874  11
  -9  -2  16-3.68721 32.2098  30
  -9  -2  16 14.3820 34.3750   6
  -9  -2  16 18.7589 30.5100  11
  -9  -2  17 176.034 35.7690  30
  -9  -2  17 177.690 36.4689   6
  -9  -2  17 85.1790 32.6686  11
  -9  -1 -14 313.562 28.6933  18
  -9  -1 -14 281.347 32.6219   8
  -9  -1 -13 282.060 31.8907  15
  -9  -1 -13 258.348 27.4098  18
  -9  -1 -13 230.796 24.3915  20
  -9  -1 -13 220.328 32.0332   8
  -9  -1 -13 251.068 24.0731  23
  -9  -1 -13 216.860 22.5898  22
  -9  -1 -12 301.058 30.8708  15
  -9  -1 -12 287.112 25.1307  23
  -9  -1 -12 306.538 24.1765  22
  -9  -1 -12 293.801 26.5677  18
  -9  -1 -12 276.919 25.4308  20
  -9  -1 -12 279.396 31.4610   8
  -9  -1 -11-15.8510 27.1206  15
  -9  -1 -11 34.7850 19.5421  27
  -9  -1 -11 13.6600 22.3631   2
  -9  -1 -11 25.4521 21.9607  22
  -9  -1 -11-58.0480 22.9641  23
  -9  -1 -11 44.6868 22.1066  20
  -9  -1 -11 21.3829 22.9475  18
  -9  -1 -11 15.3009 27.2740   8
  -9  -1 -10 59.6584 26.6253  15
  -9  -1 -10 80.4910 19.7918  27
  -9  -1 -10 77.4106 22.6651   2
  -9  -1 -10 58.0327 23.0209  23
  -9  -1 -10 91.1791 22.4672  22
  -9  -1 -10 71.6518 23.1740  20
  -9  -1 -10 56.3020 21.9736  18
  -9  -1 -10 50.4853 26.5305   8
  -9  -1  -9 249.223 27.8027  15
  -9  -1  -9 213.424 21.2940  27
  -9  -1  -9 272.232 24.2139   2
  -9  -1  -9 238.426 23.6433  22
  -9  -1  -9 274.921 25.3819  23
  -9  -1  -9 215.538 22.4300  18
  -9  -1  -9 275.307 25.3182  20
  -9  -1  -9 217.642 28.3137   8
  -9  -1  -8 30.9113 24.0236  15
  -9  -1  -8 72.9446 19.3602  27
  -9  -1  -8 38.8181 21.5662   2
  -9  -1  -8 62.3973 21.4052  22
  -9  -1  -8 63.5885 22.7658  23
  -9  -1  -8 43.0533 19.5816  18
  -9  -1  -8 68.2180 22.8030  20
  -9  -1  -8 34.6334 25.0288   8
  -9  -1  -7 500.914 29.5441  15
  -9  -1  -7 530.094 25.3162  27
  -9  -1  -7 588.768 27.7649   2
  -9  -1  -7 546.395 27.9371  22
  -9  -1  -7 596.825 29.2734  23
  -9  -1  -7 532.472 28.9571  20
  -9  -1  -7 532.170 24.3427  18
  -9  -1  -7 642.718 31.9202   8
  -9  -1  -6 948.701 36.4090   8
  -9  -1  -6 980.968 32.0788  30
  -9  -1  -6 944.325 31.6163  27
  -9  -1  -6 1018.42 34.6410   2
  -9  -1  -6 977.468 35.5117  23
  -9  -1  -6 930.420 34.4036  22
  -9  -1  -6 883.583 30.0691  18
  -9  -1  -6 957.991 35.4055  20
  -9  -1  -6 868.349 35.1850  15
  -9  -1  -5 57.1157 26.9231   6
  -9  -1  -5-4.66555 20.7895   2
  -9  -1  -5 34.1712 18.6524  30
  -9  -1  -5 35.7113 19.1285  27
  -9  -1  -5 25.4054 20.6260  23
  -9  -1  -5 39.2748 19.6527  22
  -9  -1  -5 21.7277 15.9543  18
  -9  -1  -5 36.7473 21.4533  20
  -9  -1  -5 29.6853 21.5304  15
  -9  -1  -4 100.219 26.1972   6
  -9  -1  -4 65.1591 21.0297   2
  -9  -1  -4 90.5044 19.3190  30
  -9  -1  -4 74.9720 19.0825  27
  -9  -1  -4 57.7525 11.9290  11
  -9  -1  -4 85.1003 20.3737  22
  -9  -1  -4 49.7941 20.9394  23
  -9  -1  -4 76.2796 21.1685  20
  -9  -1  -4 54.6357 15.2317  18
  -9  -1  -4 63.8849 21.1447  15
  -9  -1  -3 131.355 26.0736   6
  -9  -1  -3 102.797 20.7324   2
  -9  -1  -3 117.761 19.4334  27
  -9  -1  -3 93.3655 13.3700  11
  -9  -1  -3 102.520 19.5233  30
  -9  -1  -3 85.9669 14.7772  18
  -9  -1  -3 115.502 20.6817  15
  -9  -1  -2 42.8100 20.3098   2
  -9  -1  -2 44.2455 19.8189  30
  -9  -1  -2 24.7444 13.8575  11
  -9  -1  -2 39.8908 13.1598  18
  -9  -1  -2 5.20981 19.5072  15
  -9  -1  -1 2226.77 58.2142  30
  -9  -1  -1 2174.98 49.7295  28
  -9  -1  -1 2191.80 53.7062  11
  -9  -1  -1 2136.70 58.0573  22
  -9  -1  -1 2156.27 58.4596  23
  -9  -1  -1 2261.29 51.4742  18
  -9  -1  -1 2294.09 58.8385  20
  -9  -1  -1 2248.10 57.3206  15
  -9  -1   0 713.895 28.9877  30
  -9  -1   0 674.529 20.8941  28
  -9  -1   0 681.501 25.1323  11
  -9  -1   0 706.650 29.6606  23
  -9  -1   0 696.131 28.7906  22
  -9  -1   0 658.407 29.0359  20
  -9  -1   0 650.585 27.9930  15
  -9  -1   1 102.599 24.2123   6
  -9  -1   1 148.508 20.6720   2
  -9  -1   1 115.867 21.9551  30
  -9  -1   1 94.7244 19.3160  22
  -9  -1   1 130.194 20.1957  23
  -9  -1   1 113.303 19.9131  20
  -9  -1   1 98.5137 19.4869  15
  -9  -1   2 147.099 25.2447   6
  -9  -1   2 168.868 20.9216   2
  -9  -1   2 149.998 22.2822  30
  -9  -1   2 147.143 20.1059  23
  -9  -1   2 158.491 19.7478  22
  -9  -1   2 135.993 20.4066  20
  -9  -1   2 129.448 19.6506  15
  -9  -1   3 50.0398 19.9652   2
  -9  -1   3 29.3207 18.7061  23
  -9  -1   3 35.7834 18.1771  22
  -9  -1   3 38.0542 21.1265  30
  -9  -1   3 37.5008 18.6073  20
  -9  -1   3 30.0942 23.7338   6
  -9  -1   4 535.175 26.8373   2
  -9  -1   4 532.671 26.1806  23
  -9  -1   4 533.855 25.1650  22
  -9  -1   4 538.786 28.5217  30
  -9  -1   4 502.505 25.8334  20
  -9  -1   4 557.101 30.8642   6
  -9  -1   5 1620.29 45.6331   2
  -9  -1   5 1545.91 45.1663  23
  -9  -1   5 1513.35 44.5107  22
  -9  -1   5 1640.89 48.7176  30
  -9  -1   5 1592.19 45.3436  20
  -9  -1   5 1613.33 50.1096   6
  -9  -1   6 180.104 22.0549   2
  -9  -1   6 182.262 20.0956  22
  -9  -1   6 176.163 20.8274  23
  -9  -1   6 232.786 26.2291  30
  -9  -1   6 222.038 20.7927  20
  -9  -1   6 179.116 26.5863   6
  -9  -1   7 170.776 22.3846   2
  -9  -1   7 207.786 20.2817  22
  -9  -1   7 231.865 21.7236  23
  -9  -1   7 204.123 26.3176  30
  -9  -1   7 224.181 21.4854  20
  -9  -1   7 199.821 28.6187   6
  -9  -1   8 180.839 19.9039  22
  -9  -1   8 182.436 21.0830  23
  -9  -1   8 208.006 29.2299   6
  -9  -1   8 204.370 20.9023  20
  -9  -1   8 186.398 22.6958   2
  -9  -1   9 62.7126 18.0951  22
  -9  -1   9 95.1253 19.4055  23
  -9  -1   9 82.5609 28.8691   6
  -9  -1   9 89.4178 19.7475  20
  -9  -1   9 93.7979 21.9960   2
  -9  -1  10 83.1025 19.4478  23
  -9  -1  10 86.5654 18.4590  22
  -9  -1  10 117.275 28.9574   6
  -9  -1  10 61.4769 19.2041  20
  -9  -1  10 64.2325 21.8565   2
  -9  -1  11 229.301 23.7280   2
  -9  -1  11 224.235 20.2642  22
  -9  -1  11 216.633 20.3268  23
  -9  -1  11 164.014 30.9204  30
  -9  -1  11 260.121 20.5717  20
  -9  -1  11 244.842 31.3945   6
  -9  -1  12 53.8797 22.1441   2
  -9  -1  12 26.1695 29.5077  30
  -9  -1  12-18.6172 30.3033   6
  -9  -1  13 168.853 23.3058   2
  -9  -1  13 191.301 29.5773  11
  -9  -1  13 165.619 32.2570   6
  -9  -1  13 180.592 31.4409  30
  -9  -1  14 157.080 31.3279  11
  -9  -1  14 164.164 32.9390   6
  -9  -1  14 146.266 32.6338  30
  -9  -1  15 70.8608 30.9996  11
  -9  -1  15 95.5551 32.6534   6
  -9  -1  15 92.8827 33.4610  30
  -9  -1  16 44.4815 30.8380  11
  -9  -1  16 2.43022 32.4976  30
  -9  -1  16 14.6150 33.2305   6
  -9  -1  17 51.5893 31.8431  11
  -9  -1  17 38.9147 33.2481  30
  -9  -1  17 38.1406 34.3359   6
  -9  -1  17 11.8234 32.0475  28
  -9   0 -15 60.9449 30.3261  15
  -9   0 -15 151.925 32.0452   8
  -9   0 -15 110.395 27.1286  18
  -9   0 -14 304.809 32.7697  15
  -9   0 -14 339.780 28.1193  18
  -9   0 -14 311.775 33.4365   8
  -9   0 -13 261.623 30.7686  15
  -9   0 -13 278.931 24.0684  27
  -9   0 -13 263.703 23.0775  22
  -9   0 -13 248.657 24.1761  23
  -9   0 -13 314.357 24.6189  20
  -9   0 -13 297.468 27.0003  18
  -9   0 -13 318.389 32.3477   8
  -9   0 -12 54.2503 27.8749  15
  -9   0 -12 79.4966 21.6330  27
  -9   0 -12 69.7912 21.8515   2
  -9   0 -12 24.0952 21.1568  22
  -9   0 -12 28.1642 21.9958  23
  -9   0 -12 23.8804 22.1696  20
  -9   0 -12 43.4183 23.1576  18
  -9   0 -12 71.7230 28.9523   8
  -9   0 -11 312.758 28.9341  15
  -9   0 -11 232.907 23.3855  27
  -9   0 -11 271.692 23.7649   2
  -9   0 -11 252.410 24.1118  22
  -9   0 -11 290.335 25.1896  23
  -9   0 -11 243.248 24.0010  18
  -9   0 -11 278.230 24.7763  20
  -9   0 -11 235.088 29.2792   8
  -9   0 -10 61.8095 25.1005  15
  -9   0 -10 6.37832 20.1451  27
  -9   0 -10 9.52883 21.7285   2
  -9   0 -10 22.3502 21.7759  23
  -9   0 -10 47.0816 20.5213  22
  -9   0 -10-6.17773 20.1964  18
  -9   0 -10 37.5387 21.7534  20
  -9   0 -10 16.0001 26.0009   8
  -9   0  -9 415.573 28.7967  15
  -9   0  -9 379.207 24.5437  27
  -9   0  -9 351.512 24.7403   2
  -9   0  -9 417.664 25.1353  22
  -9   0  -9 394.992 25.7413  23
  -9   0  -9 385.890 26.4186  20
  -9   0  -9 355.078 22.8323  18
  -9   0  -9 313.720 29.2133   8
  -9   0  -8 972.184 34.5721  27
  -9   0  -8 1011.59 37.8075  15
  -9   0  -8 1025.83 35.8082  22
  -9   0  -8 1088.96 37.1784  23
  -9   0  -8 1058.27 32.9784  18
  -9   0  -8 1093.65 37.1600  20
  -9   0  -8 1087.37 35.4848   2
  -9   0  -7 13.4264 19.6663  27
  -9   0  -7 9.88869 21.8372  15
  -9   0  -7 30.0648 19.7443  22
  -9   0  -7 11.6232 21.0951  23
  -9   0  -7-7.63087 20.7814  20
  -9   0  -7 4.06893 16.9030  18
  -9   0  -7 58.8069 21.0422   2
  -9   0  -6 679.545 29.2309   2
  -9   0  -6 718.247 28.2228  27
  -9   0  -6 660.989 27.9739  30
  -9   0  -6 710.295 29.9273  23
  -9   0  -6 752.516 29.7607  22
  -9   0  -6 685.023 24.6604  18
  -9   0  -6 692.641 29.6707  20
  -9   0  -6 605.974 29.4374  15
  -9   0  -5 274.039 22.3902   2
  -9   0  -5 212.331 21.1498  30
  -9   0  -5 226.450 21.0415  27
  -9   0  -5 206.129 22.7885  23
  -9   0  -5 226.134 22.2135  22
  -9   0  -5 217.423 16.6886  18
  -9   0  -5 248.561 22.7894  20
  -9   0  -5 202.951 22.5543  15
  -9   0  -4 34.2506 19.9187   2
  -9   0  -4 27.1232 18.7466  30
  -9   0  -4 24.9408 18.3654  27
  -9   0  -4 44.2211 11.8898  11
  -9   0  -4 11.3558 18.3855  22
  -9   0  -4 2.31213 20.0834  23
  -9   0  -4 29.2491 13.4598  18
  -9   0  -4 30.3322 19.5035  20
  -9   0  -4 11.4700 18.6464  15
  -9   0  -3 1759.03 49.8905   8
  -9   0  -3 1803.56 49.1676  30
  -9   0  -3 1741.52 47.8574  27
  -9   0  -3 1764.13 43.0930  11
  -9   0  -3 1727.44 47.7630  15
  -9   0  -3 1766.93 42.5200  18
  -9   0  -3 1822.45 48.9441   2
  -9   0  -2 184.950 22.0373   8
  -9   0  -2 191.923 21.0512   2
  -9   0  -2 167.420 20.6950  30
  -9   0  -2 165.916 15.5073  11
  -9   0  -2 170.209 11.5892  13
  -9   0  -2 155.951 12.9807  18
  -9   0  -2 176.626 19.5230  15
  -9   0  -1 248.664 22.8440  30
  -9   0  -1 264.608 12.4705  28
  -9   0  -1 249.717 17.4206  11
  -9   0  -1 274.640 21.6363  22
  -9   0  -1 283.935 22.7326  20
  -9   0  -1 260.093 22.1794  23
  -9   0  -1 284.518 26.0224   6
  -9   0  -1 255.044 20.4339  15
  -9   0   0 918.465 33.1495  30
  -9   0   0 887.946 24.9716  28
  -9   0   0 883.806 28.7663  11
  -9   0   0 957.946 32.7948  23
  -9   0   0 888.974 31.9322  22
  -9   0   0 912.618 32.6629  20
  -9   0   0 957.662 35.6831   6
  -9   0   0 877.398 30.4356  15
  -9   0   1 933.433 31.5517   2
  -9   0   1 863.538 33.1454  30
  -9   0   1 853.464 25.4131  28
  -9   0   1 834.362 28.7090  11
  -9   0   1 805.841 30.7375  20
  -9   0   1 879.104 31.6079  23
  -9   0   1 824.960 30.8484  22
  -9   0   1 856.159 29.4775  15
  -9   0   1 932.600 35.2756   6
  -9   0   2 29.0354 23.6254   6
  -9   0   2 53.6931 21.7239  30
  -9   0   2 37.4068 17.1407  11
  -9   0   2 41.1719 18.7277   2
  -9   0   2 13.7382 17.8175  23
  -9   0   2 32.8777 18.0997  22
  -9   0   2 34.1476 17.3436  20
  -9   0   2 32.5140 17.2562  15
  -9   0   3 313.171 21.8663  11
  -9   0   3 348.032 22.4074  22
  -9   0   3 374.776 22.9650  20
  -9   0   3 345.965 23.2414  23
  -9   0   3 363.361 26.7095  30
  -9   0   3 358.869 27.3258   6
  -9   0   3 355.786 23.0664   2
  -9   0   4 30.9109 19.3672   2
  -9   0   4 14.5815 17.8293  22
  -9   0   4 9.13554 18.8455  23
  -9   0   4 51.3720 21.9062  30
  -9   0   4 15.2107 18.6742  20
  -9   0   4 18.9515 23.4609   6
  -9   0   5 44.7591 18.8369   2
  -9   0   5 38.9119 18.4309  22
  -9   0   5 56.6772 18.8834  23
  -9   0   5 61.1688 22.3994  30
  -9   0   5 50.3224 19.1365  20
  -9   0   5 59.8628 23.3003   6
  -9   0   6 720.785 28.4230  22
  -9   0   6 764.310 29.3741  20
  -9   0   6 749.111 29.3857  23
  -9   0   6 720.413 33.8582  30
  -9   0   6 742.171 29.9798   2
  -9   0   7 576.928 32.4426   6
  -9   0   7 609.618 26.7350  20
  -9   0   7 630.811 27.1182   2
  -9   0   7 600.430 26.1272  22
  -9   0   7 565.676 26.2053  23
  -9   0   8 32.3002 25.5675   6
  -9   0   8 36.4444 17.7964  22
  -9   0   8 70.1212 19.2396  23
  -9   0   8 34.2091 18.6936  20
  -9   0   8 28.8625 20.3317   2
  -9   0   9 15.5323 22.8593  11
  -9   0   9-5.46056 17.5589  22
  -9   0   9 1.24231 18.0591  23
  -9   0   9-4.53679 26.5157   6
  -9   0   9 23.2444 18.2185  20
  -9   0   9 28.9560 20.9131   2
  -9   0  10 231.651 23.2425   2
  -9   0  10 207.751 20.7748  23
  -9   0  10 278.153 20.1952  22
  -9   0  10 196.922 29.2426  30
  -9   0  10 234.393 20.5318  20
  -9   0  10 241.071 29.4661   6
  -9   0  11 70.2497 21.9035   2
  -9   0  11 60.5507 28.1112  30
  -9   0  11 83.0036 17.7036  22
  -9   0  11 52.6052 18.4397  23
  -9   0  11 46.3736 18.4578  20
  -9   0  11 46.2429 28.3549   6
  -9   0  12 868.805 32.1947   2
  -9   0  12 916.531 40.9033  30
  -9   0  12 800.993 40.5700   6
  -9   0  12 816.775 38.8093  11
  -9   0  13 180.874 23.1375   2
  -9   0  13 134.170 28.4581  11
  -9   0  13 183.821 32.2865  30
  -9   0  13 136.594 31.3577   6
  -9   0  14-12.1001 29.4036  11
  -9   0  14-41.1946 31.1443  30
  -9   0  14 33.0644 29.5523  28
  -9   0  14-1.86880 30.9260   6
  -9   0  15 1.02179 30.1834  11
  -9   0  15 83.4080 32.9508  30
  -9   0  15 2.07098 30.4522  28
  -9   0  15-17.6227 31.4986   6
  -9   0  16 399.060 35.7282  11
  -9   0  16 408.476 37.3303  30
  -9   0  16 422.843 35.9716  28
  -9   0  16 455.960 36.3899   6
  -9   0  17 144.348 32.9117  11
  -9   0  17 177.432 33.9467   6
  -9   0  17 187.447 35.6291  30
  -9   1 -16 81.5607 26.9916  18
  -9   1 -15 295.308 28.2946  18
  -9   1 -15 323.767 33.9845   8
  -9   1 -14 35.5076 28.4102  15
  -9   1 -14 0.62298 23.0969  27
  -9   1 -14 64.9749 24.7662  18
  -9   1 -14 22.1563 30.0014   8
  -9   1 -13 425.809 31.9156  15
  -9   1 -13 440.911 27.5041  27
  -9   1 -13 445.442 26.1486  23
  -9   1 -13 386.501 25.0112  22
  -9   1 -13 424.728 27.6328  18
  -9   1 -13 437.838 25.8304  20
  -9   1 -13 433.011 33.5340   8
  -9   1 -12 299.054 29.0762  15
  -9   1 -12 332.716 25.8563  27
  -9   1 -12 337.757 24.2368   2
  -9   1 -12 361.931 25.3008  23
  -9   1 -12 298.208 23.5142  22
  -9   1 -12 371.172 25.4921  20
  -9   1 -12 331.722 25.1124  18
  -9   1 -12 357.268 30.8080   8
  -9   1 -11 111.465 26.2267  15
  -9   1 -11 87.0627 22.3219  27
  -9   1 -11 97.4566 22.1111   2
  -9   1 -11 93.9657 21.3986  22
  -9   1 -11 117.694 22.9836  23
  -9   1 -11 76.4508 22.6445  20
  -9   1 -11 92.7222 21.1996  18
  -9   1 -11 84.5421 27.3260   8
  -9   1 -10 12.6337 21.3591  27
  -9   1 -10 28.6451 21.3510   2
  -9   1 -10 37.5947 21.4961  23
  -9   1 -10 63.6351 20.8889  22
  -9   1 -10 37.7461 21.9313  20
  -9   1 -10 26.8145 19.6029  18
  -9   1 -10 52.5184 23.6134  15
  -9   1  -9 28.9379 20.8952  27
  -9   1  -9 32.1273 20.9909   2
  -9   1  -9 65.9710 20.8653  22
  -9   1  -9 31.5078 21.2170  23
  -9   1  -9 40.6323 21.1425  20
  -9   1  -9 25.7295 17.7686  18
  -9   1  -9 53.5832 23.4585  15
  -9   1  -8 90.7404 21.0970  27
  -9   1  -8 140.790 21.7490   2
  -9   1  -8 142.470 22.9789  23
  -9   1  -8 118.415 21.4570  22
  -9   1  -8 146.247 17.9413  18
  -9   1  -8 108.212 21.7863  20
  -9   1  -8 118.219 23.0299  15
  -9   1  -7 731.908 29.2740  27
  -9   1  -7 747.001 29.5752   2
  -9   1  -7 710.839 29.8890  22
  -9   1  -7 751.998 30.4744  23
  -9   1  -7 674.471 24.6969  18
  -9   1  -7 804.711 30.9519  20
  -9   1  -7 653.463 29.7087  15
  -9   1  -6 683.684 30.4705   8
  -9   1  -6 674.496 28.6179   2
  -9   1  -6 681.338 28.6277  30
  -9   1  -6 677.597 28.2447  27
  -9   1  -6 689.032 29.4131  23
  -9   1  -6 647.014 28.7158  22
  -9   1  -6 706.449 29.1484  20
  -9   1  -6 671.712 23.0147  18
  -9   1  -6 612.443 28.0858  15
  -9   1  -5 0.75174 20.6864   8
  -9   1  -5 62.6357 20.1598   2
  -9   1  -5 38.4390 19.6806  30
  -9   1  -5 51.2222 19.6986  27
  -9   1  -5 39.8453 10.6780  11
  -9   1  -5 38.6854 10.2762  13
  -9   1  -5 35.7070 19.5970  23
  -9   1  -5 5.25221 18.4794  22
  -9   1  -5 18.8712 13.2303  18
  -9   1  -5 11.2125 18.3081  20
  -9   1  -5 45.6158 19.4963  15
  -9   1  -4 25.0373 20.2842   8
  -9   1  -4 26.4657 18.4789   2
  -9   1  -4 27.1452 19.7048  30
  -9   1  -4 39.9387 19.2881  27
  -9   1  -4 47.1057 12.1952  11
  -9   1  -4 48.0357 11.0327  13
  -9   1  -4 39.0336 19.1429  22
  -9   1  -4 30.2154 19.4385  23
  -9   1  -4 34.8883 12.1958  18
  -9   1  -4 73.5741 20.0842  20
  -9   1  -4 33.3252 18.1218  15
  -9   1  -3 20.9773 19.8736   8
  -9   1  -3 10.2543 19.3805  30
  -9   1  -3 61.3923 18.7030   2
  -9   1  -3 30.7788 11.6950  13
  -9   1  -3 46.9803 13.3726  11
  -9   1  -3 32.6426 11.1000  18
  -9   1  -3 32.6800 17.9191  15
  -9   1  -2 80.1166 19.5658  30
  -9   1  -2 128.689 8.70890  28
  -9   1  -2 122.564 14.8723  11
  -9   1  -2 101.869 23.7252   6
  -9   1  -2 81.2686 19.7231   8
  -9   1  -2 115.761 17.9990  15
  -9   1  -1 985.743 35.6442  30
  -9   1  -1 1070.60 26.9955  28
  -9   1  -1 1158.65 31.4281  11
  -9   1  -1 1078.33 34.7196  22
  -9   1  -1 1062.20 35.2936  20
  -9   1  -1 1020.56 34.9385  23
  -9   1  -1 1083.77 38.3602   6
  -9   1  -1 1024.20 32.5719  15
  -9   1   0 730.937 27.9495   2
  -9   1   0 694.934 30.4637  30
  -9   1   0 720.940 21.4413  28
  -9   1   0 683.194 25.1776  11
  -9   1   0 748.733 28.5757  22
  -9   1   0 674.414 28.3543  23
  -9   1   0 645.266 27.8746  20
  -9   1   0 721.394 25.9734  15
  -9   1   0 693.086 31.5388   6
  -9   1   1 12.4207 21.6183   6
  -9   1   1 1.31922 18.2401   2
  -9   1   1-4.88183 20.0424  30
  -9   1   1-3.98703 12.5433  28
  -9   1   1 6.56609 16.1483  11
  -9   1   1-15.7589 18.4518  22
  -9   1   1-2.86360 18.5412  23
  -9   1   1-2.81853 17.8592  20
  -9   1   1-7.91893 15.5618  15
  -9   1   2 41.3610 22.6753   6
  -9   1   2 36.2700 18.4687   2
  -9   1   2 77.2624 22.1495  30
  -9   1   2 63.5774 14.2729  28
  -9   1   2 51.7933 16.5876  11
  -9   1   2 75.6247 19.1475  23
  -9   1   2 38.8952 17.7608  22
  -9   1   2 55.6517 18.2411  20
  -9   1   2 28.5214 15.5195  15
  -9   1   3 325.156 22.4770   2
  -9   1   3 310.647 24.9295  30
  -9   1   3 294.175 18.0917  28
  -9   1   3 299.849 21.4725  11
  -9   1   3 309.154 21.2005  22
  -9   1   3 325.387 21.6763  20
  -9   1   3 349.423 21.9170  23
  -9   1   3 307.879 19.1955  15
  -9   1   3 327.829 26.6382   6
  -9   1   4 11.8017 18.2777   2
  -9   1   4 27.7047 22.4190  30
  -9   1   4 38.3242 16.6389  28
  -9   1   4 22.1075 18.0830  11
  -9   1   4 10.3097 17.5876  22
  -9   1   4 34.3450 17.9878  23
  -9   1   4 22.9868 17.8903  20
  -9   1   4 26.5447 22.8665   6
  -9   1   5 1042.94 33.5554  28
  -9   1   5 1090.58 34.7135  20
  -9   1   5 1039.76 34.1298  22
  -9   1   5 1076.19 34.7967  23
  -9   1   5 1102.29 39.4005   6
  -9   1   5 1014.52 35.2601  11
  -9   1   5 1101.76 35.2082   2
  -9   1   6 308.736 21.5081  20
  -9   1   6 320.439 20.8353  22
  -9   1   6 345.665 21.9217  23
  -9   1   6 347.920 28.1242   6
  -9   1   6 318.072 22.7568   2
  -9   1   6 280.225 24.0292  11
  -9   1   7 111.108 22.2276  11
  -9   1   7 141.695 25.0904   6
  -9   1   7 139.220 19.1843  22
  -9   1   7 126.469 19.7900  23
  -9   1   7 128.888 19.4707  20
  -9   1   7 148.366 20.5160   2
  -9   1   8 346.988 26.9350  11
  -9   1   8 409.487 22.8854  20
  -9   1   8 406.084 22.5972  22
  -9   1   8 425.994 22.8047  23
  -9   1   8 383.120 29.6692  30
  -9   1   8 404.485 29.7005   6
  -9   1   8 400.954 24.2638   2
  -9   1   9 18.9533 20.2704   2
  -9   1   9-4.13104 25.8065  30
  -9   1   9 5.97506 16.8996  22
  -9   1   9 14.5834 17.2636  23
  -9   1   9 24.5287 18.5006  20
  -9   1   9 8.64260 25.1805   6
  -9   1  10 198.118 22.9362   2
  -9   1  10 155.130 28.0310  30
  -9   1  10 183.113 25.2548  28
  -9   1  10 220.601 19.3368  22
  -9   1  10 219.316 19.9721  23
  -9   1  10 206.300 19.9530  20
  -9   1  10 199.546 28.8392   6
  -9   1  11 465.425 25.9116   2
  -9   1  11 497.716 33.0361  30
  -9   1  11 422.882 30.3039  28
  -9   1  11 415.570 31.3669  11
  -9   1  11 445.763 22.9570  23
  -9   1  11 462.639 22.2743  22
  -9   1  11 495.962 23.4552  20
  -9   1  11 485.971 32.8628   6
  -9   1  12 44.5209 26.8622  28
  -9   1  12 82.7444 28.7223  30
  -9   1  12 19.1814 26.7563  11
  -9   1  12 68.6801 28.6221   6
  -9   1  12 48.8016 21.2232   2
  -9   1  13 627.530 35.9598  11
  -9   1  13 626.287 35.7106  28
  -9   1  13 711.621 36.7588   6
  -9   1  13 664.916 38.1677  30
  -9   1  14 330.290 32.4045  11
  -9   1  14 340.492 33.4853  28
  -9   1  14 412.535 33.3868   6
  -9   1  14 394.965 35.8413  30
  -9   1  15 37.6374 29.7306  11
  -9   1  15 60.5192 31.0703  28
  -9   1  15 79.6347 30.2024   6
  -9   1  15 45.6217 31.7301  30
  -9   1  16 214.992 32.8063  11
  -9   1  16 217.189 34.1603  28
  -9   1  16 257.784 34.7405  30
  -9   1  16 203.524 32.8456   6
  -9   1  17 17.3102 32.1405  11
  -9   1  17 52.3700 33.3203  30
  -9   2 -16 233.984 27.0836  27
  -9   2 -16 217.868 34.1516   8
  -9   2 -16 308.778 32.5404  15
  -9   2 -15 54.7655 25.4435  27
  -9   2 -15 66.3025 29.6845  15
  -9   2 -15 44.0048 30.0099   8
  -9   2 -14 333.260 31.1659  15
  -9   2 -14 345.473 24.2810  23
  -9   2 -14 310.009 22.8141  22
  -9   2 -14 397.875 27.8648  27
  -9   2 -14 365.500 27.2392  18
  -9   2 -14 388.233 24.6487  20
  -9   2 -14 324.018 33.1622   8
  -9   2 -13 201.022 25.5789  27
  -9   2 -13 216.674 23.1540  23
  -9   2 -13 176.227 21.6009  22
  -9   2 -13 174.277 23.8680  18
  -9   2 -13 190.174 22.4963  20
  -9   2 -13 142.218 28.0637  15
  -9   2 -12 313.205 26.3806  27
  -9   2 -12 361.696 24.1274   2
  -9   2 -12 378.678 24.0264  22
  -9   2 -12 310.174 24.5548  23
  -9   2 -12 355.233 24.6889  20
  -9   2 -12 323.757 24.2595  18
  -9   2 -12 302.639 29.0541  15
  -9   2 -11 139.099 24.1887  27
  -9   2 -11 240.101 23.1779   2
  -9   2 -11 197.446 23.3426  23
  -9   2 -11 182.422 22.1055  22
  -9   2 -11 196.534 21.2200  18
  -9   2 -11 184.636 23.4336  20
  -9   2 -11 223.671 25.2727  15
  -9   2 -10 170.955 23.8790  27
  -9   2 -10 178.541 22.6454   2
  -9   2 -10 201.306 22.2176  22
  -9   2 -10 189.316 22.8658  23
  -9   2 -10 181.983 19.7241  18
  -9   2 -10 199.375 23.4681  20
  -9   2 -10 215.837 24.7420  15
  -9   2  -9 376.726 25.8437  15
  -9   2  -9 363.235 25.5175  27
  -9   2  -9 391.666 24.6799   2
  -9   2  -9 388.279 24.5247  22
  -9   2  -9 324.607 24.4042  23
  -9   2  -9 373.110 20.8827  18
  -9   2  -9 358.810 25.0417  20
  -9   2  -9 350.572 27.9596   8
  -9   2  -8 596.763 27.9785  15
  -9   2  -8 557.281 28.1606  27
  -9   2  -8 580.733 27.1635   2
  -9   2  -8 625.081 28.0846  22
  -9   2  -8 599.915 28.9229  23
  -9   2  -8 624.904 28.6974  20
  -9   2  -8 614.709 23.3270  18
  -9   2  -8 616.038 30.4531   8
  -9   2  -7 12.2640 19.5456  15
  -9   2  -7 17.1480 11.7604  13
  -9   2  -7-0.65737 20.1949  27
  -9   2  -7 0.61332 19.5643   2
  -9   2  -7-11.2892 20.1775  23
  -9   2  -7-2.99160 19.7832  22
  -9   2  -7 6.93567 14.3456  18
  -9   2  -7 0.74041 19.7073  20
  -9   2  -7 12.3728 21.7774   8
  -9   2  -6 450.120 26.6063   8
  -9   2  -6 492.826 24.5418   2
  -9   2  -6 458.100 25.8579  30
  -9   2  -6 456.400 25.5785  27
  -9   2  -6 444.644 25.1840  22
  -9   2  -6 515.878 26.2311  23
  -9   2  -6 444.629 25.3276  20
  -9   2  -6 486.920 18.6813  18
  -9   2  -6 431.618 24.0256  15
  -9   2  -6 418.485 17.1901  13
  -9   2  -5 339.768 23.8782   8
  -9   2  -5 351.824 22.2815   2
  -9   2  -5 320.126 23.2597  30
  -9   2  -5 319.974 23.0671  27
  -9   2  -5 349.183 14.5823  11
  -9   2  -5 360.790 23.0413  20
  -9   2  -5 305.398 22.6563  22
  -9   2  -5 350.221 23.3483  23
  -9   2  -5 314.675 15.0420  18
  -9   2  -5 295.154 15.6397  13
  -9   2  -5 269.976 20.8026  15
  -9   2  -4 627.612 26.9857   2
  -9   2  -4 608.169 26.9122  27
  -9   2  -4 658.249 20.5542  11
  -9   2  -4 619.071 28.1100  30
  -9   2  -4 614.084 31.1486   6
  -9   2  -4 620.223 27.8094   8
  -9   2  -4 565.131 20.1805  13
  -9   2  -4 551.882 24.9817  15
  -9   2  -3 50.6676 18.7767   2
  -9   2  -3 41.1380 19.5622  30
  -9   2  -3 49.7316 13.6531  11
  -9   2  -3 39.5125 13.2319  13
  -9   2  -3 44.3684 23.1603   6
  -9   2  -3 41.4667 18.8792   8
  -9   2  -3 46.4052 16.6599  15
  -9   2  -2 440.633 26.2264  30
  -9   2  -2 490.332 14.8413  28
  -9   2  -2 448.736 19.8481  11
  -9   2  -2 503.004 25.1526  20
  -9   2  -2 473.897 24.8970  23
  -9   2  -2 487.096 24.6681  22
  -9   2  -2 506.775 21.7889  15
  -9   2  -2 438.840 27.6837   6
  -9   2  -2 521.363 25.2178   8
  -9   2  -1-6.51911 21.2021   6
  -9   2  -1 14.9912 19.1611  30
  -9   2  -1 5.88540 10.3570  28
  -9   2  -1-13.2987 14.3289  11
  -9   2  -1 7.98972 17.6313  22
  -9   2  -1 1.44279 17.8380  23
  -9   2  -1-1.41807 17.0447  20
  -9   2  -1-2.82341 14.9950  15
  -9   2   0 344.370 22.0545   2
  -9   2   0 335.370 23.7534  30
  -9   2   0 367.045 15.9476  28
  -9   2   0 377.726 19.8739  11
  -9   2   0 358.575 21.8673  20
  -9   2   0 354.832 22.5164  23
  -9   2   0 321.848 21.6682  22
  -9   2   0 358.361 25.3699   6
  -9   2   0 359.319 18.9003  15
  -9   2   1 655.967 27.0465   2
  -9   2   1 620.256 29.6156  30
  -9   2   1 660.615 22.1025  28
  -9   2   1 673.048 25.5536  11
  -9   2   1 658.133 27.3429  23
  -9   2   1 684.985 27.4497  20
  -9   2   1 648.761 26.6150  22
  -9   2   1 637.931 30.2752   6
  -9   2   1 665.302 23.4212  15
  -9   2   2 382.392 22.6634   2
  -9   2   2 370.306 25.8061  30
  -9   2   2 383.856 18.4327  28
  -9   2   2 423.228 21.6957  11
  -9   2   2 358.080 22.2446  23
  -9   2   2 382.752 21.9423  22
  -9   2   2 375.908 22.4852  20
  -9   2   2 365.808 18.6596  15
  -9   2   2 409.594 26.3843   6
  -9   2   3 8.37450 17.5790   2
  -9   2   3 13.2666 14.1024  15
  -9   2   3 7.32075 15.0149  28
  -9   2   3 1.91490 17.7234  11
  -9   2   3 17.1772 17.6520  23
  -9   2   3 15.9019 17.3196  22
  -9   2   3 6.75315 17.1860  20
  -9   2   3 13.5778 22.0125   6
  -9   2   4 194.051 23.8321   6
  -9   2   4 188.095 18.1982  28
  -9   2   4 156.075 19.8619  11
  -9   2   4 173.363 19.8288  23
  -9   2   4 161.502 19.2830  22
  -9   2   4 161.075 19.0866  20
  -9   2   4 219.398 20.5736   2
  -9   2   5 27.2003 23.0309   6
  -9   2   5 4.14120 17.2639  28
  -9   2   5 15.0722 18.2805  11
  -9   2   5 16.7586 17.6022  22
  -9   2   5-7.32417 17.8272  23
  -9   2   5 11.1254 17.3064  20
  -9   2   5 35.7106 19.0377   2
  -9   2   6 804.947 35.6063  30
  -9   2   6 821.610 30.4272  28
  -9   2   6 823.862 32.6768  11
  -9   2   6 833.006 30.0400  20
  -9   2   6 840.317 30.1963  23
  -9   2   6 862.622 29.8951  22
  -9   2   6 880.873 30.7839   2
  -9   2   6 820.872 34.5447   6
  -9   2   7 1212.42 42.6828  30
  -9   2   7 1126.14 39.1744  11
  -9   2   7 1161.18 36.2535  20
  -9   2   7 1227.11 36.4775  22
  -9   2   7 1150.86 36.3688  23
  -9   2   7 1232.94 40.7379   6
  -9   2   7 1219.80 36.9116   2
  -9   2   8 65.1389 20.2947   2
  -9   2   8 59.2315 25.4568  30
  -9   2   8 38.7853 21.7165  28
  -9   2   8 58.2668 22.5720  11
  -9   2   8 48.1963 17.7636  22
  -9   2   8 39.7931 18.2170  23
  -9   2   8 52.5596 18.7382  20
  -9   2   8 51.3125 24.1246   6
  -9   2   9 32.4736 20.3371   2
  -9   2   9 39.8212 22.8221  28
  -9   2   9 44.2778 25.9921  30
  -9   2   9 11.9158 17.1003  22
  -9   2   9 27.5773 17.6379  23
  -9   2   9 51.3184 18.5498  20
  -9   2   9 38.4918 25.8868   6
  -9   2  10 72.5066 21.2784   2
  -9   2  10 99.3441 27.7389  30
  -9   2  10 44.8498 24.4312  28
  -9   2  10 77.4105 17.7913  22
  -9   2  10 64.6442 18.5104  23
  -9   2  10 90.0736 18.5732  20
  -9   2  10 63.3864 26.1306   6
  -9   2  11 91.1662 21.2920   2
  -9   2  11 112.619 29.0309  30
  -9   2  11 60.8173 25.7239  28
  -9   2  11 61.5521 25.8993  11
  -9   2  11 89.6463 18.7606  23
  -9   2  11 85.4540 17.9967  22
  -9   2  11 75.0169 18.2143  20
  -9   2  11 87.5161 26.3863   6
  -9   2  12 533.331 33.5822  28
  -9   2  12 537.316 35.6614  30
  -9   2  12 533.490 34.0429  11
  -9   2  12 488.469 32.6178   6
  -9   2  12 553.757 26.8100   2
  -9   2  13 1108.56 43.4634  11
  -9   2  13 978.529 42.8881  28
  -9   2  13 1075.35 41.5483   6
  -9   2  13 1109.73 44.8778  30
  -9   2  14 436.359 34.3708  11
  -9   2  14 348.633 33.9860  28
  -9   2  14 359.146 32.2197   6
  -9   2  14 428.946 34.7864  30
  -9   2  15 27.4424 30.0162  11
  -9   2  15 44.2629 31.7245  28
  -9   2  15 27.4720 31.9088  30
  -9   2  15 58.9961 29.3414   6
  -9   2  16 88.7098 31.9368  11
  -9   2  16 56.0215 32.4201  30
  -9   2  17 52.5635 31.9477  11
  -9   2  17 66.6396 32.7190  30
  -9   3 -17 58.0264 26.4598  27
  -9   3 -16 306.590 29.1287  27
  -9   3 -16 273.737 34.3305   8
  -9   3 -16 320.285 31.8886  15
  -9   3 -15 56.3257 26.5584  27
  -9   3 -15 7.91282 27.5329  15
  -9   3 -14 71.8923 26.2341  27
  -9   3 -14 63.2621 19.8428  22
  -9   3 -14 79.8366 20.8050  23
  -9   3 -14 69.6443 21.2113  20
  -9   3 -14 24.6922 26.4191  15
  -9   3 -13 140.797 25.6660  27
  -9   3 -13 154.851 21.8994   2
  -9   3 -13 150.132 21.3893  22
  -9   3 -13 139.043 22.3097  23
  -9   3 -13 140.114 21.8321  20
  -9   3 -13 115.182 26.0575  15
  -9   3 -12 118.828 25.5560  15
  -9   3 -12 117.528 25.3117  27
  -9   3 -12 148.603 22.1463   2
  -9   3 -12 137.629 22.3701  23
  -9   3 -12 134.331 21.3515  22
  -9   3 -12 127.770 21.1439  18
  -9   3 -12 109.695 21.7687  20
  -9   3 -12 115.907 28.0163   8
  -9   3 -11 31.7732 23.3594  15
  -9   3 -11 27.4056 24.1007  27
  -9   3 -11 27.2531 21.2609   2
  -9   3 -11 72.7312 20.5502  22
  -9   3 -11 44.1284 21.0201  23
  -9   3 -11 39.2077 20.9573  20
  -9   3 -11 62.6463 19.2552  18
  -9   3 -11 42.7934 25.5746   8
  -9   3 -10 93.6935 22.5883  15
  -9   3 -10 56.2904 22.7374  27
  -9   3 -10 54.1429 21.4864   2
  -9   3 -10 46.6425 21.1760  23
  -9   3 -10 26.6322 20.5673  22
  -9   3 -10 86.4681 18.0631  18
  -9   3 -10 49.4695 20.7182  20
  -9   3 -10 35.9696 24.7620   8
  -9   3  -9 96.2216 21.2255  15
  -9   3  -9 79.5084 14.2842  13
  -9   3  -9 78.1247 22.6544  27
  -9   3  -9 103.835 21.0366   2
  -9   3  -9 75.4063 21.5117  23
  -9   3  -9 63.1814 20.1925  22
  -9   3  -9 64.6124 16.7636  18
  -9   3  -9 83.6307 21.0854  20
  -9   3  -9 36.5755 23.5335   8
  -9   3  -8 186.497 21.4325  15
  -9   3  -8 153.957 15.1221  13
  -9   3  -8 149.973 22.9554  27
  -9   3  -8 128.127 20.6662   2
  -9   3  -8 151.183 20.9409  22
  -9   3  -8 142.159 21.3677  23
  -9   3  -8 148.520 16.2070  18
  -9   3  -8 135.514 21.0170  20
  -9   3  -8 150.136 24.2298   8
  -9   3  -7 338.602 25.2005   8
  -9   3  -7 433.137 24.2667   2
  -9   3  -7 391.528 25.2458  30
  -9   3  -7 372.007 24.9922  27
  -9   3  -7 389.331 23.7041  20
  -9   3  -7 365.208 23.2641  22
  -9   3  -7 401.560 24.1611  23
  -9   3  -7 381.100 17.6886  18
  -9   3  -7 366.883 22.7217  15
  -9   3  -7 388.256 17.8344  13
  -9   3  -6 400.641 25.1368   8
  -9   3  -6 425.195 24.2855   2
  -9   3  -6 416.608 25.2790  30
  -9   3  -6 396.306 24.9880  27
  -9   3  -6 429.488 15.3307  11
  -9   3  -6 359.313 23.2498  22
  -9   3  -6 426.228 25.0252  20
  -9   3  -6 399.561 24.6544  23
  -9   3  -6 411.095 16.9026  18
  -9   3  -6 386.177 18.1500  13
  -9   3  -6 386.662 21.9273  15
  -9   3  -5 140.729 21.1717   8
  -9   3  -5 168.427 19.7476   2
  -9   3  -5 141.881 22.0049  30
  -9   3  -5 166.242 21.7657  27
  -9   3  -5 159.697 13.2341  11
  -9   3  -5 135.589 15.2540  13
  -9   3  -5 147.061 20.8597  23
  -9   3  -5 132.994 19.8671  22
  -9   3  -5 126.975 20.6761  20
  -9   3  -5 130.832 17.7177  15
  -9   3  -4 87.6532 19.0185   2
  -9   3  -4 160.218 21.7668  27
  -9   3  -4 157.269 15.0522  13
  -9   3  -4 135.356 13.7389  11
  -9   3  -4 165.881 21.3629  30
  -9   3  -4 121.139 19.7391   8
  -9   3  -4 133.065 16.9046  15
  -9   3  -3 17.2474 17.8814   2
  -9   3  -3 11.8139 19.6989  30
  -9   3  -3 20.8172 13.5304  11
  -9   3  -3 14.3081 17.9392   8
  -9   3  -3 39.4552 22.5250   6
  -9   3  -3 9.14483 15.3113  15
  -9   3  -2 1017.16 36.2694  30
  -9   3  -2 1040.26 26.3929  28
  -9   3  -2 1085.97 30.7600  11
  -9   3  -2 1031.54 34.4851  20
  -9   3  -2 1035.86 34.8323  23
  -9   3  -2 1097.87 34.9379  22
  -9   3  -2 1157.29 38.2688   6
  -9   3  -2 1016.18 34.2505   8
  -9   3  -2 1081.88 30.9812  15
  -9   3  -1 885.847 34.0626  30
  -9   3  -1 924.612 25.1297  28
  -9   3  -1 913.413 28.8982  11
  -9   3  -1 943.321 31.9671  22
  -9   3  -1 866.199 31.9058  23
  -9   3  -1 932.682 32.4154  20
  -9   3  -1 897.006 27.7693  15
  -9   3  -1 1018.27 35.0797   6
  -9   3   0 151.562 23.0912   6
  -9   3   0 176.005 19.0462   2
  -9   3   0 119.083 21.1467  30
  -9   3   0 161.803 13.7116  28
  -9   3   0 178.013 17.3251  11
  -9   3   0 182.095 19.1034  22
  -9   3   0 146.753 19.2452  23
  -9   3   0 142.849 19.2628  20
  -9   3   0 155.117 15.0410  15
  -9   3   1 50.5129 21.3732   6
  -9   3   1 37.9070 17.5826   2
  -9   3   1 21.9424 20.4487  30
  -9   3   1 15.3114 13.3255  28
  -9   3   1 9.22216 16.5445  11
  -9   3   1 24.2064 17.8713  22
  -9   3   1 29.2954 18.2050  23
  -9   3   1 13.7109 17.3913  20
  -9   3   1 44.5811 13.7878  15
  -9   3   2 588.588 20.9157  15
  -9   3   2 567.469 22.4089  28
  -9   3   2 601.134 25.2476  11
  -9   3   2 597.443 25.7891  20
  -9   3   2 599.595 26.5032  23
  -9   3   2 589.166 26.0049  22
  -9   3   2 601.326 28.4977   6
  -9   3   2 616.604 25.7143   2
  -9   3   3 170.861 19.6694   2
  -9   3   3 178.449 14.8251  15
  -9   3   3 179.058 17.1214  28
  -9   3   3 170.106 19.6646  11
  -9   3   3 226.452 19.7074  23
  -9   3   3 167.188 18.7325  22
  -9   3   3 213.883 19.0292  20
  -9   3   3 213.823 23.4372   6
  -9   3   4 511.922 19.9725  15
  -9   3   4 589.317 23.6636  28
  -9   3   4 536.762 26.0991  11
  -9   3   4 566.130 25.0426  22
  -9   3   4 540.210 25.2104  23
  -9   3   4 524.372 24.5877  20
  -9   3   4 555.495 25.2903   2
  -9   3   4 588.403 29.0863   6
  -9   3   5 482.339 29.6621  30
  -9   3   5 553.076 25.0756  28
  -9   3   5 522.133 26.9742  11
  -9   3   5 554.960 25.2894  20
  -9   3   5 585.270 25.5652  23
  -9   3   5 512.794 24.7005  22
  -9   3   5 595.337 29.6402   6
  -9   3   5 533.296 25.1585   2
  -9   3   6 224.665 21.4673   2
  -9   3   6 181.506 25.5059  30
  -9   3   6 248.587 21.5961  28
  -9   3   6 240.496 23.5952  11
  -9   3   6 233.007 19.7402  22
  -9   3   6 232.773 20.5122  23
  -9   3   6 224.013 20.2472  20
  -9   3   6 254.210 24.5367   6
  -9   3   7 634.251 32.6221  30
  -9   3   7 592.786 28.8248  28
  -9   3   7 615.472 30.0870  11
  -9   3   7 613.029 25.9402  22
  -9   3   7 598.871 26.2185  23
  -9   3   7 618.032 25.8744  20
  -9   3   7 666.756 27.5163   2
  -9   3   7 641.547 31.3132   6
  -9   3   8 443.879 27.2284  28
  -9   3   8 393.100 30.2474  30
  -9   3   8 382.751 22.4229  23
  -9   3   8 429.188 22.7479  22
  -9   3   8 444.094 23.2897  20
  -9   3   8 364.231 27.8138   6
  -9   3   8 471.275 24.8575   2
  -9   3   9 151.910 21.7080   2
  -9   3   9 128.487 26.9970  30
  -9   3   9 106.031 23.9386  28
  -9   3   9 145.232 18.8440  22
  -9   3   9 118.298 19.1329  23
  -9   3   9 105.992 18.5072  20
  -9   3   9 134.708 24.9496   6
  -9   3  10 189.572 22.0783   2
  -9   3  10 201.975 28.8194  30
  -9   3  10 193.695 26.4242  28
  -9   3  10 188.480 27.9578  11
  -9   3  10 200.100 19.2232  22
  -9   3  10 224.047 20.0546  23
  -9   3  10 201.496 19.6636  20
  -9   3  10 216.109 26.2672   6
  -9   3  11 74.0025 21.2514   2
  -9   3  11 104.998 28.5200  30
  -9   3  11 57.4880 26.1553  28
  -9   3  11 97.8555 26.8982  11
  -9   3  11 76.0675 18.0254  23
  -9   3  11 85.1090 17.6319  22
  -9   3  11 91.1011 18.2630  20
  -9   3  11 100.860 26.2811   6
  -9   3  12 21.0628 26.9822  28
  -9   3  12 27.2777 29.0338  30
  -9   3  12 12.5868 26.6049  11
  -9   3  12 16.0676 25.9686   6
  -9   3  12 22.9906 21.2955   2
  -9   3  13 266.650 30.7412  11
  -9   3  13 264.615 31.8677  28
  -9   3  13 309.917 29.4824   6
  -9   3  13 294.083 32.9284  30
  -9   3  14 170.490 31.7538  30
  -9   3  14 158.256 32.0375  28
  -9   3  14 127.957 31.2404  11
  -9   3  15-3.34698 30.9719  30
  -9   3  15 58.4624 32.0656  28
  -9   3  15 38.5908 31.0331  11
  -9   3  16 71.0150 32.2026  30
  -9   3  16 46.6647 31.2559  11
  -9   3  17 156.895 33.2654  30
  -9   4 -17 125.042 29.5242  15
  -9   4 -17 143.518 28.3688  27
  -9   4 -16 100.551 29.3498  15
  -9   4 -16 27.8988 28.1134  27
  -9   4 -15 39.7142 27.7027  15
  -9   4 -15 50.6618 28.2041  27
  -9   4 -14 241.006 28.8296  27
  -9   4 -14 271.535 28.6734  15
  -9   4 -14 326.812 23.7774  23
  -9   4 -14 304.303 22.5602  22
  -9   4 -14 271.574 23.4639  20
  -9   4 -14 242.169 31.0680   8
  -9   4 -13 414.852 25.0442   2
  -9   4 -13 393.531 29.2466  27
  -9   4 -13 387.231 28.5428  15
  -9   4 -13 358.886 24.9773  23
  -9   4 -13 392.677 24.3997  22
  -9   4 -13 424.888 24.7967  20
  -9   4 -13 355.930 31.7897   8
  -9   4 -12 81.5635 22.1732   2
  -9   4 -12 77.9810 24.7288  27
  -9   4 -12 36.2650 23.5734  15
  -9   4 -12 80.6257 21.5806  22
  -9   4 -12 72.6383 22.0456  23
  -9   4 -12 63.2823 21.7793  20
  -9   4 -12 57.7825 26.1356   8
  -9   4 -11 1166.67 40.9722  27
  -9   4 -11 1167.15 39.3792  15
  -9   4 -11 1205.15 38.2055  22
  -9   4 -11 1181.24 38.8615  23
  -9   4 -11 1154.81 38.4419  20
  -9   4 -11 1246.73 37.8361   2
  -9   4 -11 1163.85 42.3930   8
  -9   4 -10 318.617 26.7274  27
  -9   4 -10 379.739 24.8064  15
  -9   4 -10 362.406 19.7456  13
  -9   4 -10 405.955 25.1935  23
  -9   4 -10 384.340 24.8299  22
  -9   4 -10 357.885 25.3387  20
  -9   4 -10 374.299 28.5943   8
  -9   4 -10 401.575 24.4648   2
  -9   4  -9 107.998 21.0006   2
  -9   4  -9 128.411 23.6898  27
  -9   4  -9 107.218 16.6254  13
  -9   4  -9 134.639 20.8122  15
  -9   4  -9 58.6932 20.5285  22
  -9   4  -9 90.8085 21.5147  23
  -9   4  -9 126.239 21.7479  20
  -9   4  -9 79.6507 23.4456   8
  -9   4  -8 350.552 19.2934  13
  -9   4  -8 373.589 22.6304  15
  -9   4  -8 328.691 25.3523  27
  -9   4  -8 337.796 23.9685  23
  -9   4  -8 363.890 24.0753  22
  -9   4  -8 405.078 25.0190  20
  -9   4  -8 310.790 25.7595   8
  -9   4  -8 370.558 23.6532   2
  -9   4  -7-6.84351 19.4800   2
  -9   4  -7 17.7016 17.5138  15
  -9   4  -7 0.71407 20.8672  27
  -9   4  -7 0.38841 15.2492  13
  -9   4  -7 1.48966 19.4388  23
  -9   4  -7 4.52205 18.5817  22
  -9   4  -7 23.3793 19.4678  20
  -9   4  -7 22.1054 21.1984   8
  -9   4  -6 318.194 22.3296   2
  -9   4  -6 298.606 24.3749  30
  -9   4  -6 277.070 23.6384  27
  -9   4  -6 291.478 14.5937  11
  -9   4  -6 302.138 22.4383  22
  -9   4  -6 265.245 21.9803  20
  -9   4  -6 287.237 22.4114  23
  -9   4  -6 307.711 23.6245   8
  -9   4  -6 263.683 19.5702  15
  -9   4  -6 277.101 17.9653  13
  -9   4  -5 942.637 32.2417   2
  -9   4  -5 920.980 34.6970  30
  -9   4  -5 954.069 33.9463  27
  -9   4  -5 948.183 26.7817  11
  -9   4  -5 880.383 32.3195  20
  -9   4  -5 946.816 33.3373  23
  -9   4  -5 915.390 32.9044  22
  -9   4  -5 938.516 33.2796   8
  -9   4  -5 951.794 29.5301  15
  -9   4  -5 925.780 28.6341  13
  -9   4  -4 474.529 24.0530   2
  -9   4  -4 430.372 25.7148  30
  -9   4  -4 445.352 19.0731  11
  -9   4  -4 452.762 20.3695  13
  -9   4  -4 429.689 25.1478  27
  -9   4  -4 450.323 24.4945   8
  -9   4  -4 461.254 20.2880  15
  -9   4  -3 65.1949 21.1871  30
  -9   4  -3 60.7868 9.16390  28
  -9   4  -3 79.3120 14.5632  11
  -9   4  -3 73.4227 21.5152   6
  -9   4  -3 65.8308 18.5278   8
  -9   4  -3 78.4475 14.7031  15
  -9   4  -2 362.329 24.6327  30
  -9   4  -2 327.546 14.1505  28
  -9   4  -2 341.204 18.6571  11
  -9   4  -2 339.686 22.3816  23
  -9   4  -2 331.004 21.6148  22
  -9   4  -2 342.751 22.3731  20
  -9   4  -2 296.844 16.8013  15
  -9   4  -2 325.674 25.3970   6
  -9   4  -2 307.316 21.2591   8
  -9   4  -1 117.659 18.6156   8
  -9   4  -1 142.000 22.0042   6
  -9   4  -1 147.005 19.0375   2
  -9   4  -1 143.900 21.2962  30
  -9   4  -1 135.858 12.8719  28
  -9   4  -1 201.260 17.5181  11
  -9   4  -1 155.772 19.9491  23
  -9   4  -1 148.559 19.1596  22
  -9   4  -1 173.255 20.2393  20
  -9   4  -1 143.332 14.3682  15
  -9   4   0 459.067 17.8087  15
  -9   4   0 425.625 18.1537  28
  -9   4   0 453.175 21.5810  11
  -9   4   0 438.310 23.2246  22
  -9   4   0 400.688 23.2370  23
  -9   4   0 363.967 25.9462   6
  -9   4   0 440.731 23.3617   2
  -9   4   1 304.638 15.4560  15
  -9   4   1 295.782 17.2744  28
  -9   4   1 348.906 20.7180  11
  -9   4   1 293.883 21.4385  23
  -9   4   1 312.377 21.4654  22
  -9   4   1 322.128 24.9812   6
  -9   4   1 270.986 21.3530   2
  -9   4   2 241.677 14.4095  15
  -9   4   2 256.145 17.9697  28
  -9   4   2 240.037 20.4559  11
  -9   4   2 295.876 21.1824  22
  -9   4   2 260.073 21.1016  23
  -9   4   2 251.413 23.6983   6
  -9   4   2 251.207 21.1034   2
  -9   4   3 87.4300 18.9809   2
  -9   4   3 74.0037 21.9301  30
  -9   4   3 61.5397 16.6720  28
  -9   4   3 42.5031 18.0842  11
  -9   4   3 98.4809 18.2830  23
  -9   4   3 82.4510 18.2278  22
  -9   4   3 65.1612 12.1477  15
  -9   4   3 74.5191 21.6838   6
  -9   4   4 2.93474 21.1536   6
  -9   4   4 3.83870 18.4750   2
  -9   4   4 22.8520 22.5650  30
  -9   4   4 23.4263 17.2745  28
  -9   4   4 0.71222 18.3683  11
  -9   4   4 6.19728 17.7038  22
  -9   4   4 10.0397 17.8348  23
  -9   4   4 15.1811 17.4662  20
  -9   4   4-0.27119 11.4580  15
  -9   4   5 82.5313 18.6485   2
  -9   4   5 88.6963 24.0385  30
  -9   4   5 123.499 19.4174  28
  -9   4   5 90.7424 21.2948  11
  -9   4   5 111.675 18.1353  22
  -9   4   5 115.785 18.8353  23
  -9   4   5 97.3699 18.6003  20
  -9   4   5 129.149 22.2836   6
  -9   4   6 7.54681 18.4891   2
  -9   4   6 43.1474 23.5992  30
  -9   4   6 8.24632 19.4218  28
  -9   4   6 33.8517 21.0683  11
  -9   4   6 3.96827 17.7763  22
  -9   4   6-12.3184 18.0494  23
  -9   4   6-11.4587 17.6752  20
  -9   4   6 7.99821 21.6929   6
  -9   4   7 543.378 31.4582  30
  -9   4   7 473.417 27.2918  28
  -9   4   7 523.838 29.1057  11
  -9   4   7 500.142 24.3848  20
  -9   4   7 503.749 24.4306  23
  -9   4   7 515.820 24.2043  22
  -9   4   7 498.785 28.1568   6
  -9   4   7 481.077 25.4683   2
  -9   4   8 179.160 21.5294   2
  -9   4   8 196.878 23.6273  28
  -9   4   8 187.597 27.5836  30
  -9   4   8 166.014 19.6529  22
  -9   4   8 184.350 20.2005  23
  -9   4   8 154.330 19.5875  20
  -9   4   8 180.420 24.9835   6
  -9   4   9 17.1633 20.6357   2
  -9   4   9-4.09931 25.5863  30
  -9   4   9 13.3933 23.6352  28
  -9   4   9 19.8223 17.9525  22
  -9   4   9 10.6813 18.3743  23
  -9   4   9-4.07778 17.9843  20
  -9   4   9 4.31277 23.2064   6
  -9   4  10-15.4595 20.5896   2
  -9   4  10 10.4532 27.4148  30
  -9   4  10-4.42646 24.6704  28
  -9   4  10 3.69176 25.4446  11
  -9   4  10 7.91862 17.9235  23
  -9   4  10 15.3665 17.3643  22
  -9   4  10-2.78055 17.8695  20
  -9   4  10 53.5976 24.3337   6
  -9   4  11 39.1406 26.4303  28
  -9   4  11 69.9982 27.8772  30
  -9   4  11 32.3856 26.3907  11
  -9   4  11 82.0693 25.1074   6
  -9   4  11 81.8094 21.5272   2
  -9   4  12 153.455 28.9633  11
  -9   4  12 148.215 29.1322  28
  -9   4  12 162.315 26.2927   6
  -9   4  12 193.506 30.5748  30
  -9   4  13 361.997 32.5479  11
  -9   4  13 296.038 32.4398  28
  -9   4  13 373.039 33.4587  30
  -9   4  14 42.4253 31.0139  11
  -9   4  14 15.7131 30.4623  28
  -9   4  14 45.6733 30.6922  30
  -9   4  15 102.601 31.2488  11
  -9   4  15 53.0032 30.5443  30
  -9   4  16 49.5037 31.7982  11
  -9   4  16 48.0959 30.5627  30
  -9   5 -17 73.2520 28.9025  15
  -9   5 -17 89.4616 32.5644   8
  -9   5 -17 64.9137 29.5608  27
  -9   5 -16 4.54971 27.9717  15
  -9   5 -16-14.4219 31.5679   8
  -9   5 -16 42.6126 28.3232  27
  -9   5 -15 29.5245 26.8078  15
  -9   5 -15 45.5003 30.2768   8
  -9   5 -15 21.3201 28.2253  27
  -9   5 -14 18.7326 26.8536  27
  -9   5 -14 17.7154 25.2621  15
  -9   5 -14 33.3560 20.9934  23
  -9   5 -14 29.6849 20.3596  22
  -9   5 -14 21.6610 20.5098  20
  -9   5 -14 34.2121 28.8262   8
  -9   5 -13 251.689 23.3763   2
  -9   5 -13 219.694 28.2481  27
  -9   5 -13 255.971 26.2578  15
  -9   5 -13 263.417 23.6548  23
  -9   5 -13 233.110 22.5307  22
  -9   5 -13 260.376 23.7239  20
  -9   5 -13 236.679 29.9468   8
  -9   5 -12 361.412 29.3710  27
  -9   5 -12 334.868 26.2929  15
  -9   5 -12 335.159 21.6721  13
  -9   5 -12 358.833 25.1104  23
  -9   5 -12 341.363 24.4303  22
  -9   5 -12 302.772 25.0940  20
  -9   5 -12 338.377 29.3840   8
  -9   5 -12 339.943 24.5946   2
  -9   5 -11 30.1712 21.5713   2
  -9   5 -11 25.9531 24.7249  27
  -9   5 -11 48.8196 21.4442  15
  -9   5 -11 48.1472 18.2389  13
  -9   5 -11 39.5583 21.2643  23
  -9   5 -11 58.2993 20.9436  22
  -9   5 -11 41.0461 21.3936  20
  -9   5 -11 46.9794 25.1427   8
  -9   5 -10 17.7565 21.0961   2
  -9   5 -10 13.2727 19.9709  15
  -9   5 -10 29.0998 17.6903  13
  -9   5 -10 29.4350 24.0458  27
  -9   5 -10 19.2023 20.4209  22
  -9   5 -10 14.6775 20.8122  23
  -9   5 -10 39.6607 20.9812  20
  -9   5 -10 3.93142 23.4552   8
  -9   5  -9 3.04421 20.5098   2
  -9   5  -9 4.88288 18.7727  15
  -9   5  -9 9.13108 22.8076  27
  -9   5  -9 30.9956 17.3676  13
  -9   5  -9 3.00492 20.3644  22
  -9   5  -9 14.8488 20.6906  23
  -9   5  -9 16.7466 19.8759  20
  -9   5  -9 3.04604 22.8579   8
  -9   5  -8 65.8304 20.5517   2
  -9   5  -8 71.6941 18.2454  15
  -9   5  -8 95.6998 22.6156  27
  -9   5  -8 91.7275 17.5915  13
  -9   5  -8 100.424 20.5926  22
  -9   5  -8 83.5186 20.4837  23
  -9   5  -8 104.787 20.9475  20
  -9   5  -8 80.2958 22.1654   8
  -9   5  -7 1349.43 38.0189  15
  -9   5  -7 1324.20 37.6619  13
  -9   5  -7 1374.49 42.3187  27
  -9   5  -7 1325.03 33.8793  11
  -9   5  -7 1353.10 41.9805  23
  -9   5  -7 1453.15 42.2238  20
  -9   5  -7 1388.84 41.9253  22
  -9   5  -7 1354.49 42.0965   8
  -9   5  -7 1455.35 40.8843   2
  -9   5  -6 159.258 21.4669   8
  -9   5  -6 202.998 21.1328   2
  -9   5  -6 150.901 23.0669  30
  -9   5  -6 198.419 22.8918  27
  -9   5  -6 189.198 17.9859  13
  -9   5  -6 189.840 14.4100  11
  -9   5  -6 158.549 21.1292  22
  -9   5  -6 212.166 21.8299  23
  -9   5  -6 146.069 20.4539  20
  -9   5  -6 163.014 17.2651  15
  -9   5  -5 28.3404 18.4888   2
  -9   5  -5 38.4437 22.0371  30
  -9   5  -5 38.3053 21.2393  27
  -9   5  -5 22.5706 16.7077  13
  -9   5  -5 15.0572 13.6387  11
  -9   5  -5 8.39805 18.9708  22
  -9   5  -5 2.21848 19.2015  23
  -9   5  -5 26.2666 19.4831   8
  -9   5  -5 23.7021 14.3756  15
  -9   5  -4 83.1076 19.2269   2
  -9   5  -4 87.0016 21.6506  30
  -9   5  -4 83.0119 16.7561  13
  -9   5  -4 83.2404 14.9340  11
  -9   5  -4 82.1070 8.94307  28
  -9   5  -4 66.5804 19.1804   8
  -9   5  -4 85.2714 14.6010  15
  -9   5  -3 59.7550 21.7483  30
  -9   5  -3 49.9365 10.3985  28
  -9   5  -3 40.2886 15.0308  11
  -9   5  -3 59.0033 18.3120   8
  -9   5  -3 55.5844 13.4114  15
  -9   5  -2 157.632 13.1601  28
  -9   5  -2 180.226 17.4056  11
  -9   5  -2 160.647 19.0477  23
  -9   5  -2 152.825 19.4942  22
  -9   5  -2 183.148 23.1141   6
  -9   5  -2 135.102 18.9832   8
  -9   5  -2 182.814 13.9685  15
  -9   5  -1 966.924 27.4528  15
  -9   5  -1 1026.22 28.4032  28
  -9   5  -1 1037.55 31.7610  11
  -9   5  -1 1086.24 34.4263  22
  -9   5  -1 1013.57 34.1674  23
  -9   5  -1 1047.52 36.7465   6
  -9   5  -1 1030.86 33.1760   8
  -9   5  -1 1040.59 34.1200   2
  -9   5   0 477.936 17.0592  15
  -9   5   0 465.640 19.6294  28
  -9   5   0 431.613 22.3844  11
  -9   5   0 529.290 24.2358  22
  -9   5   0 457.365 23.8429  23
  -9   5   0 452.729 22.8969   8
  -9   5   0 463.641 27.0718   6
  -9   5   0 483.945 24.3103   2
  -9   5   1 77.1415 18.7349   2
  -9   5   1 91.7026 22.6224  30
  -9   5   1 86.6477 15.4867  28
  -9   5   1 80.2839 18.0674  11
  -9   5   1 110.665 18.8445  23
  -9   5   1 117.052 18.9559  22
  -9   5   1 80.0006 21.4984   6
  -9   5   1 91.5600 11.3041  15
  -9   5   2 736.473 32.4085  30
  -9   5   2 745.758 26.4381  28
  -9   5   2 757.413 28.7432  11
  -9   5   2 691.948 28.2450  23
  -9   5   2 749.371 28.8745  22
  -9   5   2 771.433 29.0917   2
  -9   5   2 794.033 30.9850   6
  -9   5   3 100.833 22.9587  30
  -9   5   3 109.337 17.5963  28
  -9   5   3 94.5449 19.6089  11
  -9   5   3 154.689 19.4272  22
  -9   5   3 124.992 19.0864  23
  -9   5   3 126.742 20.2619   2
  -9   5   3 136.905 22.2406   6
  -9   5   4 548.612 31.0029  30
  -9   5   4 542.397 25.1043  28
  -9   5   4 529.220 27.3874  11
  -9   5   4 595.721 25.9804  22
  -9   5   4 523.864 24.9187  23
  -9   5   4 558.640 26.1056   2
  -9   5   4 607.156 28.2193   6
  -9   5   5 575.301 30.6269  30
  -9   5   5 515.177 26.0779  28
  -9   5   5 558.695 28.5529  11
  -9   5   5 596.654 25.9169  22
  -9   5   5 584.808 25.9205  23
  -9   5   5 612.252 26.8851   2
  -9   5   5 599.547 28.3822   6
  -9   5   6 50.7767 24.4949  30
  -9   5   6 57.9964 20.8816  28
  -9   5   6 29.9227 22.0571  11
  -9   5   6 57.1759 18.7739  23
  -9   5   6 31.0218 17.9815  22
  -9   5   6 56.9555 19.9413   2
  -9   5   6 34.9308 21.6627   6
  -9   5   7 564.222 31.9559  30
  -9   5   7 611.191 26.4352  22
  -9   5   7 575.635 26.3474  23
  -9   5   7 572.613 29.2599  28
  -9   5   7 574.082 27.0189   2
  -9   5   7 629.946 29.2423   6
  -9   5   8 636.181 33.1980  30
  -9   5   8 558.939 29.6782  28
  -9   5   8 557.907 25.6261  20
  -9   5   8 552.679 25.4868  22
  -9   5   8 524.880 25.5127  23
  -9   5   8 570.003 28.9200   6
  -9   5   8 566.557 27.3603   2
  -9   5   9 81.1327 21.4994   2
  -9   5   9 102.691 27.3162  30
  -9   5   9 114.758 25.3886  28
  -9   5   9 68.1371 25.5418  11
  -9   5   9 115.608 19.5271  22
  -9   5   9 78.0907 19.0343  23
  -9   5   9 99.6945 19.4175  20
  -9   5   9 128.616 23.3328   6
  -9   5  10 281.933 30.7354  30
  -9   5  10 280.228 28.7761  28
  -9   5  10 262.901 28.9882  11
  -9   5  10 235.793 20.9298  23
  -9   5  10 252.153 20.7979  20
  -9   5  10 275.466 20.7226  22
  -9   5  10 290.297 25.8640   6
  -9   5  10 261.328 23.6675   2
  -9   5  11 56.3049 27.1863  28
  -9   5  11 36.5916 27.9904  30
  -9   5  11 32.8524 27.1463  11
  -9   5  11 112.509 24.4343   6
  -9   5  11 67.5294 21.9449   2
  -9   5  12-26.8618 28.5866  28
  -9   5  12-33.7669 28.4428  30
  -9   5  12 25.7083 28.4556  11
  -9   5  13 275.368 32.7109  28
  -9   5  13 329.092 32.9992  30
  -9   5  13 325.621 33.2368  11
  -9   5  14 231.377 33.6898  28
  -9   5  14 170.510 31.6454  11
  -9   5  14 159.104 30.9493  30
  -9   5  15 126.815 32.2079  11
  -9   5  15 173.538 33.2677   5
  -9   5  15 86.3564 31.2524  30
  -9   5  16 6.02248 31.6701  11
  -9   5  16 16.2588 32.9851   5
  -9   5  16 41.6763 30.6006  30
  -9   6 -17 168.652 29.4446  15
  -9   6 -17 141.282 32.4198   8
  -9   6 -17 107.310 30.5383  27
  -9   6 -16 142.693 27.8154  15
  -9   6 -16 102.919 31.7283   8
  -9   6 -16 140.512 31.3424  27
  -9   6 -15 208.445 27.4309  15
  -9   6 -15 170.717 31.3223   8
  -9   6 -15 177.872 30.0921  27
  -9   6 -14 56.7241 27.3838  27
  -9   6 -14 70.3361 24.7542  15
  -9   6 -14 15.2959 20.3079  22
  -9   6 -14 29.4872 20.8009  23
  -9   6 -14 18.9140 21.1731  20
  -9   6 -14 56.3668 28.6300   8
  -9   6 -13 491.683 25.7950  22
  -9   6 -13 425.479 26.1573  23
  -9   6 -13 456.358 25.6663  20
  -9   6 -13 431.813 27.7250  15
  -9   6 -13 427.736 25.1632  13
  -9   6 -13 428.947 31.9638   8
  -9   6 -13 429.133 31.4438  27
  -9   6 -12 279.564 24.1102   2
  -9   6 -12 318.258 29.5398  27
  -9   6 -12 282.731 24.6883  15
  -9   6 -12 290.541 22.6925  13
  -9   6 -12 270.364 24.3164  22
  -9   6 -12 296.909 24.9469  23
  -9   6 -12 250.718 24.3709  20
  -9   6 -12 291.961 28.8499   8
  -9   6 -11 283.857 28.6858  27
  -9   6 -11 401.497 23.5678  13
  -9   6 -11 385.389 24.9286  15
  -9   6 -11 402.681 25.3555  22
  -9   6 -11 377.367 25.6211  23
  -9   6 -11 339.556 25.4399  20
  -9   6 -11 305.475 28.5645   8
  -9   6 -11 399.219 25.2543   2
  -9   6 -10 135.634 22.4083   2
  -9   6 -10 145.913 20.4248  15
  -9   6 -10 130.215 20.3548  13
  -9   6 -10 88.8866 25.2685  27
  -9   6 -10 124.390 22.6540  23
  -9   6 -10 98.9078 21.1260  22
  -9   6 -10 135.236 22.4950  20
  -9   6 -10 134.070 24.5247   8
  -9   6  -9 40.4767 21.5288   2
  -9   6  -9-1.49811 17.8660  15
  -9   6  -9 26.6885 22.6894  27
  -9   6  -9 8.06495 18.9691  13
  -9   6  -9 23.8186 20.9676  22
  -9   6  -9 16.4364 20.9663  23
  -9   6  -9 21.3485 20.1381  20
  -9   6  -9-7.43908 22.4197   8
  -9   6  -8 5.72553 19.8625   2
  -9   6  -8 8.82427 16.9240  15
  -9   6  -8 4.62403 23.1791  27
  -9   6  -8 13.6024 18.0702  13
  -9   6  -8-0.75276 20.4272  23
  -9   6  -8 17.8144 20.2151  22
  -9   6  -8 20.7797 20.5925  20
  -9   6  -8 22.2711 21.4656   8
  -9   6  -7 636.011 24.3216  15
  -9   6  -7 617.324 26.3278  13
  -9   6  -7 727.309 30.7795  27
  -9   6  -7 685.894 28.8918  23
  -9   6  -7 660.829 28.9495  22
  -9   6  -7 656.935 28.6249   2
  -9   6  -7 671.646 29.5983   8
  -9   6  -7 647.401 21.7173  11
  -9   6  -6 649.563 27.1674   2
  -9   6  -6 625.907 22.1639  11
  -9   6  -6 595.688 30.8135  30
  -9   6  -6 630.736 28.5368  23
  -9   6  -6 685.356 28.9915  22
  -9   6  -6 607.879 27.9010   8
  -9   6  -6 637.541 22.9411  15
  -9   6  -6 591.467 25.2552  13
  -9   6  -5 1447.08 42.0964   2
  -9   6  -5 1379.22 44.8663  30
  -9   6  -5 1410.62 39.8354  13
  -9   6  -5 1379.59 37.6984  11
  -9   6  -5 1422.92 42.7500  23
  -9   6  -5 1466.23 42.9203  22
  -9   6  -5 1453.41 41.8603   8
  -9   6  -5 1421.95 36.8962  15
  -9   6  -4 71.4342 19.0340   2
  -9   6  -4 40.3030 10.3846  28
  -9   6  -4 17.3122 21.6404  30
  -9   6  -4 27.9658 15.2332  11
  -9   6  -4 51.5726 18.5027   8
  -9   6  -4 59.7272 12.7800  15
  -9   6  -3 22.1796 8.69282  17
  -9   6  -3 20.4979 12.0192  15
  -9   6  -3 8.99022 11.4287  28
  -9   6  -3 8.73086 15.9401  11
  -9   6  -3 29.8729 18.6653   8
  -9   6  -3 15.8696 8.27750   5
  -9   6  -2 72.5464 11.6578  15
  -9   6  -2 44.5068 12.9925  28
  -9   6  -2 60.1444 16.7500  11
  -9   6  -2 50.7643 19.0184  23
  -9   6  -2 69.3366 17.9312   8
  -9   6  -2 78.7006 10.6894   5
  -9   6  -1 140.489 11.3519  15
  -9   6  -1 116.668 14.5701  28
  -9   6  -1 130.705 18.4326  11
  -9   6  -1 125.081 19.7498  23
  -9   6  -1 128.372 19.5145   2
  -9   6  -1 93.2359 18.0072   8
  -9   6   0 412.761 26.7867  30
  -9   6   0 390.557 19.4595  28
  -9   6   0 397.209 22.3773  11
  -9   6   0 386.698 23.0271  23
  -9   6   0 427.821 23.5352   2
  -9   6   0 430.002 26.1578   6
  -9   6   0 395.454 21.8676   8
  -9   6   1 591.411 29.5842  30
  -9   6   1 599.696 23.8209  28
  -9   6   1 605.782 26.4399  11
  -9   6   1 553.914 26.3707  23
  -9   6   1 619.366 26.8325   2
  -9   6   1 609.697 28.1479   6
  -9   6   2 72.8618 23.0621  30
  -9   6   2 101.447 17.9388  28
  -9   6   2 93.9749 20.1498  11
  -9   6   2 92.6220 18.8562  23
  -9   6   2 82.2050 19.7461   2
  -9   6   2 104.965 21.6568   6
  -9   6   3 27.2961 22.4026  30
  -9   6   3 18.6961 17.6458  28
  -9   6   3 43.8211 20.2332  11
  -9   6   3 49.4965 18.0400  23
  -9   6   3 22.4442 19.8065   2
  -9   6   3 16.8018 20.7738   6
  -9   6   4 9.24533 23.2663  30
  -9   6   4 35.1894 19.2874  28
  -9   6   4 8.42958 21.0084  11
  -9   6   4 24.3948 17.7296  23
  -9   6   4 10.4922 19.2079   2
  -9   6   4 27.7140 21.3649   6
  -9   6   5 430.511 28.6998  30
  -9   6   5 424.005 25.3751  28
  -9   6   5 420.775 26.7690  11
  -9   6   5 441.629 24.0675  23
  -9   6   5 410.151 23.5470  22
  -9   6   5 444.922 25.3625   2
  -9   6   5 448.758 25.8888   6
  -9   6   6 187.252 26.3726  30
  -9   6   6 180.597 23.3410  28
  -9   6   6 162.236 23.8801  11
  -9   6   6 160.441 20.5210  22
  -9   6   6 195.612 20.4553  23
  -9   6   6 141.297 21.5879   2
  -9   6   6 187.852 22.8372   6
  -9   6   7 311.178 28.5308  30
  -9   6   7 297.022 22.4579  22
  -9   6   7 288.207 21.7536  23
  -9   6   7 258.352 25.8666  28
  -9   6   7 280.230 23.5086   2
  -9   6   7 316.469 24.6946   6
  -9   6   8 108.756 26.4214  30
  -9   6   8 80.4029 24.2847  28
  -9   6   8 83.1071 19.5996  23
  -9   6   8 95.2789 19.6013  22
  -9   6   8 88.3823 21.0764   2
  -9   6   8 90.6492 22.2713   6
  -9   6   9 94.1840 28.3072  30
  -9   6   9 125.864 26.4494  28
  -9   6   9 119.141 26.2898  11
  -9   6   9 134.912 19.7287  23
  -9   6   9 138.161 20.0138  22
  -9   6   9 115.375 23.0327   6
  -9   6   9 148.696 22.3415   2
  -9   6  10 41.4973 27.8000  30
  -9   6  10 0.93772 26.7177  28
  -9   6  10 46.9639 26.9495  11
  -9   6  10 36.0925 18.9504  23
  -9   6  10 49.6674 18.4319  22
  -9   6  10 34.9480 18.3535  20
  -9   6  10 41.0403 21.7414   2
  -9   6  11 27.4256 28.2154  28
  -9   6  11 18.3430 28.0094  30
  -9   6  11 67.7687 28.4327  11
  -9   6  12 151.448 30.8393  28
  -9   6  12 96.9908 28.5543  30
  -9   6  12 135.043 30.0206  11
  -9   6  13 201.812 32.4327  11
  -9   6  13 143.411 30.3888  30
  -9   6  13 139.465 31.9904  28
  -9   6  13 174.015 30.7827   5
  -9   6  14 25.4527 30.3489  11
  -9   6  14 71.8756 32.4069   5
  -9   6  14-42.2124 29.7328  30
  -9   6  15 94.0763 31.9761  11
  -9   6  15 119.877 33.1867   5
  -9   6  15 41.3037 29.4908  30
  -9   7 -17 30.9709 30.8350  27
  -9   7 -17-8.91554 31.3500   8
  -9   7 -17 29.2551 27.0027  15
  -9   7 -16 3.55186 29.6594  27
  -9   7 -16 4.17398 26.4580  15
  -9   7 -16 43.1167 30.4067   8
  -9   7 -15 402.371 24.0191  22
  -9   7 -15 384.151 24.6902  23
  -9   7 -15 335.272 24.1046  20
  -9   7 -15 321.958 32.3555  27
  -9   7 -15 321.782 27.8724  15
  -9   7 -15 334.314 32.7806   8
  -9   7 -14 184.088 24.4789  13
  -9   7 -14 234.896 25.8569  15
  -9   7 -14 262.351 23.8049  23
  -9   7 -14 225.256 22.9498  22
  -9   7 -14 185.474 30.0699  27
  -9   7 -14 247.749 23.0993  20
  -9   7 -14 238.368 28.9107   8
  -9   7 -13 233.408 24.6316  15
  -9   7 -13 237.156 23.9530  13
  -9   7 -13 235.284 22.9361  22
  -9   7 -13 249.663 23.9813  23
  -9   7 -13 220.448 29.6205  27
  -9   7 -13 241.845 23.1778  20
  -9   7 -13 240.371 28.1092   8
  -9   7 -12 1176.74 39.3942  23
  -9   7 -12 1161.19 39.0383  20
  -9   7 -12 1155.80 38.7666  22
  -9   7 -12 1128.29 43.2757  27
  -9   7 -12 1161.63 37.4968  13
  -9   7 -12 1191.47 37.6557  15
  -9   7 -12 1207.67 42.2070   8
  -9   7 -11 56.4574 20.1046  15
  -9   7 -11 45.8206 21.4817  13
  -9   7 -11 49.5641 26.7430  27
  -9   7 -11 89.7170 21.9035  22
  -9   7 -11 31.0327 21.4869  23
  -9   7 -11 29.0353 21.4867  20
  -9   7 -11 55.0202 23.7515   8
  -9   7 -10 63.0643 22.2372   2
  -9   7 -10 65.7867 18.8337  15
  -9   7 -10 38.7080 25.4143  27
  -9   7 -10 36.0283 20.1925  13
  -9   7 -10 66.0838 22.1770  23
  -9   7 -10 52.5470 21.4192  22
  -9   7 -10 53.2984 21.8425  20
  -9   7 -10 44.8329 22.9186   8
  -9   7  -9 556.090 23.9309  15
  -9   7  -9 534.272 26.6692  13
  -9   7  -9 569.901 28.8499  23
  -9   7  -9 559.389 29.1469   8
  -9   7  -9 532.126 27.8725   2
  -9   7  -8 64.3947 20.2723  13
  -9   7  -8 77.8209 13.8025  11
  -9   7  -8 55.9098 16.4410  15
  -9   7  -8 69.8679 20.8668  23
  -9   7  -8 76.9619 21.2987  22
  -9   7  -8 71.5019 21.6704   8
  -9   7  -8 72.4136 21.4783   2
  -9   7  -7 281.897 17.4384  11
  -9   7  -7 326.499 18.1631  15
  -9   7  -7 300.721 22.3579  13
  -9   7  -7 326.533 23.6899  22
  -9   7  -7 246.994 23.2746  23
  -9   7  -7 258.668 23.0617   8
  -9   7  -7 329.253 23.9606   2
  -9   7  -6 1075.01 35.5484   2
  -9   7  -6 991.035 30.8842  11
  -9   7  -6 1078.59 39.3977  30
  -9   7  -6 1052.14 36.6635  23
  -9   7  -6 1147.12 35.5931   8
  -9   7  -6 1053.25 34.0452  13
  -9   7  -6 1077.59 29.7034  15
  -9   7  -5 133.567 21.1709   2
  -9   7  -5 136.293 11.7326  28
  -9   7  -5 128.068 20.0797  13
  -9   7  -5 129.003 16.9991  11
  -9   7  -5 152.834 21.2454  23
  -9   7  -5 126.010 13.6600  15
  -9   7  -5 128.368 19.4005   8
  -9   7  -4 527.842 25.1968   8
  -9   7  -4 521.979 19.0341  28
  -9   7  -4 578.551 28.9944  27
  -9   7  -4 540.302 18.5579  15
  -9   7  -4 531.891 23.4517  11
  -9   7  -4 588.959 17.0229  17
  -9   7  -4 521.338 26.3959   2
  -9   7  -3 337.452 21.0243  11
  -9   7  -3 314.931 21.0673   8
  -9   7  -3 345.638 25.3203  27
  -9   7  -3 292.087 16.3024  28
  -9   7  -2 504.364 29.0360  30
  -9   7  -2 465.496 20.3933  28
  -9   7  -2 542.712 24.0892  11
  -9   7  -2 440.322 25.4096  23
  -9   7  -2 543.603 24.0488   8
  -9   7  -2 494.990 16.5691   5
  -9   7  -2 533.678 26.4141   2
  -9   7  -1 391.422 27.2946  30
  -9   7  -1 432.835 19.8861  28
  -9   7  -1 395.234 22.7917  11
  -9   7  -1 378.887 24.1107  23
  -9   7  -1 410.570 21.7448   8
  -9   7  -1 421.462 24.7436   2
  -9   7  -1 417.921 16.5615   5
  -9   7   0 199.054 24.6600  30
  -9   7   0 190.287 17.6871  28
  -9   7   0 229.408 20.7282  11
  -9   7   0 221.448 21.8532  23
  -9   7   0 221.507 18.8639   8
  -9   7   0 236.804 15.5202   5
  -9   7   0 230.058 21.5200   2
  -9   7   1 0.90139 21.9110  30
[truncated: 3,819,469 more chars]
