# Supplementary material for: Crystal structure of N-[3-(benzo[d]thia­zol-2-yl)-6-bromo-2H-chromen-2-yl­idene]-4-methyl­benzenamine
Source: Acta Crystallogr E Crystallogr Commun. 2023 Apr 14;79(Pt 5):441–5. doi: 10.1107/S2056989023002979 (PMC10162085; doi:10.1107/S2056989023002979)
Supplement: Supplementary file 2 [file e-79-00441-Isup2.hkl]

data_I                                                                          
_shelx_title ' elg_am10 in P(-1)'                                               
_shelx_refln_list_code          4                                               
_shelx_F_calc_maximum      215.60                                               
_exptl_crystal_F_000       452.00                                               
_reflns_d_resolution_high  0.5387                                               
                                                                                
loop_                                                                           
 _space_group_symop_operation_xyz                                               
 'x, y, z'                                                                      
 '-x, -y, -z'                                                                   
                                                                                
_cell_length_a     7.3414                                                       
_cell_length_b    10.6720                                                       
_cell_length_c    12.9247                                                       
_cell_angle_alpha 104.503                                                       
_cell_angle_beta   90.246                                                       
_cell_angle_gamma 103.996                                                       
                                                                                
_shelx_F_squared_multiplier     1.000                                           
                                                                                
loop_                                                                           
 _refln_index_h                                                                 
 _refln_index_k                                                                 
 _refln_index_l                                                                 
 _refln_F_squared_calc                                                          
 _refln_F_squared_meas                                                          
 _refln_F_squared_sigma                                                         
 _refln_observed_status                                                         
   1   0   0         18.11         24.80         0.30 o                         
   2   0   0        193.96        208.69         1.15 o                         
   3   0   0        555.84        729.17         3.57 o                         
   4   0   0       3561.89       3897.01        21.43 o                         
   5   0   0       1453.28       1479.69         8.52 o                         
   6   0   0         12.24         17.69         1.05 o                         
   7   0   0        398.32        402.34         3.12 o                         
   8   0   0         20.57         25.35         1.54 o                         
   9   0   0        460.72        448.60         3.57 o                         
  10   0   0          8.59         11.45         2.85 o                         
  11   0   0        626.95        602.02         6.98 o                         
  12   0   0          4.74         11.03         3.54 o                         
  13   0   0          0.05         10.32         5.88 o                         
 -13   1   0         50.04         61.93         4.89 o                         
 -12   1   0          4.57          7.43         3.49 o                         
 -11   1   0         51.21         55.35         3.09 o                         
 -10   1   0          3.35          7.89         2.27 o                         
  -9   1   0        344.78        339.54         3.00 o                         
  -8   1   0         58.46         57.38         1.46 o                         
  -7   1   0        966.68        927.43         5.07 o                         
  -6   1   0         85.45         90.43         1.19 o                         
  -5   1   0         39.54         66.39         0.91 o                         
  -4   1   0        773.45        721.20         4.71 o                         
  -3   1   0        982.55       1024.39         5.13 o                         
  -2   1   0      10974.19      11728.05        63.57 o                         
  -1   1   0         16.85         22.06         0.25 o                         
   0   1   0        696.65        704.94        15.02 o                         
   1   1   0        543.66        608.82         3.04 o                         
   2   1   0      15512.27      16757.65        73.59 o                         
   3   1   0         81.90         67.93         0.63 o                         
   4   1   0       3365.90       3493.33        20.02 o                         
   5   1   0        503.67        589.95         4.06 o                         
   6   1   0        322.74        337.42         3.26 o                         
   7   1   0        871.83        840.55         5.82 o                         
   8   1   0          8.38         10.59         1.84 o                         
   9   1   0        344.48        336.68         3.00 o                         
  10   1   0         44.43         47.79         2.94 o                         
  11   1   0          1.25          6.87         3.25 o                         
  12   1   0         25.76         26.53         3.62 o                         
 -13   2   0          9.86         21.32         4.03 o                         
 -12   2   0         13.32         15.75         3.45 o                         
 -11   2   0        182.30        183.01         3.27 o                         
 -10   2   0         84.37         80.05         2.41 o                         
  -9   2   0        180.98        176.78         2.33 o                         
  -8   2   0         85.50         87.73         1.58 o                         
  -7   2   0         24.62         27.20         1.01 o                         
  -6   2   0        771.89        790.54         4.36 o                         
  -5   2   0       1729.81       1738.51         9.79 o                         
  -4   2   0        519.00        544.73         3.17 o                         
  -3   2   0       1749.03       1769.90         8.96 o                         
  -2   2   0      28915.80      31434.42       147.22 o                         
  -1   2   0       4313.22       4615.71        23.53 o                         
   0   2   0       7088.93       7371.02        36.51 o                         
   1   2   0        334.52        340.23         1.74 o                         
   2   2   0       1522.57       1651.70         7.59 o                         
   3   2   0        280.19        297.29         1.78 o                         
   4   2   0         58.08         44.52         0.74 o                         
   5   2   0        188.10        163.21         1.49 o                         
   6   2   0        625.19        618.33         4.35 o                         
   7   2   0         30.34         34.18         1.46 o                         
   8   2   0         63.36         60.97         2.17 o                         
   9   2   0        485.83        466.66         4.28 o                         
  10   2   0          4.68         11.37         2.96 o                         
  11   2   0        209.93        206.98         4.75 o                         
  12   2   0          4.97          5.80         3.91 o                         
 -13   3   0         53.38         59.81         4.11 o                         
 -12   3   0         32.71         46.71         3.53 o                         
 -11   3   0          7.22         12.81         2.61 o                         
 -10   3   0         40.91         43.06         2.33 o                         
  -9   3   0         78.28         76.28         1.98 o                         
  -8   3   0        613.91        606.66         4.31 o                         
  -7   3   0        625.01        582.30         3.77 o                         
  -6   3   0         64.13         70.30         1.11 o                         
  -5   3   0        381.61        398.43         2.99 o                         
  -4   3   0       2353.09       2520.09        15.61 o                         
  -3   3   0       2541.62       2752.11        13.77 o                         
  -2   3   0       1820.08       1897.01         9.82 o                         
  -1   3   0       4263.02       4496.88        23.00 o                         
   0   3   0        521.96        565.28         2.88 o                         
   1   3   0         75.94         60.31         0.48 o                         
   2   3   0       6216.49       6661.89        28.73 o                         
   3   3   0       2016.91       2126.36        10.80 o                         
   4   3   0       1408.29       1449.58         7.82 o                         
   5   3   0        195.39        190.16         1.77 o                         
   6   3   0         71.49         76.78         1.26 o                         
   7   3   0        102.81        103.96         1.81 o                         
   8   3   0        479.01        454.42         4.35 o                         
   9   3   0        531.38        517.58         4.53 o                         
  10   3   0        121.63        119.34         3.38 o                         
  11   3   0          2.65          9.33         3.19 o                         
  12   3   0          5.18         15.38         4.79 o                         
 -13   4   0         22.02         30.31         4.05 o                         
 -12   4   0         37.00         46.19         3.52 o                         
 -11   4   0        111.35        109.11         2.98 o                         
 -10   4   0        217.54        206.52         2.81 o                         
  -9   4   0        203.12        205.79         3.13 o                         
  -8   4   0         64.53         64.06         1.42 o                         
  -7   4   0         45.96         45.13         1.39 o                         
  -6   4   0        519.97        542.45         3.86 o                         
  -5   4   0       1972.61       1938.39        11.75 o                         
  -4   4   0         13.97         25.45         0.63 o                         
  -3   4   0        527.41        519.68         3.03 o                         
  -2   4   0       1815.10       1905.43         9.63 o                         
  -1   4   0          8.90         10.69         0.58 o                         
   0   4   0       3410.37       3579.83        16.20 o                         
   1   4   0        815.82        831.12         4.04 o                         
   2   4   0       2350.41       2557.00        12.55 o                         
   3   4   0        162.22        189.38         1.56 o                         
   4   4   0        175.58        158.35         1.65 o                         
   5   4   0         29.10         38.04         1.10 o                         
   6   4   0       1506.28       1443.86         7.96 o                         
   7   4   0         14.70         22.24         2.19 o                         
   8   4   0        226.93        223.88         4.02 o                         
   9   4   0         60.13         64.76         2.74 o                         
  10   4   0         10.29         15.42         3.17 o                         
  11   4   0        285.27        280.57         4.83 o                         
  12   4   0          3.15         17.30        10.09 o                         
 -13   5   0        126.08        133.33         4.21 o                         
 -12   5   0         37.50         42.38         3.62 o                         
 -11   5   0         96.18        103.15         3.17 o                         
 -10   5   0         35.06         39.21         2.38 o                         
  -9   5   0        241.53        229.04         2.64 o                         
  -8   5   0        113.20        115.38         1.91 o                         
  -7   5   0        694.29        681.58         4.49 o                         
  -6   5   0        190.06        192.50         2.09 o                         
  -5   5   0          2.17          8.25         0.83 o                         
  -4   5   0         62.08         69.03         1.00 o                         
  -3   5   0        377.92        341.34         2.61 o                         
  -2   5   0       1787.33       1840.34        11.37 o                         
  -1   5   0       1537.98       1595.16         9.95 o                         
   0   5   0        102.78        144.70         1.39 o                         
   1   5   0          5.49          5.37         0.69 o                         
   2   5   0       1884.43       1907.81        10.36 o                         
   3   5   0         24.45         28.90         0.83 o                         
   4   5   0       1271.45       1277.18         7.81 o                         
   5   5   0        433.80        422.10         3.08 o                         
   6   5   0          2.45          6.73         1.56 o                         
   7   5   0        423.38        404.85         4.14 o                         
   8   5   0        377.49        359.54         4.09 o                         
   9   5   0        165.97        156.80         3.38 o                         
  10   5   0        250.88        240.16         4.27 o                         
  11   5   0        100.42        108.09         4.58 o                         
 -13   6   0         16.88         23.14         3.77 o                         
 -12   6   0          2.68          9.88         3.40 o                         
 -11   6   0        228.17        216.32         3.57 o                         
 -10   6   0          4.72          6.86         2.50 o                         
  -9   6   0        189.60        192.98         2.55 o                         
  -8   6   0        122.94        121.90         1.88 o                         
  -7   6   0        172.69        174.63         1.93 o                         
  -6   6   0        140.92        139.04         1.75 o                         
  -5   6   0       1204.30       1197.91         6.95 o                         
  -4   6   0        173.64        167.95         2.21 o                         
  -3   6   0        926.20        899.85         6.42 o                         
  -2   6   0         53.77         68.58         1.08 o                         
  -1   6   0         21.89         37.40         0.93 o                         
   0   6   0       2325.10       2496.54        13.84 o                         
   1   6   0        667.02        720.57         4.50 o                         
   2   6   0        581.18        619.97         4.12 o                         
   3   6   0       1277.54       1201.59         6.52 o                         
   4   6   0        407.73        397.71         3.03 o                         
   5   6   0        347.86        363.57         3.10 o                         
   6   6   0        974.04        940.38         6.35 o                         
   7   6   0         91.13         86.98         2.88 o                         
   8   6   0        271.47        254.04         3.40 o                         
   9   6   0        270.13        255.01         4.00 o                         
  10   6   0          1.44          6.46         3.84 o                         
  11   6   0        374.21        353.47         5.62 o                         
 -13   7   0        122.68        114.89         4.42 o                         
 -12   7   0         74.69         82.48         3.89 o                         
 -11   7   0         38.51         42.63         3.30 o                         
 -10   7   0         18.53         19.36         2.67 o                         
  -9   7   0        109.66        105.26         2.26 o                         
  -8   7   0         38.73         41.04         1.84 o                         
  -7   7   0        465.45        449.07         3.69 o                         
  -6   7   0        804.94        784.70         5.27 o                         
  -5   7   0        689.56        719.04         5.03 o                         
  -4   7   0        147.98        148.43         1.89 o                         
  -3   7   0        209.68        187.43         1.88 o                         
  -2   7   0       1048.54       1025.97         7.05 o                         
  -1   7   0       1913.83       1954.48        13.49 o                         
   0   7   0          9.78         10.90         0.64 o                         
   1   7   0        398.54        397.66         2.90 o                         
   2   7   0        348.82        380.93         2.86 o                         
   3   7   0       1095.51       1017.21         6.05 o                         
   4   7   0       1073.92       1089.42         7.12 o                         
   5   7   0        116.08        119.55         2.23 o                         
   6   7   0          0.67          3.15         1.82 o                         
   7   7   0         80.84         80.88         2.99 o                         
   8   7   0        356.95        340.70         4.13 o                         
   9   7   0         25.00         28.12         3.46 o                         
  10   7   0        134.71        132.61         4.95 o                         
 -13   8   0          0.54         10.76         5.31 o                         
 -12   8   0        103.93        116.26         4.15 o                         
 -11   8   0         54.71         58.77         3.42 o                         
 -10   8   0         19.53         19.60         2.93 o                         
  -9   8   0        149.22        142.37         2.57 o                         
  -8   8   0         69.55         66.22         2.06 o                         
  -7   8   0        107.14        103.87         2.01 o                         
  -6   8   0         22.92         24.78         1.25 o                         
  -5   8   0        430.82        407.06         3.60 o                         
  -4   8   0        503.85        471.49         3.88 o                         
  -3   8   0       1519.12       1520.99        10.68 o                         
  -2   8   0         49.40         50.52         1.30 o                         
  -1   8   0        645.11        614.13         4.72 o                         
   0   8   0        517.32        540.39         3.68 o                         
   1   8   0       2429.90       2308.38        13.98 o                         
   2   8   0        627.69        621.92         4.62 o                         
   3   8   0         36.88         35.29         1.43 o                         
   4   8   0        249.51        225.97         3.99 o                         
   5   8   0         51.29         51.37         1.96 o                         
   6   8   0        937.88        915.23         7.42 o                         
   7   8   0          6.35          8.09         2.96 o                         
   8   8   0        135.63        125.94         4.05 o                         
   9   8   0         77.54         77.72         4.22 o                         
  10   8   0         82.26         88.83         4.27 o                         
 -13   9   0         34.48         34.12         9.27 o                         
 -12   9   0          2.40          8.09         4.33 o                         
 -11   9   0         51.32         54.15         3.74 o                         
 -10   9   0         63.24         64.30         3.27 o                         
  -9   9   0        111.37        106.57         2.67 o                         
  -8   9   0         84.31         82.09         2.36 o                         
  -7   9   0       1292.42       1267.36         9.67 o                         
  -6   9   0        119.75        113.64         1.91 o                         
  -5   9   0        395.80        401.53         3.49 o                         
  -4   9   0          9.35         11.64         1.17 o                         
  -3   9   0        698.08        698.57         5.03 o                         
  -2   9   0        158.96        150.54         1.94 o                         
  -1   9   0        507.88        517.64         4.02 o                         
   0   9   0        570.83        544.52         4.06 o                         
   1   9   0          0.60          2.46         1.19 o                         
   2   9   0        451.81        446.05         4.19 o                         
   3   9   0        270.01        257.08         3.14 o                         
   4   9   0        600.91        570.60         5.63 o                         
   5   9   0         53.51         54.41         2.58 o                         
   6   9   0          4.87          7.44         2.92 o                         
   7   9   0          1.31          5.99         3.92 o                         
   8   9   0        491.00        463.23         6.28 o                         
   9   9   0         11.34         14.28         3.77 o                         
  10   9   0         65.49         84.23        16.86 o                         
 -13  10   0         12.02         34.19        13.46 o                         
 -12  10   0         17.06         19.13         4.63 o                         
 -11  10   0         41.20         40.36         4.10 o                         
 -10  10   0         11.00         14.05         3.54 o                         
  -9  10   0         81.31         78.29         2.78 o                         
  -8  10   0        211.73        208.18         3.06 o                         
  -7  10   0         31.32         33.72         2.30 o                         
  -6  10   0         25.81         25.82         1.84 o                         
  -5  10   0       1149.66       1112.67         8.33 o                         
  -4  10   0        479.85        465.15         4.45 o                         
  -3  10   0       3596.90       3557.18        23.14 o                         
  -2  10   0        238.04        227.95         2.32 o                         
  -1  10   0        145.35        136.71         2.30 o                         
   0  10   0        544.22        536.64         5.28 o                         
   1  10   0        506.65        483.93         3.81 o                         
   2  10   0        144.35        140.07         3.16 o                         
   3  10   0         49.55         39.52         2.01 o                         
   4  10   0         50.03         60.43         4.06 o                         
   5  10   0         12.41         10.75         3.03 o                         
   6  10   0        438.29        434.34         5.71 o                         
   7  10   0          4.78         13.30         4.20 o                         
   8  10   0        116.25        108.91         5.38 o                         
   9  10   0         10.52         17.07         4.65 o                         
 -12  11   0         59.11         71.67         5.06 o                         
 -11  11   0          3.02          6.45         4.44 o                         
 -10  11   0         19.72         29.86         3.86 o                         
  -9  11   0        140.73        134.24         3.33 o                         
  -8  11   0         11.01         14.11         2.65 o                         
  -7  11   0        553.77        529.69         4.98 o                         
  -6  11   0        278.36        271.15         3.28 o                         
  -5  11   0         97.40         96.62         2.56 o                         
  -4  11   0        125.78        128.78         2.58 o                         
  -3  11   0         86.34         82.87         1.55 o                         
  -2  11   0        404.31        385.96         5.72 o                         
  -1  11   0        725.27        696.03         9.24 o                         
   0  11   0         14.95         13.15         2.09 o                         
   1  11   0        234.40        240.28         3.36 o                         
   2  11   0         76.42         66.19         3.12 o                         
   3  11   0        267.88        268.27         3.83 o                         
   4  11   0        183.16        174.04         3.51 o                         
   5  11   0        126.72        117.42         3.58 o                         
   6  11   0         10.40         16.78         3.93 o                         
   7  11   0          5.83         10.23         4.39 o                         
   8  11   0          7.74         16.10         5.15 o                         
 -12  12   0          6.94         12.70         6.02 o                         
 -11  12   0          4.44          4.82         4.37 o                         
 -10  12   0         34.41         30.71         4.40 o                         
  -9  12   0         99.74         97.31         3.47 o                         
  -8  12   0        274.18        270.62         4.16 o                         
  -7  12   0         49.77         48.26         2.68 o                         
  -6  12   0          1.66          6.79         2.29 o                         
  -5  12   0       1801.61       1757.99        11.30 o                         
  -4  12   0        341.28        337.35         3.62 o                         
  -3  12   0        303.21        297.35         3.48 o                         
  -2  12   0          8.83         10.10         2.17 o                         
  -1  12   0         11.08         11.97         2.15 o                         
   0  12   0        160.99        163.93         3.60 o                         
   1  12   0         20.45         26.84         3.35 o                         
   2  12   0         38.49         34.81         3.03 o                         
   3  12   0        255.84        245.25         4.27 o                         
   4  12   0         76.79         83.36         4.00 o                         
   5  12   0          0.96          8.73         4.18 o                         
   6  12   0        123.47        111.49         5.52 o                         
   7  12   0          3.90         18.15         5.15 o                         
   8  12   0         32.83         48.05        16.34 o                         
 -11  13   0          2.09          6.21         4.70 o                         
 -10  13   0        121.37        118.66         5.37 o                         
  -9  13   0         26.15         24.01         3.55 o                         
  -8  13   0          7.34          9.92         3.65 o                         
  -7  13   0        311.19        307.34         6.31 o                         
  -6  13   0        159.63        155.53         3.11 o                         
  -5  13   0        670.93        653.85         6.32 o                         
  -4  13   0        134.39        139.39         3.40 o                         
  -3  13   0        256.65        256.11         3.85 o                         
  -2  13   0         13.25         15.28         2.34 o                         
  -1  13   0        523.00        524.05         5.10 o                         
   0  13   0        285.55        274.17         5.33 o                         
   1  13   0          1.72         -0.82         3.37 o                         
   2  13   0         78.79         82.15         3.91 o                         
   3  13   0         11.41         15.49         4.30 o                         
   4  13   0        113.17        112.20         4.89 o                         
   5  13   0         69.54         70.01         5.09 o                         
   6  13   0        200.96        175.19         8.09 o                         
   7  13   0        109.75        107.43         5.90 o                         
 -11  14   0          0.09         12.69         5.40 o                         
 -10  14   0         69.35         78.96         5.06 o                         
  -9  14   0          6.83         14.45         4.12 o                         
  -8  14   0         74.94         84.31         3.95 o                         
  -7  14   0         87.23         78.40         3.89 o                         
  -6  14   0         32.04         37.35         2.81 o                         
  -5  14   0        373.09        368.57         6.19 o                         
  -4  14   0          7.68         11.64         3.00 o                         
  -3  14   0        421.54        403.10         4.64 o                         
  -2  14   0         88.10         87.42         3.08 o                         
  -1  14   0         41.60         37.39         3.11 o                         
   0  14   0         58.54         53.23         3.24 o                         
   1  14   0        118.02        116.35         4.09 o                         
   2  14   0        110.80        113.66         5.10 o                         
   3  14   0         29.57         32.97         4.78 o                         
   4  14   0          0.33         15.71         5.08 o                         
   5  14   0        148.87        149.27         7.10 o                         
   6  14   0        113.71        128.55         6.67 o                         
 -10  15   0         23.01         33.90         5.43 o                         
  -9  15   0         19.45         32.92         4.32 o                         
  -8  15   0          1.51         10.76         3.89 o                         
  -7  15   0        162.46        161.30         5.16 o                         
  -6  15   0         93.09         94.81         3.99 o                         
  -5  15   0         55.41         60.82         3.13 o                         
  -4  15   0         65.61         70.43         3.73 o                         
  -3  15   0        152.51        152.29         3.90 o                         
  -2  15   0          3.99         11.90         3.60 o                         
  -1  15   0        125.67        120.94         4.07 o                         
   0  15   0         23.63         26.08         3.61 o                         
   1  15   0         26.65         28.53         4.59 o                         
   2  15   0          0.13         -1.82         5.44 o                         
   3  15   0          6.56         20.69         5.02 o                         
   4  15   0        320.13        330.40         6.64 o                         
   5  15   0        187.98        211.39         7.19 o                         
  -9  16   0          3.99         13.61         4.41 o                         
  -8  16   0        168.09        173.55         5.24 o                         
  -7  16   0         31.96         29.89         4.26 o                         
  -6  16   0         55.73         62.82         4.02 o                         
  -5  16   0        105.90        109.24         4.26 o                         
  -4  16   0         21.39         25.42         3.80 o                         
  -3  16   0        201.26        200.32         4.57 o                         
  -2  16   0        133.65        128.64         4.17 o                         
  -1  16   0         17.74         25.09         4.21 o                         
   0  16   0          1.82         10.21         4.63 o                         
   1  16   0         56.35         60.21         4.93 o                         
   2  16   0         39.69         54.84         5.15 o                         
   3  16   0        338.59        342.44         6.64 o                         
   4  16   0          0.94         28.40        10.74 o                         
  -9  17   0         19.21         43.90        13.97 o                         
  -8  17   0          0.74          6.11         6.80 o                         
  -7  17   0         34.64         44.67         5.98 o                         
  -6  17   0         43.42         40.10         5.29 o                         
  -5  17   0          2.48         14.56         4.86 o                         
  -4  17   0         92.96         96.97         5.05 o                         
  -3  17   0         10.07         15.17         4.00 o                         
  -2  17   0          1.12         12.27         4.41 o                         
  -1  17   0        110.44        120.68         5.20 o                         
   0  17   0         12.38         23.40         4.97 o                         
   1  17   0        148.00        144.41         5.87 o                         
   2  17   0          0.09         16.83         5.85 o                         
  -7  18   0          9.01         30.20         7.05 o                         
  -6  18   0          2.62         13.05         5.44 o                         
  -5  18   0          5.04         13.58         5.70 o                         
  -4  18   0         11.62         21.97         5.35 o                         
  -3  18   0        198.04        196.01         6.03 o                         
  -2  18   0         60.04         71.00         5.27 o                         
  -1  18   0          1.90         17.44         5.47 o                         
   0  18   0         51.31         61.03         7.17 o                         
   1  18   0        313.12        300.44        33.85 o                         
  -4  19   0          7.23         31.35        10.56 o                         
  -3  19   0          1.29         37.89        13.38 o                         
   2 -19   1        156.10        164.24        11.71 o                         
   3 -19   1          8.11         15.65         6.92 o                         
   4 -19   1        120.55        117.93         8.21 o                         
   5 -19   1          8.14         22.35         8.37 o                         
  -1 -18   1         73.54         89.19         6.33 o                         
   0 -18   1          4.38         12.85         6.84 o                         
   1 -18   1          0.17         13.10         5.34 o                         
   2 -18   1         19.93         40.60         5.48 o                         
   3 -18   1          1.86         15.37         4.35 o                         
   4 -18   1        141.10        144.96         5.32 o                         
   5 -18   1         19.06         27.51         6.10 o                         
   6 -18   1        101.35        107.14         5.67 o                         
   7 -18   1          8.72         13.31         6.30 o                         
  -3 -17   1        168.81        177.83         8.36 o                         
  -2 -17   1         73.68         79.43         6.65 o                         
  -1 -17   1         56.93         63.49         6.07 o                         
   0 -17   1         60.42         66.77         5.97 o                         
   1 -17   1         96.69         98.40         5.18 o                         
   2 -17   1          4.87          6.12         4.44 o                         
   3 -17   1          7.04         20.96         4.02 o                         
   4 -17   1         31.13         40.20         5.16 o                         
   5 -17   1         26.41         34.70         4.10 o                         
   6 -17   1        112.99        111.95         4.74 o                         
   7 -17   1         39.52         44.67         4.59 o                         
   8 -17   1        141.55        144.09         5.62 o                         
   9 -17   1          3.54         17.80         6.85 o                         
  -4 -16   1         31.18         51.16         6.57 o                         
  -3 -16   1          4.01         18.27         5.28 o                         
  -2 -16   1          3.81         19.04         5.89 o                         
  -1 -16   1        128.92        128.35         5.28 o                         
   0 -16   1         12.36         22.52         5.25 o                         
   1 -16   1         88.04         90.01         4.40 o                         
   2 -16   1         24.34         25.38         4.04 o                         
   3 -16   1          4.26         15.16         4.14 o                         
   4 -16   1        266.97        255.36         5.25 o                         
   5 -16   1         20.53         23.54         3.53 o                         
   6 -16   1          8.13          8.55         4.03 o                         
   7 -16   1         63.69         64.35         4.17 o                         
   8 -16   1          4.86         13.92         4.30 o                         
   9 -16   1          6.91         17.72         4.32 o                         
  10 -16   1         47.16         58.56         9.94 o                         
  -5 -15   1         90.85         95.28         6.17 o                         
  -4 -15   1         27.98         36.73         5.38 o                         
  -3 -15   1        235.12        230.40         5.50 o                         
  -2 -15   1          1.48          5.18         5.48 o                         
  -1 -15   1          9.51          7.96         4.54 o                         
   0 -15   1         64.11         60.09         3.71 o                         
   1 -15   1        184.99        180.67         3.90 o                         
   2 -15   1        212.15        204.17         4.35 o                         
   3 -15   1        155.88        151.69         4.30 o                         
   4 -15   1         15.95         19.84         3.55 o                         
   5 -15   1         43.00         42.94         3.14 o                         
   6 -15   1        271.61        266.89         5.38 o                         
   7 -15   1          2.94         13.78         3.69 o                         
   8 -15   1        182.04        181.40         4.79 o                         
   9 -15   1         11.41         21.36         4.30 o                         
  10 -15   1          0.23         16.48         4.90 o                         
  -6 -14   1         41.22         47.46         5.38 o                         
  -5 -14   1         43.97         78.26         8.38 o                         
  -4 -14   1         49.86         54.79         4.70 o                         
  -3 -14   1          6.04         12.60         4.66 o                         
  -2 -14   1         28.47         33.68         5.10 o                         
  -1 -14   1        333.64        323.18         5.01 o                         
   0 -14   1         61.69         59.13         3.10 o                         
   1 -14   1        689.25        679.87         6.23 o                         
   2 -14   1         94.83         81.66         3.06 o                         
   3 -14   1         45.86         54.26         3.33 o                         
   4 -14   1        275.33        257.29         3.73 o                         
   5 -14   1        111.30        109.96         3.25 o                         
   6 -14   1        157.47        157.59         3.80 o                         
   7 -14   1          0.02          1.99         3.48 o                         
   8 -14   1         31.51         30.90         3.74 o                         
   9 -14   1         35.77         40.30         4.26 o                         
  10 -14   1         65.39         82.51         5.99 o                         
  11 -14   1         11.67         24.77         4.78 o                         
  -7 -13   1         19.33         27.45         5.31 o                         
  -6 -13   1        173.29        176.38         5.11 o                         
  -5 -13   1          2.43         12.33         5.51 o                         
  -4 -13   1        147.61        141.43         4.74 o                         
  -3 -13   1        309.61        304.68         5.99 o                         
  -2 -13   1         37.51         36.47         4.02 o                         
  -1 -13   1         52.72         51.07         2.87 o                         
   0 -13   1        160.64        151.50         3.13 o                         
   1 -13   1        616.72        609.52         7.09 o                         
   2 -13   1          9.91         11.06         2.45 o                         
   3 -13   1        998.14        954.48         7.61 o                         
   4 -13   1          2.48          9.55         2.74 o                         
   5 -13   1        105.73         96.08         3.22 o                         
   6 -13   1        124.42        118.29         3.62 o                         
   7 -13   1         26.28         21.88         3.08 o                         
   8 -13   1        221.86        212.98         4.39 o                         
   9 -13   1         48.67         50.87         3.93 o                         
  10 -13   1         23.86         31.84         5.00 o                         
  11 -13   1         15.16         29.06         4.99 o                         
  -8 -12   1          9.22         30.29         7.78 o                         
  -7 -12   1         27.54         30.44         4.56 o                         
  -6 -12   1        170.93        165.54         5.09 o                         
  -5 -12   1        201.78        190.57         4.62 o                         
  -4 -12   1         57.40         56.83         3.15 o                         
  -3 -12   1         13.83         11.86         2.55 o                         
  -2 -12   1        338.28        327.13         3.56 o                         
  -1 -12   1       1439.66       1413.46        11.28 o                         
   0 -12   1         17.70         19.83         2.45 o                         
   1 -12   1       1017.25        982.75         7.42 o                         
   2 -12   1        342.75        327.63         3.51 o                         
   3 -12   1        605.87        577.92         5.76 o                         
   4 -12   1        198.07        193.02         3.32 o                         
   5 -12   1        395.21        384.07         4.79 o                         
   6 -12   1         79.23         74.61         2.91 o                         
   7 -12   1         13.02         11.72         3.11 o                         
   8 -12   1          8.90         10.89         3.02 o                         
   9 -12   1          2.83          7.31         3.44 o                         
  10 -12   1        151.98        153.58         4.42 o                         
  11 -12   1          1.06          6.68         4.58 o                         
  12 -12   1         17.81         22.54         6.67 o                         
  -8 -11   1        237.31        241.72         4.80 o                         
  -7 -11   1        250.97        240.28         4.73 o                         
  -6 -11   1          9.46         12.03         3.78 o                         
  -5 -11   1        220.27        214.39         4.48 o                         
  -4 -11   1          5.62          8.76         2.81 o                         
  -3 -11   1        372.82        346.97         4.44 o                         
  -2 -11   1        200.93        189.31         2.69 o                         
  -1 -11   1          5.36          7.82         2.13 o                         
   0 -11   1         12.69         14.58         2.14 o                         
   1 -11   1        976.82        930.67         6.21 o                         
   2 -11   1        417.66        400.26         3.58 o                         
   3 -11   1       3033.94       2946.21        22.78 o                         
   4 -11   1         12.77         13.95         2.39 o                         
   5 -11   1         56.40         54.78         2.32 o                         
   6 -11   1        290.16        285.25         3.60 o                         
   7 -11   1         16.07         20.06         2.60 o                         
   8 -11   1        305.99        296.99         4.17 o                         
   9 -11   1          3.73          8.36         2.79 o                         
  10 -11   1          5.69          8.38         3.45 o                         
  11 -11   1         20.24         25.13         4.48 o                         
  12 -11   1        101.31        115.42         5.19 o                         
  -9 -10   1         93.07         91.60         4.04 o                         
  -8 -10   1          6.24         10.90         3.89 o                         
  -7 -10   1        220.06        206.37         6.49 o                         
  -6 -10   1         17.18         22.53         4.06 o                         
  -5 -10   1        872.32        837.90         8.37 o                         
  -4 -10   1         19.02         19.87         2.37 o                         
  -3 -10   1        458.40        457.89         4.66 o                         
  -2 -10   1         38.98         40.65         1.87 o                         
  -1 -10   1       2378.60       2330.28        14.96 o                         
   0 -10   1        210.35        212.94         3.25 o                         
   1 -10   1        160.84        149.94         1.88 o                         
   2 -10   1         12.65         14.94         1.60 o                         
   3 -10   1          2.37          6.34         1.61 o                         
   4 -10   1        555.84        542.56         4.66 o                         
   5 -10   1        186.32        182.58         2.26 o                         
   6 -10   1        120.70        112.63         2.31 o                         
   7 -10   1        515.55        487.83         6.24 o                         
   8 -10   1         29.17         33.54         2.57 o                         
   9 -10   1         10.71         18.70         2.58 o                         
  10 -10   1        258.72        246.61         4.71 o                         
  11 -10   1          3.61          7.64         4.12 o                         
  12 -10   1         15.72         26.37         4.68 o                         
  13 -10   1          0.23         12.63         7.88 o                         
 -10  -9   1        122.17        113.09         6.44 o                         
  -9  -9   1         64.68         76.61         3.77 o                         
  -8  -9   1        116.31        118.20         4.01 o                         
  -7  -9   1        131.99        123.94         4.68 o                         
  -6  -9   1          9.95         13.57         2.42 o                         
  -5  -9   1         71.81         65.49         3.44 o                         
  -4  -9   1         14.71         16.52         2.22 o                         
  -3  -9   1       1573.91       1534.56        10.10 o                         
  -2  -9   1        210.05        212.38         2.63 o                         
  -1  -9   1         36.72         37.58         1.85 o                         
   0  -9   1          9.33         11.09         0.98 o                         
   1  -9   1       4782.64       4672.47        27.67 o                         
   2  -9   1        732.32        715.49         5.25 o                         
   3  -9   1        937.71        909.86         6.71 o                         
   4  -9   1         72.75         74.27         1.51 o                         
   5  -9   1        164.47        166.19         2.51 o                         
   6  -9   1        418.27        417.46         3.89 o                         
   7  -9   1         20.21         23.99         2.23 o                         
   8  -9   1        244.45        223.98         3.02 o                         
   9  -9   1         52.33         45.29         2.51 o                         
  10  -9   1         11.27         15.44         2.81 o                         
  11  -9   1          0.39          4.29         3.23 o                         
  12  -9   1        212.23        216.24         4.28 o                         
  13  -9   1          1.74         10.16         6.40 o                         
 -10  -8   1        248.52        251.02         5.47 o                         
  -9  -8   1          4.73          9.18         3.53 o                         
  -8  -8   1          2.15         10.79         3.54 o                         
  -7  -8   1        120.84        117.61         3.33 o                         
  -6  -8   1        197.52        186.01         2.62 o                         
  -5  -8   1        361.69        336.71         3.74 o                         
  -4  -8   1        193.41        196.87         3.01 o                         
  -3  -8   1        133.75        138.46         1.88 o                         
  -2  -8   1        109.06         96.84         1.63 o                         
  -1  -8   1        198.20        209.40         2.10 o                         
   0  -8   1        111.06        111.73         1.21 o                         
   1  -8   1       2445.70       2431.18        16.01 o                         
   2  -8   1        132.17        121.51         1.61 o                         
   3  -8   1         31.00         31.49         0.93 o                         
   4  -8   1        132.66        123.20         1.74 o                         
   5  -8   1       2325.95       2336.97        15.96 o                         
   6  -8   1        697.28        705.94         5.17 o                         
   7  -8   1        243.99        245.26         2.87 o                         
   8  -8   1        144.31        143.49         2.64 o                         
   9  -8   1          3.20          5.99         2.21 o                         
  10  -8   1        107.51        112.74         3.07 o                         
  11  -8   1         97.30         96.69         3.65 o                         
  12  -8   1        174.90        161.00         4.01 o                         
  13  -8   1          0.63         18.01         5.66 o                         
 -11  -7   1          2.06          1.59        12.07 o                         
 -10  -7   1         10.99         19.18         3.96 o                         
  -9  -7   1         11.77          9.43         3.44 o                         
  -8  -7   1        371.17        352.45         5.99 o                         
  -7  -7   1         19.15         21.17         2.53 o                         
  -6  -7   1        232.79        226.54         2.79 o                         
  -5  -7   1        113.28        106.16         1.98 o                         
  -4  -7   1        304.60        296.04         2.52 o                         
  -3  -7   1        449.96        436.51         2.88 o                         
  -2  -7   1        268.33        286.77         3.04 o                         
  -1  -7   1         16.64         17.09         1.11 o                         
   0  -7   1          0.10          2.49         0.64 o                         
   1  -7   1        932.77        884.98         6.04 o                         
   2  -7   1        246.73        231.79         2.18 o                         
   3  -7   1       2424.47       2421.04        14.87 o                         
   4  -7   1        112.61        110.67         1.61 o                         
   5  -7   1        692.64        704.24         4.55 o                         
   6  -7   1         33.90         26.08         1.11 o                         
   7  -7   1        233.43        222.88         2.40 o                         
   8  -7   1        202.37        197.54         2.60 o                         
   9  -7   1        210.63        202.01         2.89 o                         
  10  -7   1         44.53         51.87         2.69 o                         
  11  -7   1          4.94          6.92         3.41 o                         
  12  -7   1        145.60        145.91         4.04 o                         
  13  -7   1          2.40         10.36         3.93 o                         
 -11  -6   1          2.03         12.99         4.52 o                         
 -10  -6   1        210.92        204.20         4.77 o                         
  -9  -6   1          2.13          4.56         2.99 o                         
  -8  -6   1         66.78         70.22         3.81 o                         
  -7  -6   1        114.14        113.00         2.86 o                         
  -6  -6   1        354.16        353.47         3.10 o                         
  -5  -6   1        142.63        133.04         1.93 o                         
  -4  -6   1        138.90        152.20         1.68 o                         
  -3  -6   1        183.57        163.15         1.44 o                         
  -2  -6   1        328.91        326.62         2.18 o                         
  -1  -6   1       2517.25       2471.83        14.63 o                         
   0  -6   1       1053.36       1044.13         5.65 o                         
   1  -6   1       2190.23       2143.18        12.28 o                         
   2  -6   1        908.16        960.97         6.43 o                         
   3  -6   1        524.21        545.43         3.58 o                         
   4  -6   1       1255.40       1314.97         8.51 o                         
   5  -6   1       1245.28       1206.83         6.98 o                         
   6  -6   1        239.51        249.73         2.20 o                         
   7  -6   1        381.74        361.25         2.97 o                         
   8  -6   1          1.68          2.21         1.74 o                         
   9  -6   1         64.27         64.52         2.01 o                         
  10  -6   1        633.23        615.75         5.47 o                         
  11  -6   1        115.91        121.12         3.58 o                         
  12  -6   1         25.98         26.84         3.43 o                         
  13  -6   1         18.53         19.84         4.06 o                         
 -11  -5   1         65.20         71.08         4.58 o                         
 -10  -5   1         42.58         46.33         3.52 o                         
  -9  -5   1          8.70          6.58         2.57 o                         
  -8  -5   1        331.22        325.57         4.25 o                         
  -7  -5   1         54.73         59.40         2.43 o                         
  -6  -5   1        218.54        221.01         2.82 o                         
  -5  -5   1         32.47         33.21         1.41 o                         
  -4  -5   1         30.01         28.68         1.29 o                         
  -3  -5   1       1140.29       1154.56         6.10 o                         
  -2  -5   1       2139.50       2175.49        11.40 o                         
  -1  -5   1        367.81        345.48         2.31 o                         
   0  -5   1        666.04        762.55         4.69 o                         
   1  -5   1       1058.18       1027.35         6.26 o                         
   2  -5   1        322.25        365.61         2.28 o                         
   3  -5   1       4569.22       4677.79        26.45 o                         
   4  -5   1       1403.54       1503.50         8.18 o                         
   5  -5   1        450.40        456.20         2.95 o                         
   6  -5   1        152.72        154.31         1.66 o                         
   7  -5   1        435.89        431.89         4.00 o                         
   8  -5   1        159.31        153.81         2.28 o                         
   9  -5   1        507.03        498.54         3.78 o                         
  10  -5   1         11.47         17.01         2.28 o                         
  11  -5   1          1.42          1.05         2.98 o                         
  12  -5   1         52.38         64.92         3.79 o                         
  13  -5   1          1.54          7.85         4.03 o                         
 -12  -4   1        144.17        137.47         8.83 o                         
 -11  -4   1          2.04          4.60         4.05 o                         
 -10  -4   1        214.23        212.07         5.04 o                         
  -9  -4   1        121.23        113.37         2.89 o                         
  -8  -4   1         35.33         39.11         2.41 o                         
  -7  -4   1         18.13         18.84         1.88 o                         
  -6  -4   1         20.42         21.70         1.21 o                         
  -5  -4   1        404.36        390.93         3.08 o                         
  -4  -4   1       3178.42       3187.39        17.73 o                         
  -3  -4   1        164.75        168.52         1.80 o                         
  -2  -4   1        535.39        653.98         3.35 o                         
  -1  -4   1       2077.92       2192.22         9.60 o                         
   0  -4   1       2431.37       2482.00        11.85 o                         
   1  -4   1       2615.92       2700.57        12.87 o                         
   2  -4   1        288.26        309.31         1.73 o                         
   3  -4   1         46.88         78.55         1.24 o                         
   4  -4   1        832.93        975.15         6.02 o                         
   5  -4   1       1100.58       1032.54         6.69 o                         
   6  -4   1        412.90        413.36         4.46 o                         
   7  -4   1        796.39        784.14         5.61 o                         
   8  -4   1        219.14        218.39         2.49 o                         
   9  -4   1         69.64         70.82         1.97 o                         
  10  -4   1         44.97         48.03         2.40 o                         
  11  -4   1        276.08        268.62         3.63 o                         
  12  -4   1          1.88          4.46         3.64 o                         
  13  -4   1          5.00         19.62         4.03 o                         
 -12  -3   1         10.61         17.28         4.27 o                         
 -11  -3   1         61.94         72.88         3.39 o                         
 -10  -3   1          7.01         10.06         2.92 o                         
  -9  -3   1         49.99         50.78         2.53 o                         
  -8  -3   1        331.44        328.38         3.36 o                         
  -7  -3   1         45.31         45.45         1.92 o                         
  -6  -3   1       1579.81       1540.28         9.35 o                         
  -5  -3   1         32.09         35.37         1.10 o                         
  -4  -3   1        834.83        869.51         5.16 o                         
  -3  -3   1        577.98        560.82         3.31 o                         
  -2  -3   1       3214.65       3375.03        16.08 o                         
  -1  -3   1       1065.85       1174.33         5.11 o                         
   0  -3   1       2537.47       2609.12        11.79 o                         
   1  -3   1        691.49        672.24         3.70 o                         
   2  -3   1       1099.14       1162.91         5.78 o                         
   3  -3   1       4101.06       4133.75        21.27 o                         
   4  -3   1        421.30        407.93         2.97 o                         
   5  -3   1        382.40        392.15         3.72 o                         
   6  -3   1        228.93        240.82         2.71 o                         
   7  -3   1        413.27        405.00         3.06 o                         
   8  -3   1        108.95        103.99         1.92 o                         
   9  -3   1        451.66        447.00         3.75 o                         
  10  -3   1          9.28         10.47         2.31 o                         
  11  -3   1        117.72        114.78         3.06 o                         
  12  -3   1        278.72        274.68         4.57 o                         
  13  -3   1        172.20        164.82         4.61 o                         
 -12  -2   1         18.93         29.19         3.74 o                         
 -11  -2   1         76.52         75.19         3.54 o                         
 -10  -2   1        298.45        281.32         3.66 o                         
  -9  -2   1         15.20         15.85         2.29 o                         
  -8  -2   1        403.90        396.81         4.29 o                         
  -7  -2   1        117.98        117.52         1.66 o                         
  -6  -2   1       1565.41       1574.35         8.86 o                         
  -5  -2   1        915.53        936.55         5.21 o                         
  -4  -2   1       6566.79       6976.62        35.91 o                         
  -3  -2   1        223.42        239.97         1.45 o                         
  -2  -2   1        196.52        212.68         1.56 o                         
  -1  -2   1       2576.91       2698.78        12.78 o                         
   0  -2   1       4501.59       4756.80        22.95 o                         
   1  -2   1       9070.61       9739.24        51.10 o                         
   2  -2   1        239.87        333.60         1.73 o                         
   3  -2   1         12.06         11.84         0.53 o                         
   4  -2   1         36.65         47.12         0.69 o                         
   5  -2   1       1648.67       1636.85         8.94 o                         
   6  -2   1        405.44        382.65         3.02 o                         
   7  -2   1        322.72        305.84         2.10 o                         
   8  -2   1         16.83         17.95         1.27 o                         
   9  -2   1          0.70          2.31         1.71 o                         
  10  -2   1        100.66        102.87         2.93 o                         
  11  -2   1        173.69        172.44         4.01 o                         
  12  -2   1         41.75         45.65         3.83 o                         
  13  -2   1         56.48         64.21         4.23 o                         
 -13  -1   1         50.48         42.16        13.74 o                         
 -12  -1   1         26.80         39.75         3.82 o                         
 -11  -1   1        331.42        329.71         4.60 o                         
 -10  -1   1         19.52         20.61         2.45 o                         
  -9  -1   1         48.75         54.25         2.39 o                         
  -8  -1   1       1135.31       1102.95         6.68 o                         
  -7  -1   1         55.35         53.06         1.40 o                         
  -6  -1   1        517.90        516.00         3.38 o                         
  -5  -1   1        360.49        396.20         2.53 o                         
  -4  -1   1        536.47        608.08         3.49 o                         
  -3  -1   1        107.05        111.86         0.84 o                         
  -2  -1   1       8460.95       9100.54        41.80 o                         
  -1  -1   1      11128.84      12086.07        59.84 o                         
   0  -1   1       6708.54       6823.34        47.87 o                         
   1  -1   1        871.20        930.81         4.83 o                         
   2  -1   1         73.72         97.55         0.87 o                         
   3  -1   1       5330.51       5689.89        27.54 o                         
   4  -1   1         31.74         25.22         0.72 o                         
   5  -1   1        239.90        250.32         2.39 o                         
   6  -1   1        112.26        119.31         1.42 o                         
   7  -1   1        360.47        362.17         2.56 o                         
   8  -1   1         70.99         67.99         1.54 o                         
   9  -1   1        545.92        529.00         5.19 o                         
  10  -1   1         17.85         18.28         2.69 o                         
  11  -1   1          2.19          6.95         3.11 o                         
  12  -1   1         45.49         47.03         3.48 o                         
  13  -1   1          1.34          6.76         4.71 o                         
 -13   0   1          5.16         23.25         5.87 o                         
 -12   0   1         27.49         32.30         3.28 o                         
 -11   0   1          2.75          5.80         3.03 o                         
 -10   0   1        224.19        221.83         2.94 o                         
  -9   0   1        440.32        420.38         3.47 o                         
  -8   0   1         79.57         83.44         1.66 o                         
  -7   0   1         15.37         21.63         1.12 o                         
  -6   0   1       2881.31       2992.10        16.19 o                         
  -5   0   1         28.93         26.77         0.92 o                         
  -4   0   1       6906.55       7358.17        41.55 o                         
  -3   0   1        240.17        249.10         1.44 o                         
  -2   0   1       2237.55       2566.34        12.17 o                         
  -1   0   1        169.68        192.78         1.09 o                         
   1   0   1       2598.22       2837.34        14.12 o                         
   2   0   1        201.21        283.81         1.59 o                         
   3   0   1       1451.79       1687.51         8.37 o                         
   4   0   1         78.40         99.14         1.94 o                         
   5   0   1       1968.78       1968.52        11.96 o                         
   6   0   1         19.74         17.61         1.11 o                         
   7   0   1       1263.09       1249.43         7.58 o                         
   8   0   1        142.26        140.26         1.86 o                         
   9   0   1        140.27        132.22         2.27 o                         
  10   0   1          2.40          0.23         2.90 o                         
  11   0   1         34.49         42.86         3.30 o                         
  12   0   1         84.55         84.42         3.76 o                         
  13   0   1         12.32         22.74         5.98 o                         
 -13   1   1        164.32        165.06         5.35 o                         
 -12   1   1         38.16         41.97         3.46 o                         
 -11   1   1        293.08        284.26         3.88 o                         
 -10   1   1          7.02          9.62         2.20 o                         
  -9   1   1          0.35          1.85         1.73 o                         
  -8   1   1        228.77        224.92         2.05 o                         
  -7   1   1        584.52        589.81         3.68 o                         
  -6   1   1       1426.06       1481.72         8.51 o                         
  -5   1   1        102.54         73.43         1.22 o                         
  -4   1   1        689.10        742.02         4.49 o                         
  -3   1   1       1271.05       1384.51         7.06 o                         
  -2   1   1      46484.45      49825.95       239.40 o                         
  -1   1   1        189.49        227.48         1.23 o                         
   0   1   1        404.04        438.52         2.68 o                         
   1   1   1       3741.52       4120.53        21.65 o                         
   2   1   1        528.61        600.61         2.86 o                         
   3   1   1       3122.04       3254.96        15.50 o                         
   4   1   1        232.87        343.34         2.63 o                         
   5   1   1       2192.20       2317.86        14.00 o                         
   6   1   1        103.68        108.10         1.54 o                         
   7   1   1        753.50        729.59         5.46 o                         
   8   1   1         15.30         15.91         1.87 o                         
   9   1   1       1115.76       1079.68         6.94 o                         
  10   1   1         40.34         40.70         2.88 o                         
  11   1   1          0.93          9.56         3.62 o                         
  12   1   1          0.50          9.97         3.60 o                         
 -13   2   1         57.66         64.06         4.14 o                         
 -12   2   1          0.90          5.87         3.35 o                         
 -11   2   1         45.68         51.91         2.97 o                         
 -10   2   1        111.24        109.74         2.45 o                         
  -9   2   1        331.61        312.85         2.73 o                         
  -8   2   1         14.31         16.19         1.33 o                         
  -7   2   1        160.78        152.06         1.70 o                         
  -6   2   1        944.16        959.80         5.44 o                         
  -5   2   1        435.18        449.01         2.83 o                         
  -4   2   1       2138.20       2228.58        12.78 o                         
  -3   2   1         34.40         64.51         0.71 o                         
  -2   2   1       9126.68      10102.44        50.04 o                         
  -1   2   1       2353.95       2587.56        13.25 o                         
   0   2   1       2232.81       2334.87        12.77 o                         
   1   2   1       1852.47       1929.24         9.13 o                         
   2   2   1       4331.76       4573.22        20.61 o                         
   3   2   1       1880.26       2244.35        11.68 o                         
   4   2   1          2.85          7.28         0.65 o                         
   5   2   1       1525.31       1525.55         8.43 o                         
   6   2   1         23.76         23.05         1.26 o                         
   7   2   1       1415.50       1404.44         9.05 o                         
   8   2   1        205.74        191.17         3.24 o                         
   9   2   1         53.47         54.58         2.44 o                         
  10   2   1         20.60         21.98         2.82 o                         
  11   2   1        166.64        168.37         3.93 o                         
  12   2   1         56.23         66.59         3.83 o                         
 -13   3   1         52.07         58.20         4.16 o                         
 -12   3   1         45.95         47.43         3.61 o                         
 -11   3   1         87.21         94.87         3.02 o                         
 -10   3   1          4.64          7.86         2.21 o                         
  -9   3   1          9.84         11.37         1.91 o                         
  -8   3   1        536.78        540.54         4.11 o                         
  -7   3   1        388.59        373.78         2.76 o                         
  -6   3   1        140.71        125.39         1.54 o                         
  -5   3   1        641.75        630.81         3.90 o                         
  -4   3   1       5791.65       6624.82        37.39 o                         
  -3   3   1         44.06         62.02         1.14 o                         
  -2   3   1        787.77        745.78         3.60 o                         
  -1   3   1       3573.86       3845.14        19.13 o                         
   0   3   1       5367.01       5713.37        28.41 o                         
   1   3   1        288.84        304.39         1.77 o                         
   2   3   1       2512.70       3028.53        15.19 o                         
   3   3   1        897.16        958.12         5.97 o                         
   4   3   1       1243.68       1257.74         7.79 o                         
   5   3   1        595.65        622.13         4.24 o                         
   6   3   1        423.18        410.71         3.29 o                         
   7   3   1        700.60        677.57         5.32 o                         
   8   3   1          3.53          6.86         2.25 o                         
   9   3   1        383.43        372.49         4.55 o                         
  10   3   1         50.45         53.28         2.82 o                         
  11   3   1         19.24         23.52         3.48 o                         
  12   3   1         14.36         20.04         4.43 o                         
 -13   4   1         11.70         24.92         4.13 o                         
 -12   4   1          3.70         14.02         3.56 o                         
 -11   4   1          8.28         10.38         2.66 o                         
 -10   4   1        147.69        139.24         2.69 o                         
  -9   4   1        150.02        147.35         2.23 o                         
  -8   4   1          7.08          5.42         1.64 o                         
  -7   4   1        615.81        617.59         4.30 o                         
  -6   4   1       1195.70       1270.39         7.73 o                         
  -5   4   1         15.11         19.96         0.92 o                         
  -4   4   1       2058.74       2121.82        11.78 o                         
  -3   4   1       7072.71       7738.50        41.94 o                         
  -2   4   1        371.93        352.07         2.07 o                         
  -1   4   1         80.62         80.42         0.70 o                         
   0   4   1       1060.10       1076.66         4.90 o                         
   1   4   1       4767.95       5331.03        25.14 o                         
   2   4   1       2002.54       2011.48        10.81 o                         
   3   4   1         41.79         60.78         1.17 o                         
   4   4   1       1113.58       1191.76         7.81 o                         
   5   4   1       1146.19       1134.47         7.28 o                         
   6   4   1        653.11        621.82         5.65 o                         
   7   4   1       1168.72       1107.64         8.13 o                         
   8   4   1        332.74        321.44         3.76 o                         
   9   4   1          5.85          6.74         2.43 o                         
  10   4   1         11.84         15.26         3.12 o                         
  11   4   1        102.59        102.44         4.17 o                         
  12   4   1         10.49         34.73        13.41 o                         
 -13   5   1         14.40         19.11         4.33 o                         
 -12   5   1         63.30         61.47         3.70 o                         
 -11   5   1         30.51         34.78         2.96 o                         
 -10   5   1          9.32         11.92         2.52 o                         
  -9   5   1         45.55         46.88         1.93 o                         
  -8   5   1        159.62        150.82         2.10 o                         
  -7   5   1        255.66        246.80         2.32 o                         
  -6   5   1         24.30         39.29         1.32 o                         
  -5   5   1       2531.38       2702.21        16.11 o                         
  -4   5   1         76.64         83.81         1.35 o                         
  -3   5   1         36.06         39.71         0.90 o                         
  -2   5   1       2419.48       2497.14        14.66 o                         
  -1   5   1       1643.11       1788.31        10.64 o                         
   0   5   1       5871.09       6302.89        33.29 o                         
   1   5   1        502.59        491.77         3.55 o                         
   2   5   1        156.27        190.64         1.50 o                         
   3   5   1       1255.67       1350.61         8.01 o                         
   4   5   1       2506.04       2424.92        15.97 o                         
   5   5   1         20.51         24.85         1.37 o                         
   6   5   1        642.38        628.00         5.13 o                         
   7   5   1         61.06         69.12         2.65 o                         
   8   5   1         19.55         21.56         2.63 o                         
   9   5   1        297.32        284.53         3.91 o                         
  10   5   1          3.40          3.04         4.19 o                         
  11   5   1        409.10        400.58         8.28 o                         
 -13   6   1         13.63         21.69         4.16 o                         
 -12   6   1         14.13         17.63         3.61 o                         
 -11   6   1          1.60          7.07         2.96 o                         
 -10   6   1         11.60         12.73         2.54 o                         
  -9   6   1        299.08        285.59         3.54 o                         
  -8   6   1         21.11         18.42         1.65 o                         
  -7   6   1        535.55        519.79         3.82 o                         
  -6   6   1          0.17          1.98         1.26 o                         
  -5   6   1        176.85        184.61         1.92 o                         
  -4   6   1       1992.70       1990.45        12.93 o                         
  -3   6   1       1368.69       1412.25         8.96 o                         
  -2   6   1        228.76        220.69         1.73 o                         
  -1   6   1         18.32         18.89         0.80 o                         
   0   6   1        572.79        566.44         3.48 o                         
   1   6   1        297.68        303.05         2.70 o                         
   2   6   1       3613.78       3591.79        22.56 o                         
   3   6   1         42.09         47.57         1.37 o                         
   4   6   1         80.46         99.79         1.51 o                         
   5   6   1        707.07        652.53         4.77 o                         
   6   6   1        328.81        305.58         2.94 o                         
   7   6   1        344.69        321.91         3.71 o                         
   8   6   1        165.67        156.06         3.40 o                         
   9   6   1          1.20          8.48         3.44 o                         
  10   6   1          2.94          9.15         4.77 o                         
  11   6   1         24.35         27.54         5.65 o                         
 -13   7   1         15.60         23.31         4.54 o                         
 -12   7   1         11.15         14.48         3.78 o                         
 -11   7   1         86.30         91.35         3.46 o                         
 -10   7   1        102.39        103.09         3.06 o                         
  -9   7   1          0.45          2.66         1.97 o                         
  -8   7   1          8.08          8.57         1.75 o                         
  -7   7   1        607.81        622.30         4.19 o                         
  -6   7   1        325.51        308.40         2.82 o                         
  -5   7   1        961.98        921.71         6.50 o                         
  -4   7   1          1.85          2.90         1.01 o                         
  -3   7   1         95.85         81.22         1.20 o                         
  -2   7   1       2324.97       2437.80        15.87 o                         
  -1   7   1        867.17        877.84         6.01 o                         
   0   7   1       2383.37       2430.13        12.64 o                         
   1   7   1        409.37        369.41         3.29 o                         
   2   7   1        695.90        657.88         4.55 o                         
   3   7   1        229.65        240.78         2.55 o                         
   4   7   1        849.95        803.18         6.26 o                         
   5   7   1        155.34        143.77         2.13 o                         
   6   7   1        499.50        467.23         4.57 o                         
   7   7   1        207.90        200.62         3.65 o                         
   8   7   1         70.37         72.14         3.83 o                         
   9   7   1        569.01        525.53         9.06 o                         
  10   7   1        135.88        127.53         5.40 o                         
 -13   8   1         34.00         46.44         6.08 o                         
 -12   8   1         42.80         49.93         4.11 o                         
 -11   8   1         31.59         29.44         3.61 o                         
 -10   8   1          1.27          4.80         2.95 o                         
  -9   8   1        199.01        195.31         2.87 o                         
  -8   8   1        799.66        777.00         5.37 o                         
  -7   8   1        602.20        595.29         4.28 o                         
  -6   8   1        137.29        117.95         3.21 o                         
  -5   8   1          2.55          5.86         1.45 o                         
  -4   8   1       1125.45       1083.04         7.20 o                         
  -3   8   1       1210.74       1220.18         9.22 o                         
  -2   8   1         81.17         93.43         1.71 o                         
  -1   8   1        428.84        384.98         3.98 o                         
   0   8   1       1283.65       1267.04         8.23 o                         
   1   8   1        421.27        393.21         3.56 o                         
   2   8   1        569.24        604.66         6.75 o                         
   3   8   1        111.59        114.99         2.06 o                         
   4   8   1        164.74        163.43         3.18 o                         
   5   8   1        156.05        154.23         2.81 o                         
   6   8   1         64.08         61.49         2.64 o                         
   7   8   1        144.47        138.23         3.91 o                         
   8   8   1        232.75        216.06         4.62 o                         
   9   8   1         67.75         66.54         4.46 o                         
  10   8   1        150.56        141.86         5.88 o                         
 -13   9   1         16.56         31.03         9.57 o                         
 -12   9   1          8.61         11.82         4.29 o                         
 -11   9   1         36.20         40.73         3.61 o                         
 -10   9   1        178.51        159.48         3.47 o                         
  -9   9   1         10.54         12.49         2.42 o                         
  -8   9   1         15.38         19.01         2.28 o                         
  -7   9   1         30.92         32.11         2.18 o                         
  -6   9   1        694.92        672.42         5.03 o                         
  -5   9   1        858.54        836.82         5.92 o                         
  -4   9   1          2.76          3.40         1.45 o                         
  -3   9   1        988.61        913.31         7.96 o                         
  -2   9   1       1511.02       1455.58         8.96 o                         
  -1   9   1       1418.81       1359.04         7.01 o                         
   0   9   1         14.29         19.35         1.48 o                         
   1   9   1        208.24        187.47         2.98 o                         
   2   9   1          7.10          5.19         1.12 o                         
   3   9   1         12.06         14.80         2.02 o                         
   4   9   1        622.70        596.75         4.98 o                         
   5   9   1          8.42          4.86         2.66 o                         
   6   9   1        552.27        524.49         6.20 o                         
   7   9   1         72.57         78.08         4.52 o                         
   8   9   1          0.60          2.10         4.50 o                         
   9   9   1         84.74         91.02         4.71 o                         
 -12  10   1         34.95         41.11         4.28 o                         
 -11  10   1         16.52         12.85         4.03 o                         
 -10  10   1         52.96         50.04         3.52 o                         
  -9  10   1        527.35        500.17         4.68 o                         
  -8  10   1         95.54         94.40         2.49 o                         
  -7  10   1        250.70        245.24         3.17 o                         
  -6  10   1          0.54          1.25         1.70 o                         
  -5  10   1         30.47         32.94         1.88 o                         
  -4  10   1        267.56        246.69         2.66 o                         
  -3  10   1        115.71        109.84         1.68 o                         
  -2  10   1         16.96         19.42         1.61 o                         
  -1  10   1        131.99        117.80         2.60 o                         
   0  10   1         87.99         90.04         1.53 o                         
   1  10   1         15.59         15.41         1.22 o                         
   2  10   1        673.11        655.77         5.30 o                         
   3  10   1        129.10        128.16         2.79 o                         
   4  10   1        169.31        158.99         3.20 o                         
   5  10   1          0.01          4.69         2.89 o                         
   6  10   1        182.92        175.83         3.95 o                         
   7  10   1         19.95         29.29         4.29 o                         
   8  10   1        255.26        247.78         7.32 o                         
   9  10   1         40.92         50.39         5.79 o                         
 -12  11   1          8.87         13.70         4.60 o                         
 -11  11   1         45.20         44.15         4.08 o                         
 -10  11   1        107.44        113.31         4.19 o                         
  -9  11   1        140.58        136.04         3.40 o                         
  -8  11   1          3.67          6.71         2.76 o                         
  -7  11   1        377.06        367.16         4.24 o                         
  -6  11   1        117.18        117.30         3.34 o                         
  -5  11   1       1805.63       1773.76        11.82 o                         
  -4  11   1         36.14         35.39         1.92 o                         
  -3  11   1        130.38        121.79         2.25 o                         
  -2  11   1         18.88         19.99         1.66 o                         
  -1  11   1         21.23         17.73         2.01 o                         
   0  11   1        406.44        393.03         3.89 o                         
   1  11   1        284.81        257.43         3.71 o                         
   2  11   1         11.34         15.93         2.23 o                         
   3  11   1         77.71         74.54         2.52 o                         
   4  11   1        477.96        477.27         5.65 o                         
   5  11   1         10.60         10.92         3.33 o                         
   6  11   1        423.47        405.69         6.44 o                         
   7  11   1          1.64          8.00         5.23 o                         
   8  11   1          6.50         15.92         5.91 o                         
 -12  12   1         13.58         29.48         6.10 o                         
 -11  12   1         19.33         21.18         4.43 o                         
 -10  12   1          1.51          7.96         4.36 o                         
  -9  12   1        187.16        175.49         3.82 o                         
  -8  12   1         27.11         27.32         3.07 o                         
  -7  12   1        244.54        245.47         4.00 o                         
  -6  12   1         62.28         62.27         2.31 o                         
  -5  12   1        253.55        247.00         3.04 o                         
  -4  12   1          8.72         11.04         2.24 o                         
  -3  12   1        132.00        128.79         2.55 o                         
  -2  12   1        179.88        173.43         2.78 o                         
  -1  12   1        498.23        484.83         4.23 o                         
   0  12   1         30.68         32.15         2.66 o                         
   1  12   1         24.19         26.62         2.70 o                         
   2  12   1        401.46        393.42         4.58 o                         
   3  12   1        213.86        201.63         3.82 o                         
   4  12   1         23.45         30.69         3.56 o                         
   5  12   1        134.73        126.34         4.45 o                         
   6  12   1          1.13          4.49         4.35 o                         
   7  12   1         98.82         99.87         5.09 o                         
 -11  13   1         48.99         48.02         4.58 o                         
 -10  13   1         59.01         63.64         4.64 o                         
  -9  13   1          4.78          6.46         3.42 o                         
  -8  13   1          0.39         -0.35         3.70 o                         
  -7  13   1        362.81        351.56         5.01 o                         
  -6  13   1         72.98         71.47         2.72 o                         
  -5  13   1         22.30         26.56         2.50 o                         
  -4  13   1         40.65         39.16         2.41 o                         
  -3  13   1        400.03        377.36         5.63 o                         
  -2  13   1         66.85         67.40         2.26 o                         
  -1  13   1          6.16          8.84         2.70 o                         
   0  13   1         77.59         68.61         2.97 o                         
   1  13   1        606.15        587.34         6.33 o                         
   2  13   1         21.42         28.22         3.25 o                         
   3  13   1         94.73         94.70         3.69 o                         
   4  13   1        247.28        241.35         4.87 o                         
   5  13   1        118.65        124.02         4.89 o                         
   6  13   1         14.04         24.33         4.84 o                         
   7  13   1          0.80         20.63        13.65 o                         
 -11  14   1         32.52         32.89         6.60 o                         
 -10  14   1          2.65         11.14         4.84 o                         
  -9  14   1         67.67         74.21         4.30 o                         
  -8  14   1        105.67        104.56         4.37 o                         
  -7  14   1        553.97        539.79         6.25 o                         
  -6  14   1         62.61         61.21         2.98 o                         
  -5  14   1         59.73         59.49         3.01 o                         
  -4  14   1         34.01         38.05         2.78 o                         
  -3  14   1        327.42        311.35         4.74 o                         
  -2  14   1        166.75        157.23         3.68 o                         
  -1  14   1        114.38        106.78         3.20 o                         
   0  14   1         65.40         64.71         3.92 o                         
   1  14   1          0.83          1.88         3.72 o                         
   2  14   1        150.23        148.15         4.39 o                         
   3  14   1        414.25        409.91         6.21 o                         
   4  14   1        222.50        214.35         6.02 o                         
   5  14   1          8.12         17.28         5.61 o                         
   6  14   1         61.68         67.91         7.59 o                         
 -10  15   1         41.63         67.72         5.64 o                         
  -9  15   1          5.11         12.60         5.53 o                         
  -8  15   1         22.35         22.42         4.39 o                         
  -7  15   1          0.53          6.06         3.86 o                         
  -6  15   1          2.11          4.47         3.55 o                         
  -5  15   1        441.99        403.08         4.94 o                         
  -4  15   1         48.06         50.17         3.49 o                         
  -3  15   1        299.57        287.07         4.81 o                         
  -2  15   1         20.61         21.60         3.70 o                         
  -1  15   1        149.09        139.04         4.49 o                         
   0  15   1         78.74         73.68         3.76 o                         
   1  15   1        278.64        279.74         5.30 o                         
   2  15   1         12.58         28.44         4.83 o                         
   3  15   1          5.38         22.23         4.97 o                         
   4  15   1         47.58         61.03         4.96 o                         
   5  15   1          2.20         21.15        10.76 o                         
  -9  16   1        112.57        117.96         5.79 o                         
  -8  16   1         12.21         21.34         5.06 o                         
  -7  16   1        177.46        176.17         6.72 o                         
  -6  16   1         25.75         31.46         4.74 o                         
  -5  16   1          1.11          2.54         4.11 o                         
  -4  16   1          2.75         10.84         3.92 o                         
  -3  16   1         99.88         91.07         4.23 o                         
  -2  16   1          8.93         22.29         3.88 o                         
  -1  16   1        113.33        110.68         4.51 o                         
   0  16   1          0.49          7.73         4.64 o                         
   1  16   1         25.37         37.84         5.52 o                         
   2  16   1        348.69        347.56         6.36 o                         
   3  16   1         38.47         64.14         7.43 o                         
   4  16   1          2.98         24.95        10.36 o                         
  -8  17   1         53.44         75.56         7.37 o                         
  -7  17   1         53.76         67.54         5.80 o                         
  -6  17   1          2.17          9.13         5.24 o                         
  -5  17   1        271.10        256.70         6.53 o                         
  -4  17   1         93.72         96.95         4.84 o                         
  -3  17   1         16.78         17.47         5.20 o                         
  -2  17   1          0.20          8.26         4.76 o                         
  -1  17   1         65.90         77.29         5.10 o                         
   0  17   1        135.50        150.76         5.45 o                         
   1  17   1         90.53        105.39         6.49 o                         
   2  17   1          5.41         17.11         6.38 o                         
  -6  18   1         77.17         84.37         6.00 o                         
  -5  18   1          8.07          2.97         5.68 o                         
  -4  18   1          1.18         10.00         6.33 o                         
  -3  18   1         56.87         72.41         5.53 o                         
  -2  18   1         33.81         43.24         5.17 o                         
  -1  18   1         48.31         60.48         5.61 o                         
   0  18   1         35.25         37.87         7.22 o                         
   2 -19   2          7.03         16.46         5.49 o                         
   3 -19   2          1.96         12.85         5.88 o                         
   4 -19   2         90.75        114.83         7.64 o                         
   5 -19   2          2.69         21.38         6.13 o                         
  -1 -18   2          3.88          9.71         6.01 o                         
   0 -18   2        189.45        191.44         6.47 o                         
   1 -18   2          6.01         11.30         6.13 o                         
   2 -18   2         83.89         92.40         5.29 o                         
   3 -18   2         11.39         28.42         4.33 o                         
   4 -18   2        162.02        171.31         7.11 o                         
   5 -18   2         39.63         47.06         4.92 o                         
   6 -18   2         11.48         10.24         4.86 o                         
   7 -18   2          6.61         10.27         5.61 o                         
   8 -18   2          7.56         13.30        14.39 o                         
  -3 -17   2         10.34         16.85         5.98 o                         
  -2 -17   2         51.70         56.34         5.45 o                         
  -1 -17   2          1.38         16.05         5.47 o                         
   0 -17   2         40.03         50.78         5.86 o                         
   1 -17   2          6.33          9.35         4.87 o                         
   2 -17   2        476.92        477.68         5.95 o                         
   3 -17   2          5.11         14.69         4.11 o                         
   4 -17   2         87.25         95.27         4.56 o                         
   5 -17   2         12.93         16.93         4.03 o                         
   6 -17   2        112.10        116.19         4.60 o                         
   7 -17   2         68.56         71.22         4.85 o                         
   8 -17   2         21.00         26.21         4.78 o                         
   9 -17   2         51.71         59.26         5.83 o                         
  -4 -16   2          1.41         11.30         5.10 o                         
  -3 -16   2        114.48        118.41         4.84 o                         
  -2 -16   2         97.77        100.99         5.64 o                         
  -1 -16   2         28.51         24.99         4.58 o                         
   0 -16   2         39.69         31.17         3.99 o                         
   1 -16   2         23.80         23.03         3.86 o                         
   2 -16   2         29.06         27.37         3.67 o                         
   3 -16   2         76.93         71.61         4.28 o                         
   4 -16   2         96.89         95.35         4.27 o                         
   5 -16   2         17.67         17.86         3.68 o                         
   6 -16   2        284.60        264.57         6.49 o                         
   7 -16   2         41.94         49.56         3.94 o                         
   8 -16   2          1.62         10.76         4.29 o                         
   9 -16   2         47.97         61.54         4.71 o                         
  10 -16   2          2.73         21.49         6.12 o                         
  -5 -15   2         45.90         62.50         5.21 o                         
  -4 -15   2         31.78         40.94         4.91 o                         
  -3 -15   2        124.02        125.71         4.68 o                         
  -2 -15   2         92.55         92.33         5.24 o                         
  -1 -15   2        175.06        172.71         5.28 o                         
   0 -15   2         35.11         33.04         4.04 o                         
   1 -15   2          8.87         14.95         3.14 o                         
   2 -15   2        348.71        345.03         5.20 o                         
   3 -15   2          4.20          0.79         3.71 o                         
   4 -15   2         86.08         94.94         4.22 o                         
   5 -15   2         57.68         59.13         3.36 o                         
   6 -15   2          0.88          9.63         3.07 o                         
   7 -15   2        102.42         98.01         3.66 o                         
   8 -15   2         44.67         47.99         4.06 o                         
   9 -15   2         30.24         34.95         4.20 o                         
  10 -15   2          0.51         19.51         4.94 o                         
  -6 -14   2          2.88          9.46         4.52 o                         
  -5 -14   2        496.59        484.39        10.76 o                         
  -4 -14   2          3.54          9.29         4.06 o                         
  -3 -14   2         34.75         46.53         4.58 o                         
  -2 -14   2         59.45         58.17         5.12 o                         
  -1 -14   2        229.09        241.08         5.87 o                         
   0 -14   2        334.73        326.46         4.62 o                         
   1 -14   2         14.17         14.89         3.26 o                         
   2 -14   2         37.60         39.36         3.46 o                         
   3 -14   2         46.15         44.65         3.83 o                         
   4 -14   2        288.82        291.85         4.10 o                         
   5 -14   2         39.71         38.91         3.21 o                         
   6 -14   2        406.50        401.81         4.60 o                         
   7 -14   2         24.07         28.00         3.58 o                         
   8 -14   2          3.29         12.45         3.99 o                         
   9 -14   2          7.53         14.61         4.13 o                         
  10 -14   2         31.34         40.41         4.51 o                         
  11 -14   2         34.65         45.33         5.34 o                         
  -7 -13   2        309.23        292.04         7.16 o                         
  -6 -13   2          7.48          9.88         4.51 o                         
  -5 -13   2          0.65         12.13         4.99 o                         
  -4 -13   2         27.91         33.45         3.87 o                         
  -3 -13   2        434.44        403.65         5.50 o                         
  -2 -13   2        136.42        140.84         4.35 o                         
  -1 -13   2        465.09        441.75         4.84 o                         
   0 -13   2         22.72         27.70         2.59 o                         
   1 -13   2          1.28          1.28         2.54 o                         
   2 -13   2        422.47        398.57         4.10 o                         
   3 -13   2         19.48         22.06         2.32 o                         
   4 -13   2        845.88        804.58         8.52 o                         
   5 -13   2         92.53         93.66         3.20 o                         
   6 -13   2          6.14          8.04         3.14 o                         
   7 -13   2         16.12         15.06         3.32 o                         
   8 -13   2        204.39        205.00         4.23 o                         
   9 -13   2          2.26          3.60         3.92 o                         
  10 -13   2         13.64         21.23         3.99 o                         
  11 -13   2          1.10          8.82         5.11 o                         
  12 -13   2         65.52         73.91        14.91 o                         
  -8 -12   2        178.22        178.29         6.07 o                         
  -7 -12   2        145.14        136.61         4.93 o                         
  -6 -12   2         26.19         26.31         4.05 o                         
  -5 -12   2        220.76        208.23         5.51 o                         
  -4 -12   2          8.23          9.47         3.49 o                         
  -3 -12   2         18.13         23.25         3.63 o                         
  -2 -12   2         97.99         93.27         2.70 o                         
  -1 -12   2         99.24         96.35         3.19 o                         
   0 -12   2        116.08        111.36         4.59 o                         
   1 -12   2        737.05        716.26         7.66 o                         
   2 -12   2        204.06        190.49         2.59 o                         
   3 -12   2        107.47         98.82         2.64 o                         
   4 -12   2        175.24        174.11         3.28 o                         
   5 -12   2          9.35          9.32         2.81 o                         
   6 -12   2        648.11        628.95         7.08 o                         
   7 -12   2         23.42         25.02         2.66 o                         
   8 -12   2         87.70         87.11         3.70 o                         
   9 -12   2         26.43         26.63         3.40 o                         
  10 -12   2        113.01        114.47         4.13 o                         
  11 -12   2         10.35         18.36         5.01 o                         
  12 -12   2         14.24         27.99         5.00 o                         
  -9 -11   2        269.16        288.61        18.61 o                         
  -8 -11   2         20.41         30.75         4.23 o                         
  -7 -11   2         73.04         70.73         4.14 o                         
  -6 -11   2         63.31         59.34         4.40 o                         
  -5 -11   2         10.63         12.02         3.56 o                         
  -4 -11   2        160.63        160.10         3.83 o                         
  -3 -11   2        862.54        845.54         9.30 o                         
  -2 -11   2         89.47         81.42         2.20 o                         
  -1 -11   2        876.62        872.26         6.49 o                         
   0 -11   2        131.91        117.26         2.54 o                         
   1 -11   2          2.76          6.30         1.55 o                         
   2 -11   2        726.51        688.16         5.47 o                         
   3 -11   2         19.71         21.41         1.83 o                         
   4 -11   2        432.57        421.31         5.17 o                         
   5 -11   2         11.18         11.54         1.88 o                         
   6 -11   2         12.43         14.57         2.04 o                         
   7 -11   2         18.41         21.08         2.30 o                         
   8 -11   2        425.04        405.43         4.35 o                         
   9 -11   2          6.42         13.11         3.26 o                         
  10 -11   2         15.58         18.39         3.23 o                         
  11 -11   2          2.65         10.16         4.87 o                         
  12 -11   2          4.89         13.63         4.61 o                         
  -9 -10   2         53.12         69.56         4.37 o                         
  -8 -10   2          5.61         13.13         4.42 o                         
  -7 -10   2        160.93        153.77         4.54 o                         
  -6 -10   2        102.43         98.84         4.82 o                         
  -5 -10   2        232.70        207.93         3.67 o                         
  -4 -10   2        264.60        255.23         3.47 o                         
  -3 -10   2         18.45         21.83         1.77 o                         
  -2 -10   2         20.73         23.08         1.80 o                         
  -1 -10   2        139.75        137.67         2.30 o                         
   0 -10   2       1481.85       1412.98         8.60 o                         
   1 -10   2       2688.08       2651.69        16.76 o                         
   2 -10   2        196.60        195.48         2.36 o                         
   3 -10   2        775.18        752.40         5.83 o                         
   4 -10   2        546.12        516.47         3.89 o                         
   5 -10   2          6.25          8.66         1.67 o                         
   6 -10   2       1014.19        992.12         7.74 o                         
   7 -10   2         35.87         34.45         2.29 o                         
   8 -10   2          2.21          5.08         2.39 o                         
   9 -10   2         18.09         23.83         2.87 o                         
  10 -10   2         37.56         45.67         3.19 o                         
  11 -10   2         21.45         32.12         3.90 o                         
  12 -10   2         81.69         92.17         4.26 o                         
  13 -10   2          0.63          7.12         9.77 o                         
 -10  -9   2          4.58         11.87         5.97 o                         
  -9  -9   2         74.10         77.01         4.12 o                         
  -8  -9   2         42.22         44.17         3.61 o                         
  -7  -9   2        523.66        485.13         7.17 o                         
  -6  -9   2         21.40         19.95         2.39 o                         
  -5  -9   2        425.63        423.81         3.79 o                         
  -4  -9   2        354.14        354.98         4.13 o                         
  -3  -9   2       1378.56       1337.06         9.29 o                         
  -2  -9   2        306.93        310.47         3.15 o                         
  -1  -9   2         11.66         14.90         1.41 o                         
   0  -9   2        435.86        422.51         2.91 o                         
   1  -9   2       1189.55       1157.58         6.69 o                         
   2  -9   2       1567.28       1501.42        11.36 o                         
   3  -9   2         14.39         17.32         1.07 o                         
   4  -9   2       1385.00       1356.91         8.96 o                         
   5  -9   2       1205.20       1182.41         8.03 o                         
   6  -9   2        293.36        280.02         3.06 o                         
   7  -9   2          2.91          3.63         2.04 o                         
   8  -9   2        264.73        256.85         3.21 o                         
   9  -9   2         49.73         48.87         2.54 o                         
  10  -9   2        148.64        137.70         3.53 o                         
  11  -9   2          0.06          7.06         3.26 o                         
  12  -9   2         16.25         24.32         3.71 o                         
  13  -9   2         24.14         33.07         6.67 o                         
 -10  -8   2          4.63         14.88         4.16 o                         
  -9  -8   2         92.29         87.41         3.81 o                         
  -8  -8   2         56.21         56.69         3.31 o                         
  -7  -8   2         17.89         20.20         2.50 o                         
  -6  -8   2         52.02         51.52         2.15 o                         
  -5  -8   2        995.51        979.25         6.28 o                         
  -4  -8   2        171.31        176.54         2.95 o                         
  -3  -8   2         38.02         38.42         1.53 o                         
  -2  -8   2        476.98        481.53         4.06 o                         
  -1  -8   2       3816.33       3668.06        21.96 o                         
   0  -8   2       1563.69       1514.65         8.67 o                         
   1  -8   2        756.67        774.30         5.05 o                         
   2  -8   2       1097.40       1101.30         8.36 o                         
   3  -8   2       1159.96       1154.79         8.14 o                         
   4  -8   2       1744.02       1758.44        11.12 o                         
   5  -8   2        135.84        137.12         1.86 o                         
   6  -8   2        604.45        551.27         4.03 o                         
   7  -8   2        226.69        200.87         2.30 o                         
   8  -8   2         14.00         15.36         2.21 o                         
   9  -8   2         13.54         13.05         2.26 o                         
  10  -8   2        335.01        329.67         4.02 o                         
  11  -8   2         39.45         43.84         3.76 o                         
  12  -8   2         67.15         75.52         4.15 o                         
  13  -8   2          1.26         11.83         5.29 o                         
 -11  -7   2          3.76         13.57        13.22 o                         
 -10  -7   2         95.00         99.97         4.47 o                         
  -9  -7   2         59.07         61.72         3.66 o                         
  -8  -7   2         12.65         14.75         2.63 o                         
  -7  -7   2         95.67         93.74         2.63 o                         
  -6  -7   2        304.71        300.94         3.29 o                         
  -5  -7   2          2.01          3.82         1.69 o                         
  -4  -7   2        128.47        125.90         1.78 o                         
  -3  -7   2        241.53        245.10         1.98 o                         
  -2  -7   2        727.12        700.97         4.85 o                         
  -1  -7   2       5351.12       5317.80        32.46 o                         
   0  -7   2        675.99        647.85         3.85 o                         
   1  -7   2        241.61        246.97         1.93 o                         
   2  -7   2       1248.45       1256.08         8.79 o                         
   3  -7   2       2663.68       2857.71        19.33 o                         
   4  -7   2       1245.39       1281.13         8.28 o                         
   5  -7   2        469.48        445.38         3.65 o                         
   6  -7   2        106.90        105.75         1.33 o                         
   7  -7   2         76.14         74.42         1.59 o                         
   8  -7   2        680.47        668.14         4.78 o                         
   9  -7   2        255.62        249.31         4.36 o                         
  10  -7   2        452.23        425.30         5.61 o                         
  11  -7   2          4.87          6.80         4.03 o                         
  12  -7   2          8.85         12.47         3.51 o                         
  13  -7   2         27.49         34.57         4.12 o                         
 -11  -6   2         14.16         15.07         4.46 o                         
 -10  -6   2         77.15         79.44         4.01 o                         
  -9  -6   2          9.94         15.37         2.93 o                         
  -8  -6   2        399.67        382.47         4.12 o                         
  -7  -6   2          8.17         11.79         1.88 o                         
  -6  -6   2          4.97          5.94         1.66 o                         
  -5  -6   2        134.39        136.46         1.98 o                         
  -4  -6   2       1430.79       1403.44         8.29 o                         
  -3  -6   2        110.88        119.96         1.20 o                         
  -2  -6   2         19.62         19.12         0.83 o                         
  -1  -6   2        158.25        141.86         1.46 o                         
   0  -6   2        755.53        781.26         4.53 o                         
   1  -6   2       5578.19       5921.59        34.65 o                         
   2  -6   2         37.88         27.93         0.79 o                         
   3  -6   2       2412.16       2554.50        16.99 o                         
   4  -6   2          0.48          4.86         0.84 o                         
   5  -6   2         82.78         80.02         1.07 o                         
   6  -6   2        962.28        916.34         5.55 o                         
   7  -6   2        596.80        583.53         4.65 o                         
   8  -6   2         14.88         19.95         1.74 o                         
   9  -6   2         32.40         31.59         2.05 o                         
  10  -6   2         98.91        101.04         3.01 o                         
  11  -6   2          4.23          7.81         3.44 o                         
  12  -6   2        148.91        149.54         3.59 o                         
  13  -6   2          0.78         11.71         4.08 o                         
 -11  -5   2          3.79          4.24         4.25 o                         
 -10  -5   2        224.91        213.65         4.03 o                         
  -9  -5   2         23.06         22.20         2.42 o                         
  -8  -5   2         43.98         50.15         2.33 o                         
  -7  -5   2         55.38         54.73         1.98 o                         
  -6  -5   2        986.80        958.19         6.87 o                         
  -5  -5   2        548.84        515.07         4.31 o                         
  -4  -5   2          6.26          6.99         1.07 o                         
  -3  -5   2       2232.90       2180.90        11.88 o                         
  -2  -5   2       1303.65       1312.66         6.80 o                         
  -1  -5   2       4671.44       4816.59        26.40 o                         
   0  -5   2        270.46        255.52         1.76 o                         
   1  -5   2        383.19        451.74         3.06 o                         
   2  -5   2       1210.34       1319.09         8.22 o                         
   3  -5   2       1031.86       1012.68         6.50 o                         
   4  -5   2        386.50        377.95         2.75 o                         
   5  -5   2       1376.27       1337.70         8.14 o                         
   6  -5   2          2.86          2.86         1.12 o                         
   7  -5   2         28.58         32.68         1.64 o                         
   8  -5   2       1279.48       1258.19         8.61 o                         
   9  -5   2         85.09         80.67         2.21 o                         
  10  -5   2        347.92        336.93         3.35 o                         
  11  -5   2         50.65         45.77         3.52 o                         
  12  -5   2         21.30         27.26         3.37 o                         
  13  -5   2         33.55         40.98         4.14 o                         
 -12  -4   2         11.70         17.24         6.75 o                         
 -11  -4   2          0.81          6.46         3.58 o                         
 -10  -4   2         99.96        101.20         3.10 o                         
  -9  -4   2         54.42         59.87         2.86 o                         
  -8  -4   2        463.01        444.09         4.53 o                         
  -7  -4   2         82.03         79.64         1.96 o                         
  -6  -4   2         37.40         37.53         1.26 o                         
  -5  -4   2       1238.81       1224.40         7.03 o                         
  -4  -4   2        782.06        804.26         5.09 o                         
  -3  -4   2        716.54        718.53         3.93 o                         
  -2  -4   2        498.47        532.87         2.94 o                         
  -1  -4   2       1348.57       1484.83         6.73 o                         
   0  -4   2         59.61         67.39         0.61 o                         
   1  -4   2       6718.63       7105.24        40.08 o                         
   2  -4   2       3062.07       3268.71        17.88 o                         
   3  -4   2       1299.12       1289.30         6.81 o                         
   4  -4   2         47.45         47.05         0.89 o                         
   5  -4   2        573.60        577.63         5.08 o                         
   6  -4   2        365.59        342.35         3.28 o                         
   7  -4   2        688.02        691.01         5.21 o                         
   8  -4   2        120.80        123.65         2.26 o                         
   9  -4   2        168.57        157.77         2.37 o                         
  10  -4   2        131.64        138.55         2.75 o                         
  11  -4   2          4.45          5.38         3.38 o                         
  12  -4   2        872.87        823.92         7.35 o                         
  13  -4   2          8.87         12.78         3.93 o                         
 -12  -3   2        149.45        156.34         4.70 o                         
 -11  -3   2         71.81         74.23         3.36 o                         
 -10  -3   2        125.58        127.05         3.60 o                         
  -9  -3   2          4.83          4.95         2.28 o                         
  -8  -3   2         44.23         45.89         2.16 o                         
  -7  -3   2       1076.80       1037.67         7.05 o                         
  -6  -3   2        988.97        985.36         5.89 o                         
  -5  -3   2         64.96         69.48         1.10 o                         
  -4  -3   2        631.11        663.50         3.92 o                         
  -3  -3   2       1868.17       1977.32        11.43 o                         
  -2  -3   2        750.53        777.59         3.88 o                         
  -1  -3   2       1758.69       1756.42         8.22 o                         
   0  -3   2        270.46        289.95         1.71 o                         
   1  -3   2        230.10        246.76         1.44 o                         
   2  -3   2         69.93         79.81         0.84 o                         
   3  -3   2        961.33        940.26         5.35 o                         
   4  -3   2        844.76        868.62         5.91 o                         
   5  -3   2       1412.20       1401.35         8.94 o                         
   6  -3   2         59.77         71.33         1.21 o                         
   7  -3   2         63.00         62.59         1.37 o                         
   8  -3   2        280.61        268.22         3.71 o                         
   9  -3   2        532.43        522.26         4.44 o                         
  10  -3   2        164.33        160.08         2.85 o                         
  11  -3   2          1.53          6.72         2.84 o                         
  12  -3   2        101.58         98.42         3.98 o                         
  13  -3   2         45.23         51.41         4.12 o                         
 -12  -2   2          2.92          6.87         4.07 o                         
 -11  -2   2         35.53         38.29         3.24 o                         
 -10  -2   2        121.51        117.87         3.19 o                         
  -9  -2   2        298.19        280.84         3.44 o                         
  -8  -2   2        570.00        550.31         4.85 o                         
  -7  -2   2        188.51        184.58         3.11 o                         
  -6  -2   2         13.52         17.57         0.90 o                         
  -5  -2   2        240.99        236.98         1.69 o                         
  -4  -2   2        875.72        875.40         4.29 o                         
  -3  -2   2        872.28        907.33         4.90 o                         
  -2  -2   2       1371.28       1370.92         6.75 o                         
  -1  -2   2        187.95        197.11         1.19 o                         
   0  -2   2        195.80        199.48         1.15 o                         
   1  -2   2       2303.92       2356.25        12.45 o                         
   2  -2   2       1391.07       1477.27         7.91 o                         
   3  -2   2        860.90        896.90         4.97 o                         
   4  -2   2          2.40          1.78         0.65 o                         
   5  -2   2         93.28         96.78         1.04 o                         
   6  -2   2        290.92        279.72         2.13 o                         
   7  -2   2       1511.11       1512.74         8.09 o                         
   8  -2   2         70.34         66.87         1.51 o                         
   9  -2   2        239.97        235.90         3.34 o                         
  10  -2   2        573.91        546.51         5.06 o                         
  11  -2   2         67.95         72.51         3.14 o                         
  12  -2   2         66.17         73.81         4.08 o                         
  13  -2   2         10.01         20.62         4.76 o                         
 -13  -1   2         12.91         17.54        12.08 o                         
 -12  -1   2        131.37        129.33         3.77 o                         
 -11  -1   2         34.97         39.68         3.24 o                         
 -10  -1   2        216.75        210.14         3.10 o                         
  -9  -1   2         72.94         70.90         2.36 o                         
  -8  -1   2        256.61        256.14         2.61 o                         
  -7  -1   2        301.79        307.06         2.41 o                         
  -6  -1   2       2927.28       2940.66        15.39 o                         
  -5  -1   2         85.43         83.90         1.13 o                         
  -4  -1   2        513.31        516.41         2.99 o                         
  -3  -1   2        424.65        435.19         2.33 o                         
  -2  -1   2        301.28        321.66         1.62 o                         
  -1  -1   2       3414.90       3660.36        16.37 o                         
   0  -1   2        740.48        788.10         4.99 o                         
   1  -1   2       2184.06       2345.50        12.00 o                         
   2  -1   2        249.33        291.85         1.68 o                         
   3  -1   2       2023.23       2156.57        10.60 o                         
   4  -1   2        734.97        705.16         4.47 o                         
   5  -1   2       1660.74       1656.40        10.49 o                         
   6  -1   2        497.47        535.01         4.24 o                         
   7  -1   2          1.50          2.86         1.17 o                         
   8  -1   2        509.08        501.85         3.64 o                         
   9  -1   2         60.03         60.77         2.19 o                         
  10  -1   2        359.47        342.37         3.77 o                         
  11  -1   2        304.05        291.08         3.80 o                         
  12  -1   2          0.17          8.05         3.44 o                         
  13  -1   2          7.93         26.96         5.59 o                         
 -13   0   2        187.84        193.16        10.67 o                         
 -12   0   2         10.79         15.44         3.34 o                         
 -11   0   2          1.19          3.62         3.05 o                         
 -10   0   2        349.90        336.65         3.49 o                         
  -9   0   2         15.77         16.18         1.89 o                         
  -8   0   2        303.58        296.57         2.68 o                         
  -7   0   2        277.47        278.55         2.79 o                         
  -6   0   2        136.68        127.65         1.34 o                         
  -5   0   2        239.19        241.77         1.80 o                         
  -4   0   2       1280.88       1288.16         6.82 o                         
  -3   0   2       4085.25       4417.78        19.09 o                         
  -2   0   2       4624.43       4976.25        20.92 o                         
  -1   0   2       1631.90       1783.25         7.84 o                         
   0   0   2       1125.42       1187.26         6.59 o                         
   1   0   2       8891.50       9678.19        49.28 o                         
   2   0   2         67.31         71.58         0.65 o                         
   3   0   2       1477.90       1526.50         8.52 o                         
   4   0   2       2186.44       2443.85        17.52 o                         
   5   0   2        977.62       1083.87         8.20 o                         
   6   0   2        406.03        398.93         3.43 o                         
   7   0   2        579.19        554.02         4.20 o                         
   8   0   2        230.44        225.20         2.49 o                         
   9   0   2         83.63         83.73         2.10 o                         
  10   0   2         67.49         73.32         3.25 o                         
  11   0   2         20.86         24.44         3.65 o                         
  12   0   2        298.50        286.10         4.90 o                         
  13   0   2          9.20         30.22         6.62 o                         
 -13   1   2         26.51         40.04         4.87 o                         
 -12   1   2        157.28        151.17         4.00 o                         
 -11   1   2         18.79         18.45         3.13 o                         
 -10   1   2          5.50          6.58         2.32 o                         
  -9   1   2         26.58         28.29         1.81 o                         
  -8   1   2        661.51        679.79         4.45 o                         
  -7   1   2         24.32         23.42         1.41 o                         
  -6   1   2       1687.95       1692.67         9.56 o                         
  -5   1   2        447.54        463.78         2.97 o                         
  -4   1   2        433.32        392.62         2.35 o                         
  -3   1   2         75.57        101.49         0.80 o                         
  -2   1   2      10326.79      11646.62        54.70 o                         
  -1   1   2       9039.05       9711.26        50.89 o                         
   0   1   2        920.76        949.91         4.06 o                         
   1   1   2       2055.17       2241.70         9.69 o                         
   2   1   2       1624.63       1841.53         8.61 o                         
   3   1   2       3473.35       3777.52        18.90 o                         
   4   1   2        814.71        847.87         5.56 o                         
   5   1   2       1367.09       1337.42         9.00 o                         
   6   1   2        481.50        512.47         3.97 o                         
   7   1   2         24.93         26.73         1.38 o                         
   8   1   2         25.39         28.70         1.58 o                         
   9   1   2         13.67         17.90         2.42 o                         
  10   1   2        612.71        561.22         6.40 o                         
  11   1   2         33.30         43.55         3.93 o                         
  12   1   2         14.76         28.32         4.53 o                         
 -13   2   2         44.32         49.82         4.51 o                         
 -12   2   2         34.32         33.08         3.65 o                         
 -11   2   2        119.09        127.46         3.19 o                         
 -10   2   2         69.67         68.43         2.41 o                         
  -9   2   2        193.70        183.62         2.25 o                         
  -8   2   2        761.53        740.74         4.56 o                         
  -7   2   2        214.06        200.06         1.91 o                         
  -6   2   2         46.62         47.00         1.21 o                         
  -5   2   2        539.67        574.14         3.46 o                         
  -4   2   2       4629.27       5080.92        26.06 o                         
  -3   2   2       2653.52       2841.34        12.02 o                         
  -2   2   2       5504.83       5741.78        24.18 o                         
  -1   2   2        123.28        138.53         1.06 o                         
   0   2   2        390.65        395.48         2.03 o                         
   1   2   2       3746.68       3990.57        17.15 o                         
   2   2   2        815.19        775.05         3.25 o                         
   3   2   2       1784.28       1831.42         9.58 o                         
   4   2   2        251.21        273.36         2.41 o                         
   5   2   2        313.82        344.55         2.71 o                         
   6   2   2         65.35         56.44         1.83 o                         
   7   2   2       1066.64       1053.75         8.31 o                         
   8   2   2        265.55        258.16         3.50 o                         
   9   2   2         33.75         37.46         2.65 o                         
  10   2   2         41.49         45.77         3.04 o                         
  11   2   2          1.63          8.12         4.00 o                         
  12   2   2        160.40        162.25         5.11 o                         
 -13   3   2          4.19         15.32         4.12 o                         
 -12   3   2          6.46         12.58         3.48 o                         
 -11   3   2        103.39        104.56         3.15 o                         
 -10   3   2         10.94         11.20         2.30 o                         
  -9   3   2        297.39        292.29         3.02 o                         
  -8   3   2         93.04         91.07         1.88 o                         
  -7   3   2        128.76        135.95         1.81 o                         
  -6   3   2        950.74        909.00         5.59 o                         
  -5   3   2        683.09        696.93         4.26 o                         
  -4   3   2      16985.24      18658.23        97.86 o                         
  -3   3   2         49.78         55.40         1.08 o                         
  -2   3   2        400.51        421.76         1.89 o                         
  -1   3   2       2573.28       2647.34        12.19 o                         
   0   3   2       8711.70       9228.71        41.32 o                         
   1   3   2        989.03       1082.45         4.93 o                         
   2   3   2         78.82        130.65         1.12 o                         
   3   3   2        778.84        825.73         5.41 o                         
   4   3   2        468.52        450.10         3.16 o                         
   5   3   2       1413.60       1399.92         8.39 o                         
   6   3   2        369.00        356.75         3.36 o                         
   7   3   2        663.35        630.83         5.52 o                         
   8   3   2         75.98         68.75         2.75 o                         
   9   3   2        111.15        107.96         3.02 o                         
  10   3   2         56.17         60.89         3.30 o                         
  11   3   2         50.47         62.86         4.77 o                         
  12   3   2          5.41         33.00         5.78 o                         
 -13   4   2         75.14         86.06         4.33 o                         
 -12   4   2          2.30          3.28         3.68 o                         
 -11   4   2         44.19         52.18         2.85 o                         
 -10   4   2        102.48        105.59         2.76 o                         
  -9   4   2        125.12        122.45         2.45 o                         
  -8   4   2        209.75        202.74         2.62 o                         
  -7   4   2        408.70        413.70         4.18 o                         
  -6   4   2         10.85         21.42         1.24 o                         
  -5   4   2        112.40        122.99         1.37 o                         
  -4   4   2       1197.32       1154.92         6.16 o                         
  -3   4   2       1517.45       1590.11         8.36 o                         
  -2   4   2       6336.49       6683.27        29.96 o                         
  -1   4   2        322.43        386.92         2.01 o                         
   0   4   2       3103.58       3529.59        15.26 o                         
   1   4   2        661.65        676.58         3.37 o                         
   2   4   2       2189.94       2260.85        12.12 o                         
   3   4   2        701.89        654.57         4.77 o                         
   4   4   2        372.46        372.14         3.27 o                         
   5   4   2         50.86         44.09         1.43 o                         
   6   4   2         60.44         66.21         1.99 o                         
   7   4   2        202.99        207.45         3.89 o                         
   8   4   2         20.16         21.31         2.47 o                         
   9   4   2        187.84        176.44         3.10 o                         
  10   4   2          9.15         15.01         3.77 o                         
  11   4   2         79.53         83.55         5.09 o                         
 -13   5   2          0.68         13.76         4.29 o                         
 -12   5   2          2.10          9.46         3.81 o                         
 -11   5   2        116.07        113.85         3.04 o                         
 -10   5   2         27.36         30.43         2.52 o                         
  -9   5   2        374.32        359.25         3.66 o                         
  -8   5   2        137.68        137.49         1.91 o                         
  -7   5   2          2.41          4.30         1.34 o                         
  -6   5   2       4705.47       4835.71        25.73 o                         
  -5   5   2       2157.58       2255.47        12.69 o                         
  -4   5   2        778.94        736.26         4.78 o                         
  -3   5   2        217.46        240.92         2.52 o                         
  -2   5   2         90.52         80.36         0.81 o                         
  -1   5   2       3566.74       3873.63        20.54 o                         
   0   5   2       1143.12       1043.90         5.55 o                         
   1   5   2         59.16         95.46         1.03 o                         
   2   5   2       1227.77       1382.16         8.32 o                         
   3   5   2        724.86        669.28         4.58 o                         
   4   5   2        345.52        346.93         2.98 o                         
   5   5   2       1793.55       1609.40        10.12 o                         
   6   5   2        282.57        283.13         2.95 o                         
   7   5   2        175.27        166.31         2.65 o                         
   8   5   2          4.42          5.30         2.51 o                         
   9   5   2          8.09         14.37         3.21 o                         
  10   5   2         68.84         76.32         4.41 o                         
  11   5   2          4.79         16.99         5.59 o                         
 -13   6   2         22.43         37.54         4.33 o                         
 -12   6   2         15.26         17.35         3.58 o                         
 -11   6   2         63.89         62.41         3.03 o                         
 -10   6   2         45.53         44.52         2.69 o                         
  -9   6   2         44.27         42.28         2.18 o                         
  -8   6   2        236.27        227.19         2.55 o                         
  -7   6   2       1184.75       1180.26         7.49 o                         
  -6   6   2         31.87         35.52         1.31 o                         
  -5   6   2          4.63          4.35         1.17 o                         
  -4   6   2       1182.34       1210.50         7.20 o                         
  -3   6   2        715.99        743.66         4.82 o                         
  -2   6   2       5135.64       5248.88        32.22 o                         
  -1   6   2        282.96        286.87         2.11 o                         
   0   6   2        410.27        469.38         3.04 o                         
   1   6   2       1418.86       1462.70         9.36 o                         
   2   6   2        827.39        807.71         5.74 o                         
   3   6   2        166.75        176.68         2.10 o                         
   4   6   2       1186.34       1123.16         7.46 o                         
   5   6   2         56.56         45.25         1.64 o                         
   6   6   2         12.29         11.30         1.80 o                         
   7   6   2        187.91        184.38         3.32 o                         
   8   6   2         39.52         44.64         3.21 o                         
   9   6   2        932.32        878.95         8.42 o                         
  10   6   2          7.89         12.46         4.92 o                         
  11   6   2         26.10         37.97         6.09 o                         
 -13   7   2          3.62         15.49         4.34 o                         
 -12   7   2         20.60         22.64         3.54 o                         
 -11   7   2        102.45        100.29         3.30 o                         
 -10   7   2         20.42         24.31         2.78 o                         
  -9   7   2        567.34        553.22         5.01 o                         
  -8   7   2        286.59        285.76         2.89 o                         
  -7   7   2         52.85         52.06         1.80 o                         
  -6   7   2        879.61        858.33         6.12 o                         
  -5   7   2        303.85        288.24         2.74 o                         
  -4   7   2        585.86        588.62         3.78 o                         
  -3   7   2          4.97          4.12         0.98 o                         
  -2   7   2          6.35          8.49         1.00 o                         
  -1   7   2        124.55        108.68         1.47 o                         
   0   7   2       1920.99       1941.83        11.19 o                         
   1   7   2         12.15         17.63         1.16 o                         
   2   7   2       1275.05       1278.03         8.79 o                         
   3   7   2        365.74        305.27         2.93 o                         
   4   7   2         83.05         74.20         1.85 o                         
   5   7   2        510.05        500.47         5.35 o                         
   6   7   2        298.92        289.81         5.04 o                         
   7   7   2        355.27        356.51         5.46 o                         
   8   7   2          0.12         11.14         3.71 o                         
   9   7   2         77.21         79.65         4.40 o                         
  10   7   2          9.10         19.62         4.24 o                         
 -13   8   2         25.77         32.57         6.30 o                         
 -12   8   2         29.98         38.67         4.07 o                         
 -11   8   2         41.45         48.15         3.69 o                         
 -10   8   2         28.40         29.89         3.09 o                         
  -9   8   2        233.84        217.85         2.78 o                         
  -8   8   2         31.34         31.81         2.02 o                         
  -7   8   2        348.50        333.98         3.32 o                         
  -6   8   2          3.33          5.20         1.74 o                         
  -5   8   2        134.59        115.68         1.74 o                         
  -4   8   2        916.60        947.77         5.52 o                         
  -3   8   2        413.65        364.73         4.89 o                         
  -2   8   2       1657.88       1729.56        12.19 o                         
  -1   8   2         32.06         32.03         1.14 o                         
   0   8   2        114.05        105.92         1.49 o                         
   1   8   2         23.28         24.04         1.26 o                         
   2   8   2        713.93        647.25         4.46 o                         
   3   8   2        470.19        445.90         3.69 o                         
   4   8   2       1274.65       1195.75         7.45 o                         
   5   8   2          1.31          1.26         2.25 o                         
   6   8   2         94.69         91.89         3.60 o                         
   7   8   2        766.34        742.64         6.76 o                         
   8   8   2        170.75        163.30         3.77 o                         
   9   8   2         40.04         45.32         4.00 o                         
  10   8   2         17.22         16.93         5.51 o                         
 -13   9   2          2.56         19.25         9.51 o                         
 -12   9   2          0.83          9.41         4.58 o                         
 -11   9   2        115.87        124.11         4.01 o                         
 -10   9   2        110.48        106.09         3.33 o                         
  -9   9   2        257.33        252.04         3.56 o                         
  -8   9   2        137.94        127.52         2.50 o                         
  -7   9   2        108.82        100.84         2.34 o                         
  -6   9   2        369.61        356.72         3.67 o                         
  -5   9   2        479.82        453.08         3.36 o                         
  -4   9   2        101.01        109.13         1.73 o                         
  -3   9   2        274.09        253.44         2.53 o                         
  -2   9   2         64.70         67.16         1.59 o                         
  -1   9   2          5.03          4.51         0.95 o                         
   0   9   2        907.54        923.53        10.16 o                         
   1   9   2        406.68        421.17         3.28 o                         
   2   9   2       1120.90       1088.81         6.97 o                         
   3   9   2        171.36        167.79         2.42 o                         
   4   9   2          3.55          5.15         2.07 o                         
   5   9   2        683.67        675.75         5.48 o                         
   6   9   2        392.69        386.48         4.46 o                         
   7   9   2        282.46        276.58         4.25 o                         
   8   9   2        174.42        161.88         4.57 o                         
   9   9   2          4.79         14.01         4.31 o                         
 -12  10   2         29.11         40.37         4.46 o                         
 -11  10   2          1.48          9.36         4.10 o                         
 -10  10   2         21.70         17.66         3.52 o                         
  -9  10   2         28.78         29.41         2.87 o                         
  -8  10   2        173.92        165.66         3.40 o                         
  -7  10   2        353.65        336.59         4.08 o                         
  -6  10   2          4.98          5.95         1.88 o                         
  -5  10   2        874.17        843.33         5.93 o                         
  -4  10   2        541.12        515.82         5.18 o                         
  -3  10   2        238.34        217.88         2.50 o                         
  -2  10   2         83.98         97.39         1.86 o                         
  -1  10   2       1089.13       1005.26        10.04 o                         
   0  10   2        160.28        166.87         2.64 o                         
   1  10   2         99.79         93.77         3.17 o                         
   2  10   2        332.84        328.20         3.27 o                         
   3  10   2        215.95        213.16         2.69 o                         
   4  10   2       1152.12       1132.17         9.46 o                         
   5  10   2        111.89        111.35         4.06 o                         
   6  10   2         53.28         62.42         3.09 o                         
   7  10   2        124.44        128.89         4.17 o                         
   8  10   2          5.20          8.93         4.31 o                         
   9  10   2         88.87         83.27        10.06 o                         
 -12  11   2         19.14         28.43         4.63 o                         
 -11  11   2        128.58        126.16         5.04 o                         
 -10  11   2          4.35          3.53         3.60 o                         
  -9  11   2        181.61        181.04         3.60 o                         
  -8  11   2          7.83         13.76         2.84 o                         
  -7  11   2         29.27         34.35         3.00 o                         
  -6  11   2         34.05         30.77         2.10 o                         
  -5  11   2          8.48         11.97         2.00 o                         
  -4  11   2         56.70         52.13         1.95 o                         
  -3  11   2        982.06        946.30         6.57 o                         
  -2  11   2          5.96          9.04         1.53 o                         
  -1  11   2         79.67         76.06         2.03 o                         
   0  11   2        871.11        838.32         6.34 o                         
   1  11   2        203.18        203.63         2.99 o                         
   2  11   2        616.86        616.65         5.09 o                         
   3  11   2         83.35         82.97         2.44 o                         
   4  11   2         23.00         27.34         2.71 o                         
   5  11   2        241.69        225.47         4.32 o                         
   6  11   2        303.15        284.46         7.03 o                         
   7  11   2         45.75         48.90         6.12 o                         
   8  11   2         48.02         51.53         5.22 o                         
 -12  12   2          8.28         30.92        14.87 o                         
 -11  12   2        249.57        240.94         5.76 o                         
 -10  12   2          3.28          5.89         4.64 o                         
  -9  12   2         52.42         55.35         3.30 o                         
  -8  12   2          5.48         12.10         3.35 o                         
  -7  12   2        992.54        960.50         8.52 o                         
  -6  12   2         25.03         27.69         2.47 o                         
  -5  12   2          5.25          8.74         2.09 o                         
  -4  12   2         62.82         61.87         2.25 o                         
  -3  12   2        186.87        176.29         2.65 o                         
  -2  12   2        812.10        781.57         5.76 o                         
  -1  12   2        125.66        119.74         2.62 o                         
   0  12   2         25.28         30.52         2.59 o                         
   1  12   2         35.73         36.99         2.94 o                         
   2  12   2        524.52        530.36         5.59 o                         
   3  12   2         25.17         28.65         3.25 o                         
   4  12   2        625.53        615.70         6.13 o                         
   5  12   2         15.16         20.98         4.60 o                         
   6  12   2          8.26          5.89         4.40 o                         
   7  12   2         45.20         53.10         5.98 o                         
 -11  13   2         22.94         34.09         4.93 o                         
 -10  13   2          6.44         10.48         4.69 o                         
  -9  13   2        465.69        454.86         5.53 o                         
  -8  13   2         33.86         42.14         3.77 o                         
  -7  13   2        342.27        324.59         4.71 o                         
  -6  13   2        115.19        109.07         3.04 o                         
  -5  13   2        542.07        518.07         5.08 o                         
  -4  13   2        315.83        304.94         3.62 o                         
  -3  13   2         80.83         78.26         2.82 o                         
  -2  13   2          0.56          4.03         2.13 o                         
  -1  13   2         22.39         28.08         2.47 o                         
   0  13   2        652.63        633.32         5.83 o                         
   1  13   2         31.14         32.09         3.43 o                         
   2  13   2        194.25        185.20         4.22 o                         
   3  13   2         20.17         23.94         3.70 o                         
   4  13   2          1.04          4.00         4.61 o                         
   5  13   2         64.77         85.75         6.89 o                         
   6  13   2        114.49        117.24         5.16 o                         
 -11  14   2         40.69         55.29        10.02 o                         
 -10  14   2          1.09         12.42         5.40 o                         
  -9  14   2         57.11         62.91         4.51 o                         
  -8  14   2          1.75          9.70         4.39 o                         
  -7  14   2         39.17         44.82         3.49 o                         
  -6  14   2         87.80         83.93         3.61 o                         
  -5  14   2        107.42        103.10         3.51 o                         
  -4  14   2         29.30         29.42         2.84 o                         
  -3  14   2         17.24         18.41         3.01 o                         
  -2  14   2         59.86         63.08         3.38 o                         
  -1  14   2        294.91        296.30         4.53 o                         
   0  14   2          8.84         11.13         3.50 o                         
   1  14   2         40.21         44.37         3.79 o                         
   2  14   2        298.88        302.32         7.15 o                         
   3  14   2          3.32         14.95         4.34 o                         
   4  14   2          9.14         22.50         4.90 o                         
   5  14   2          1.94         18.09         5.19 o                         
 -10  15   2         39.03         53.44         6.86 o                         
  -9  15   2        410.10        382.71         8.07 o                         
  -8  15   2         74.31         82.15         5.17 o                         
  -7  15   2         24.59         25.99         4.56 o                         
  -6  15   2         73.42         71.42         3.94 o                         
  -5  15   2        106.74        104.92         4.29 o                         
  -4  15   2         30.37         36.15         3.62 o                         
  -3  15   2         50.12         55.76         3.64 o                         
  -2  15   2         39.55         49.55         3.63 o                         
  -1  15   2          1.02          9.64         4.14 o                         
   0  15   2        134.96        130.10         4.93 o                         
   1  15   2        127.35        132.32         4.71 o                         
   2  15   2        153.64        145.77         4.96 o                         
   3  15   2          3.03         17.64         5.75 o                         
   4  15   2          1.70         15.13         5.12 o                         
  -9  16   2         16.98         21.32         6.98 o                         
  -8  16   2         10.26         19.21         5.41 o                         
  -7  16   2        150.31        144.19         5.78 o                         
  -6  16   2          5.82         12.96         6.28 o                         
  -5  16   2        174.27        178.45         6.47 o                         
  -4  16   2         12.32         11.09         4.41 o                         
  -3  16   2         73.38         81.20         4.45 o                         
  -2  16   2         32.13         42.63         4.58 o                         
  -1  16   2        171.89        156.29         4.93 o                         
   0  16   2          4.36         19.16         5.32 o                         
   1  16   2         18.20         22.34         5.08 o                         
   2  16   2         37.04         47.60         5.71 o                         
   3  16   2         15.45         41.69         6.05 o                         
  -8  17   2          1.64         25.23        10.55 o                         
  -7  17   2          4.86         10.16         5.66 o                         
  -6  17   2          0.54          6.16         5.95 o                         
  -5  17   2          8.16         -0.79         5.20 o                         
  -4  17   2          4.40         10.26         4.66 o                         
  -3  17   2         77.55         86.95         5.71 o                         
  -2  17   2          0.78          9.63         4.81 o                         
  -1  17   2          2.17         18.56         5.62 o                         
   0  17   2         43.90         47.99         5.43 o                         
   1  17   2          2.86         15.57         6.17 o                         
   2  17   2         58.13         91.83        17.09 o                         
  -6  18   2         22.64         31.03         7.51 o                         
  -5  18   2         10.69         30.17         5.80 o                         
  -4  18   2          2.30          7.89         6.35 o                         
  -3  18   2         12.24         32.89         5.71 o                         
  -2  18   2         33.29         40.22         5.47 o                         
  -1  18   2         18.83         43.08         6.08 o                         
   0 -19   3         23.22         41.92        16.98 o                         
   1 -19   3         48.55         68.15         6.43 o                         
   2 -19   3        228.85        227.99         6.33 o                         
   3 -19   3        110.55        123.11         5.06 o                         
   4 -19   3         86.55         92.07         4.53 o                         
   5 -19   3          0.21          5.39         4.89 o                         
   6 -19   3          9.56         18.03         9.74 o                         
  -1 -18   3         20.90         40.81         5.32 o                         
   0 -18   3         10.39         13.17         5.87 o                         
   1 -18   3         38.24         56.44         4.90 o                         
   2 -18   3        333.51        335.36         5.84 o                         
   3 -18   3         21.35         37.37         4.32 o                         
   4 -18   3          9.12         19.19         4.86 o                         
   5 -18   3         78.35         83.11         4.53 o                         
   6 -18   3         50.43         66.80         5.37 o                         
   7 -18   3         72.17         78.95         5.21 o                         
   8 -18   3         15.86         21.67         5.81 o                         
  -3 -17   3          2.25         20.48         5.90 o                         
  -2 -17   3        105.13        110.89         5.07 o                         
  -1 -17   3          8.97          9.81         4.52 o                         
   0 -17   3         60.84         65.99         5.29 o                         
   1 -17   3        100.66        100.69         5.36 o                         
   2 -17   3         66.61         68.94         3.97 o                         
   3 -17   3         75.19         74.23         4.35 o                         
   4 -17   3         51.04         56.52         4.60 o                         
   5 -17   3          2.57          8.87         3.92 o                         
   6 -17   3         97.72        101.33         4.83 o                         
   7 -17   3         25.96         26.23         4.51 o                         
   8 -17   3          8.20         28.83         4.60 o                         
   9 -17   3         34.46         51.51         5.44 o                         
  -4 -16   3         89.34         96.55         7.53 o                         
  -3 -16   3          1.18          2.63         4.67 o                         
  -2 -16   3         61.20         67.14         4.91 o                         
  -1 -16   3          3.16         10.81         5.39 o                         
   0 -16   3        671.58        657.17         8.64 o                         
   1 -16   3         15.56         21.84         3.76 o                         
   2 -16   3        120.43        113.54         4.40 o                         
   3 -16   3          0.61          6.11         4.59 o                         
   4 -16   3         24.24         33.80         4.36 o                         
   5 -16   3        288.73        284.67         5.61 o                         
   6 -16   3         54.51         54.95         3.95 o                         
   7 -16   3         43.05         41.94         4.87 o                         
   8 -16   3          0.38          5.71         4.48 o                         
   9 -16   3          2.59         11.93         3.96 o                         
  10 -16   3         13.12         30.13         5.53 o                         
  -5 -15   3         23.19         32.99         5.34 o                         
  -4 -15   3         47.74         50.84         4.30 o                         
  -3 -15   3          6.77         10.09         4.41 o                         
  -2 -15   3         81.66         81.76         5.72 o                         
  -1 -15   3          4.28         17.64         5.78 o                         
   0 -15   3         52.22         56.05         3.54 o                         
   1 -15   3         14.82         15.27         3.42 o                         
   2 -15   3         28.13         29.82         3.42 o                         
   3 -15   3         35.83         39.23         4.45 o                         
   4 -15   3        599.90        586.18         6.59 o                         
   5 -15   3        124.30        119.73         3.93 o                         
   6 -15   3          0.50          7.45         3.29 o                         
   7 -15   3         54.24         59.79         3.59 o                         
   8 -15   3          3.99          9.54         3.98 o                         
   9 -15   3         25.93         35.09         4.23 o                         
  10 -15   3          4.68         15.01         4.43 o                         
  -6 -14   3         69.82         68.47         4.79 o                         
  -5 -14   3          6.27         12.35         5.42 o                         
  -4 -14   3        166.72        158.79         4.82 o                         
  -3 -14   3         85.03         91.08         5.49 o                         
  -2 -14   3         35.93         52.32         4.71 o                         
  -1 -14   3          4.26          9.96         3.82 o                         
   0 -14   3        182.01        170.55         3.59 o                         
   1 -14   3         30.31         34.28         2.84 o                         
   2 -14   3        363.44        353.43         4.66 o                         
   3 -14   3         64.38         63.04         3.39 o                         
   4 -14   3          0.16         11.08         2.84 o                         
   5 -14   3        120.09        118.70         3.38 o                         
   6 -14   3         19.51         23.12         3.02 o                         
   7 -14   3        152.79        140.33         4.51 o                         
   8 -14   3          4.83          6.41         3.94 o                         
   9 -14   3         86.44         91.02         4.40 o                         
  10 -14   3          1.71         10.14         3.75 o                         
  11 -14   3         95.63        109.77         5.28 o                         
  -7 -13   3        107.13        101.75         5.04 o                         
  -6 -13   3          6.28         15.29         4.77 o                         
  -5 -13   3         68.62         71.42         4.48 o                         
  -4 -13   3         41.14         46.67         3.95 o                         
  -3 -13   3          9.31         13.83         3.91 o                         
  -2 -13   3        216.09        196.96         4.12 o                         
  -1 -13   3         10.76          8.83         2.71 o                         
   0 -13   3        422.84        409.09         4.42 o                         
   1 -13   3         29.05         31.22         2.66 o                         
   2 -13   3        367.71        371.59         5.15 o                         
   3 -13   3        164.85        158.48         3.04 o                         
   4 -13   3        332.81        335.54         4.12 o                         
   5 -13   3         14.00         14.23         2.73 o                         
   6 -13   3         29.09         30.61         2.96 o                         
   7 -13   3          5.64          9.10         3.27 o                         
   8 -13   3         34.63         36.56         4.19 o                         
   9 -13   3        155.94        150.16         4.68 o                         
  10 -13   3          9.57         13.75         3.62 o                         
  11 -13   3          5.89         14.84         4.86 o                         
  12 -13   3         19.42         26.17        13.84 o                         
  -8 -12   3         13.60         24.33         6.58 o                         
  -7 -12   3         31.69         33.90         4.43 o                         
  -6 -12   3         16.55         11.56         5.19 o                         
  -5 -12   3         83.54         85.00         3.61 o                         
  -4 -12   3        180.11        171.32         4.04 o                         
  -3 -12   3        431.13        419.18         5.38 o                         
  -2 -12   3         49.26         47.97         2.06 o                         
  -1 -12   3         79.10         80.53         2.60 o                         
   0 -12   3        746.16        729.35         5.80 o                         
   1 -12   3          9.95          8.32         2.00 o                         
   2 -12   3       1023.24        992.16         7.91 o                         
   3 -12   3         46.11         46.25         2.35 o                         
   4 -12   3         58.80         52.94         2.65 o                         
   5 -12   3         50.80         48.26         2.83 o                         
   6 -12   3        339.97        337.11         4.88 o                         
   7 -12   3         74.29         68.74         3.61 o                         
   8 -12   3         25.11         29.38         3.41 o                         
   9 -12   3          4.87          3.81         4.02 o                         
  10 -12   3         35.32         37.88         3.73 o                         
  11 -12   3         32.27         41.41         4.78 o                         
  12 -12   3          4.75         11.55         4.87 o                         
  -9 -11   3         32.24         35.49         8.23 o                         
  -8 -11   3         17.31         25.98         4.34 o                         
  -7 -11   3         52.35         52.92         4.52 o                         
  -6 -11   3         22.41         29.61         3.69 o                         
  -5 -11   3         77.49         77.36         3.18 o                         
  -4 -11   3          0.96          3.79         3.04 o                         
  -3 -11   3        164.26        153.57         3.81 o                         
  -2 -11   3        853.46        820.94         6.43 o                         
  -1 -11   3        523.92        512.01         4.44 o                         
   0 -11   3        348.41        339.90         2.98 o                         
   1 -11   3        259.72        244.84         2.50 o                         
   2 -11   3         48.47         51.34         1.90 o                         
   3 -11   3         18.10         18.87         1.76 o                         
   4 -11   3        884.31        866.45         7.16 o                         
   5 -11   3         62.74         61.35         1.90 o                         
   6 -11   3        131.44        123.94         3.36 o                         
   7 -11   3         47.96         44.69         2.55 o                         
   8 -11   3         55.56         54.67         2.63 o                         
   9 -11   3         85.89         82.80         3.13 o                         
  10 -11   3         91.43         85.27         4.13 o                         
  11 -11   3          2.49          6.67         4.78 o                         
  12 -11   3         19.33         19.42         4.82 o                         
  -9 -10   3         24.13         34.67         4.67 o                         
  -8 -10   3        157.09        149.84         5.61 o                         
  -7 -10   3          2.94          7.68         3.47 o                         
  -6 -10   3         73.09         71.31         3.10 o                         
  -5 -10   3        146.69        144.55         3.45 o                         
  -4 -10   3        594.58        585.65         5.47 o                         
  -3 -10   3        982.57        964.87         9.37 o                         
  -2 -10   3        104.43         97.57         2.13 o                         
  -1 -10   3        558.20        551.02         4.23 o                         
   0 -10   3       1205.85       1171.29         7.35 o                         
   1 -10   3         49.94         40.96         1.41 o                         
   2 -10   3        734.29        720.86         5.78 o                         
   3 -10   3        412.06        390.66         3.38 o                         
   4 -10   3         12.67         16.87         1.30 o                         
   5 -10   3        320.30        319.43         3.57 o                         
   6 -10   3         99.64        101.00         2.33 o                         
   7 -10   3        214.11        200.56         3.01 o                         
   8 -10   3        158.00        151.91         2.85 o                         
   9 -10   3          0.79          3.95         2.78 o                         
  10 -10   3         37.96         36.17         2.93 o                         
  11 -10   3        326.72        322.05         6.15 o                         
  12 -10   3         23.77         31.39         4.01 o                         
  13 -10   3         39.77         55.52         9.87 o                         
 -10  -9   3        118.51        135.71         8.68 o                         
  -9  -9   3          8.35         17.83         3.96 o                         
  -8  -9   3         40.37         42.18         3.84 o                         
  -7  -9   3         54.64         53.35         2.94 o                         
  -6  -9   3        529.57        504.66         5.65 o                         
  -5  -9   3        455.39        454.97         4.06 o                         
  -4  -9   3         12.13         14.25         1.77 o                         
  -3  -9   3         88.45         88.23         1.70 o                         
  -2  -9   3       2798.31       2674.65        17.17 o                         
  -1  -9   3       2049.56       2014.59        12.00 o                         
   0  -9   3        278.64        261.16         3.02 o                         
   1  -9   3       2188.17       2110.80        13.42 o                         
   2  -9   3        971.81        922.35         6.57 o                         
   3  -9   3        120.83        128.36         1.70 o                         
   4  -9   3        384.39        386.25         3.03 o                         
   5  -9   3        397.52        369.96         3.96 o                         
   6  -9   3        145.92        139.86         2.10 o                         
   7  -9   3         65.77         64.46         2.21 o                         
   8  -9   3         12.46         12.92         2.20 o                         
   9  -9   3        509.64        488.00         4.97 o                         
  10  -9   3        128.94        127.55         3.50 o                         
  11  -9   3          5.64          9.04         3.63 o                         
  12  -9   3         65.37         61.90         3.84 o                         
  13  -9   3        109.09        113.79         7.69 o                         
 -10  -8   3          1.37         13.36         4.65 o                         
  -9  -8   3        206.70        201.69         4.18 o                         
  -8  -8   3         48.99         46.00         3.15 o                         
  -7  -8   3         19.62         27.30         2.59 o                         
  -6  -8   3         74.63         73.57         2.18 o                         
  -5  -8   3        521.30        513.78         4.86 o                         
  -4  -8   3        514.21        507.50         3.74 o                         
  -3  -8   3        505.53        499.49         3.18 o                         
  -2  -8   3        183.77        172.00         1.98 o                         
  -1  -8   3       4357.45       4199.25        24.97 o                         
   0  -8   3       2270.11       2263.19        13.58 o                         
   1  -8   3         39.14         49.83         1.18 o                         
   2  -8   3       1343.92       1384.33         8.88 o                         
   3  -8   3       1436.69       1383.75         9.52 o                         
   4  -8   3         54.50         46.89         1.30 o                         
   5  -8   3          5.30          5.17         0.92 o                         
   6  -8   3         96.43         89.12         1.68 o                         
   7  -8   3        829.10        813.61         6.45 o                         
   8  -8   3        418.69        384.84         3.93 o                         
   9  -8   3         77.41         74.48         2.81 o                         
  10  -8   3        276.94        262.86         3.99 o                         
  11  -8   3        226.61        225.87         4.45 o                         
  12  -8   3         23.89         33.25         3.71 o                         
  13  -8   3          3.24         15.00         5.91 o                         
 -11  -7   3         76.76         87.87        15.28 o                         
 -10  -7   3         67.94         70.32         4.19 o                         
  -9  -7   3         14.61         15.76         3.24 o                         
  -8  -7   3          0.67          9.07         2.76 o                         
  -7  -7   3        696.44        681.21         4.46 o                         
  -6  -7   3        121.70        117.11         1.98 o                         
  -5  -7   3        623.80        616.71         4.20 o                         
  -4  -7   3          8.99         12.51         1.35 o                         
  -3  -7   3       1597.14       1545.85         8.45 o                         
  -2  -7   3       1151.15       1116.04         7.05 o                         
  -1  -7   3        820.37        845.07         5.23 o                         
   0  -7   3        923.66        938.85         5.53 o                         
   1  -7   3       1264.28       1233.77         7.94 o                         
   2  -7   3        995.00       1014.32         6.89 o                         
   3  -7   3        753.47        850.74         7.20 o                         
   4  -7   3        907.05        860.11         5.79 o                         
   5  -7   3        944.34        907.56         7.50 o                         
   6  -7   3        384.56        382.51         3.16 o                         
   7  -7   3         62.13         67.92         1.46 o                         
   8  -7   3         96.60         96.41         2.21 o                         
   9  -7   3        161.06        153.14         3.29 o                         
  10  -7   3        106.24        103.41         3.24 o                         
  11  -7   3          7.78         13.34         3.49 o                         
  12  -7   3         53.81         54.23         3.65 o                         
  13  -7   3         36.10         46.98         4.07 o                         
 -11  -6   3         16.88         23.27         4.49 o                         
 -10  -6   3         16.36         13.32         3.49 o                         
  -9  -6   3         48.51         45.02         3.01 o                         
  -8  -6   3        218.08        214.59         2.87 o                         
  -7  -6   3         91.40         88.27         1.98 o                         
  -6  -6   3          0.63          2.57         1.50 o                         
  -5  -6   3        381.71        380.25         3.19 o                         
  -4  -6   3        262.34        249.89         1.98 o                         
  -3  -6   3       7291.29       7263.05        38.54 o                         
  -2  -6   3        245.96        222.49         1.77 o                         
  -1  -6   3        615.00        568.39         3.77 o                         
   0  -6   3        831.40        869.12         5.22 o                         
   1  -6   3        962.32       1052.25         7.74 o                         
   2  -6   3       1695.43       1757.61        11.43 o                         
   3  -6   3        858.18        815.88         5.89 o                         
   4  -6   3         69.60         80.54         1.21 o                         
   5  -6   3          3.19          1.77         0.69 o                         
   6  -6   3       1082.58       1083.10         7.17 o                         
   7  -6   3        211.30        197.42         2.84 o                         
   8  -6   3       1457.01       1419.80        10.89 o                         
   9  -6   3          6.13          6.78         1.77 o                         
  10  -6   3         90.44         86.20         3.68 o                         
  11  -6   3         93.84         95.10         3.79 o                         
  12  -6   3         12.34         16.30         3.91 o                         
  13  -6   3         42.76         48.27         4.55 o                         
 -11  -5   3         17.21         19.33         4.14 o                         
 -10  -5   3        199.56        191.94         3.75 o                         
  -9  -5   3          1.77          7.41         2.45 o                         
  -8  -5   3         11.81         11.90         2.16 o                         
  -7  -5   3        197.97        199.85         2.86 o                         
  -6  -5   3        544.19        523.04         3.49 o                         
  -5  -5   3         96.02         96.88         1.53 o                         
  -4  -5   3         81.69         88.31         1.31 o                         
  -3  -5   3        160.30        158.83         1.42 o                         
  -2  -5   3        224.04        230.26         1.83 o                         
  -1  -5   3       3977.76       4206.95        22.98 o                         
   0  -5   3         41.29         73.89         0.82 o                         
   1  -5   3       8494.29       9357.29        50.93 o                         
   2  -5   3        705.88        860.16         5.29 o                         
   3  -5   3        200.38        216.77         1.69 o                         
   4  -5   3       2440.76       2447.89        14.17 o                         
   5  -5   3        411.30        387.32         3.03 o                         
   6  -5   3        190.07        179.75         2.02 o                         
   7  -5   3        138.09        145.63         2.15 o                         
   8  -5   3          1.05          3.77         1.80 o                         
   9  -5   3         20.15         23.64         2.27 o                         
  10  -5   3        274.01        276.02         4.03 o                         
  11  -5   3          6.87          8.60         3.37 o                         
  12  -5   3        300.31        292.52         5.40 o                         
  13  -5   3          2.43          9.27         4.48 o                         
 -12  -4   3        109.62        113.64         6.44 o                         
 -11  -4   3         14.66         17.73         3.81 o                         
 -10  -4   3         16.25         20.59         2.75 o                         
  -9  -4   3         54.30         52.69         2.46 o                         
  -8  -4   3        489.18        463.14         5.48 o                         
  -7  -4   3         45.30         43.05         1.73 o                         
  -6  -4   3          1.59          1.52         1.48 o                         
  -5  -4   3        698.48        708.66         4.36 o                         
  -4  -4   3        453.67        458.23         2.92 o                         
  -3  -4   3       3414.35       3424.17        18.88 o                         
  -2  -4   3         15.55         14.79         0.47 o                         
  -1  -4   3       1191.85       1240.16         5.91 o                         
   0  -4   3        123.33        114.72         0.78 o                         
   1  -4   3        796.51        794.11         4.13 o                         
   2  -4   3        684.88        682.81         4.11 o                         
   3  -4   3       2180.59       2252.35        12.05 o                         
   4  -4   3         32.91         31.76         0.75 o                         
   5  -4   3         65.97         66.14         1.26 o                         
   6  -4   3       1808.71       1821.18        12.10 o                         
   7  -4   3        155.68        142.02         1.79 o                         
   8  -4   3       1314.25       1292.66         9.66 o                         
   9  -4   3         35.10         35.34         2.26 o                         
  10  -4   3         20.74         22.21         2.57 o                         
  11  -4   3         48.62         52.63         3.29 o                         
  12  -4   3         78.35         74.85         4.78 o                         
  13  -4   3          2.26         16.68         4.43 o                         
 -12  -3   3         17.14         22.41         4.25 o                         
 -11  -3   3         18.41         25.13         3.54 o                         
 -10  -3   3        193.56        193.34         3.45 o                         
  -9  -3   3          1.41          2.35         2.51 o                         
  -8  -3   3         27.48         29.45         2.09 o                         
  -7  -3   3         81.35         76.85         1.82 o                         
  -6  -3   3         77.96         77.86         1.62 o                         
  -5  -3   3       1017.91       1023.42         6.04 o                         
  -4  -3   3        488.85        453.91         2.69 o                         
  -3  -3   3          0.95          1.64         0.57 o                         
  -2  -3   3        166.28        203.26         1.18 o                         
  -1  -3   3       7801.48       8576.03        36.66 o                         
   0  -3   3       6658.74       7075.19        31.76 o                         
   1  -3   3       3522.84       3580.28        15.42 o                         
   2  -3   3        106.82        101.97         0.71 o                         
   3  -3   3        113.72        127.38         1.48 o                         
   4  -3   3        564.01        533.93         3.78 o                         
   5  -3   3       1317.02       1406.70         8.97 o                         
   6  -3   3       1524.12       1578.48         8.69 o                         
   7  -3   3        355.79        351.60         3.49 o                         
   8  -3   3        106.54        112.32         2.15 o                         
   9  -3   3          2.66          4.75         2.32 o                         
  10  -3   3       1189.73       1146.88         7.83 o                         
  11  -3   3         47.40         49.62         3.27 o                         
  12  -3   3         99.02         95.58         4.81 o                         
  13  -3   3          6.58         16.65         4.64 o                         
 -12  -2   3         71.38         75.37         4.14 o                         
 -11  -2   3          9.04         10.89         3.23 o                         
 -10  -2   3         14.77         15.84         2.82 o                         
  -9  -2   3        110.68        101.19         2.65 o                         
  -8  -2   3        130.92        132.54         2.35 o                         
  -7  -2   3        178.73        171.62         2.24 o                         
  -6  -2   3        810.77        809.87         4.90 o                         
  -5  -2   3        393.87        399.72         2.81 o                         
  -4  -2   3         32.52         26.73         0.77 o                         
  -3  -2   3       2387.44       2421.22        12.57 o                         
  -2  -2   3       1410.67       1535.22         6.12 o                         
  -1  -2   3       2312.97       2449.20        10.19 o                         
   0  -2   3         51.87         63.12         0.45 o                         
   1  -2   3        664.85        735.39         3.39 o                         
   2  -2   3       1069.52       1136.46         5.31 o                         
   3  -2   3       3466.57       3644.73        19.26 o                         
   4  -2   3         72.25         68.80         0.88 o                         
   5  -2   3        410.52        432.84         3.04 o                         
   6  -2   3       1128.20       1128.95         7.25 o                         
   7  -2   3        323.67        320.58         2.67 o                         
   8  -2   3        680.59        686.95         5.11 o                         
   9  -2   3         19.70         23.48         2.18 o                         
  10  -2   3        827.70        790.76         5.75 o                         
  11  -2   3         85.58         78.98         3.57 o                         
  12  -2   3         75.49         84.14         4.42 o                         
  13  -2   3          1.81         17.19         4.84 o                         
 -12  -1   3          4.28         12.26         3.57 o                         
 -11  -1   3         50.21         50.63         3.37 o                         
 -10  -1   3         67.59         74.81         2.98 o                         
  -9  -1   3         10.67         13.50         2.37 o                         
  -8  -1   3        365.05        362.84         3.10 o                         
  -7  -1   3         39.44         35.01         1.44 o                         
  -6  -1   3        301.26        291.13         2.37 o                         
  -5  -1   3        860.77        826.52         5.00 o                         
  -4  -1   3       1798.55       1862.37         9.81 o                         
  -3  -1   3        242.60        251.43         1.32 o                         
  -2  -1   3        539.96        554.01         2.24 o                         
  -1  -1   3       2713.42       2771.52        12.04 o                         
   0  -1   3       2469.32       2660.20        11.24 o                         
   1  -1   3       2770.72       2942.76        15.05 o                         
   2  -1   3        201.17        214.77         1.16 o                         
   3  -1   3          0.12          2.46         0.50 o                         
   4  -1   3       1536.43       1650.13         8.96 o                         
   5  -1   3       2013.55       2098.35        12.22 o                         
   6  -1   3        230.14        223.64         1.93 o                         
   7  -1   3        748.17        743.38         6.81 o                         
   8  -1   3        358.45        346.14         3.07 o                         
   9  -1   3         13.84         16.59         1.86 o                         
  10  -1   3        275.59        273.92         4.61 o                         
  11  -1   3         26.87         32.17         3.65 o                         
  12  -1   3         87.70         94.80         5.06 o                         
  13  -1   3         15.09         22.09         6.86 o                         
 -13   0   3          1.61         11.22         6.38 o                         
 -12   0   3         46.24         59.03         3.85 o                         
 -11   0   3         32.80         30.36         3.19 o                         
 -10   0   3        113.63        111.01         2.70 o                         
  -9   0   3        168.21        170.57         2.47 o                         
  -8   0   3       1721.60       1678.26         9.61 o                         
  -7   0   3         21.94         21.68         1.30 o                         
  -6   0   3       1191.31       1218.83         6.98 o                         
  -5   0   3          2.54          2.15         0.94 o                         
  -4   0   3        411.01        453.32         2.84 o                         
  -3   0   3       1562.98       1564.33         6.38 o                         
  -2   0   3        409.81        400.14         1.96 o                         
  -1   0   3       4295.81       4493.91        23.43 o                         
   0   0   3         13.67         15.34         0.29 o                         
   1   0   3       1372.40       1497.59         7.39 o                         
   2   0   3       1973.70       2139.82        10.21 o                         
   3   0   3       4210.68       4442.79        22.16 o                         
   4   0   3        131.22        133.02         1.27 o                         
   5   0   3        183.17        176.20         2.21 o                         
   6   0   3        608.23        622.31         4.11 o                         
   7   0   3          5.60          5.33         1.08 o                         
   8   0   3       1658.37       1611.32         9.88 o                         
   9   0   3        901.71        858.97         5.86 o                         
  10   0   3          1.50          5.75         2.68 o                         
  11   0   3         12.99         16.35         3.81 o                         
  12   0   3         31.94         43.76         4.05 o                         
 -13   1   3          2.90          3.96         4.71 o                         
 -12   1   3          3.28          8.21         3.62 o                         
 -11   1   3          5.25         11.17         2.93 o                         
 -10   1   3        537.72        521.01         4.33 o                         
  -9   1   3        153.21        152.89         2.21 o                         
  -8   1   3        702.38        696.47         4.55 o                         
  -7   1   3        142.80        138.74         1.89 o                         
  -6   1   3        599.11        607.92         3.75 o                         
  -5   1   3       1634.55       1660.48         8.84 o                         
  -4   1   3       3879.81       4178.40        21.41 o                         
  -3   1   3        735.96        855.98         3.79 o                         
  -2   1   3       1016.60       1166.06         4.93 o                         
  -1   1   3       2038.24       2203.80         9.73 o                         
   0   1   3       1144.11       1235.09         4.99 o                         
   1   1   3       4116.20       4365.82        16.26 o                         
   2   1   3        755.68        809.58         3.30 o                         
   3   1   3        372.86        466.52         2.39 o                         
   4   1   3        234.97        225.70         1.70 o                         
   5   1   3        692.63        675.64         4.97 o                         
   6   1   3        691.64        698.17         4.98 o                         
   7   1   3        791.58        762.63         7.02 o                         
   8   1   3        137.71        135.77         2.50 o                         
   9   1   3         47.16         48.73         2.37 o                         
  10   1   3        380.82        370.55         5.84 o                         
  11   1   3         43.12         48.91         3.97 o                         
  12   1   3         32.38         50.12         4.51 o                         
 -13   2   3          8.85         19.52         4.11 o                         
 -12   2   3        153.31        154.78         4.02 o                         
 -11   2   3         20.32         24.79         3.07 o                         
 -10   2   3        149.35        143.01         2.76 o                         
  -9   2   3          3.70          5.57         1.80 o                         
  -8   2   3        718.96        709.49         5.08 o                         
  -7   2   3        420.89        429.96         3.07 o                         
  -6   2   3       1100.01       1098.37         6.41 o                         
  -5   2   3         59.48         76.81         1.09 o                         
  -4   2   3       1587.24       1827.07         9.81 o                         
  -3   2   3       3576.56       3779.86        15.69 o                         
  -2   2   3       1077.76       1077.21         4.34 o                         
  -1   2   3       1236.09       1225.12         5.38 o                         
   0   2   3        156.20        171.82         1.03 o                         
   1   2   3       1693.04       1916.90         7.47 o                         
   2   2   3        670.59        701.07         2.82 o                         
   3   2   3       1319.31       1288.48         6.19 o                         
   4   2   3        501.28        526.70         3.07 o                         
   5   2   3        707.37        694.37         4.90 o                         
   6   2   3        161.27        160.19         1.97 o                         
   7   2   3         78.35         73.87         2.05 o                         
   8   2   3        734.20        705.79         5.65 o                         
   9   2   3        128.37        124.18         2.72 o                         
  10   2   3          3.27          4.09         3.37 o                         
  11   2   3         35.11         43.16         4.08 o                         
  12   2   3         67.94         76.07         4.61 o                         
 -13   3   3         89.69        105.88         5.07 o                         
 -12   3   3         89.07         87.94         3.81 o                         
 -11   3   3         45.34         46.72         3.04 o                         
 -10   3   3        720.26        692.44         4.97 o                         
  -9   3   3         93.75         95.57         2.33 o                         
  -8   3   3        174.26        173.06         2.13 o                         
  -7   3   3        170.40        182.07         1.92 o                         
  -6   3   3       1411.26       1472.11         7.79 o                         
  -5   3   3       1982.25       2079.75        11.28 o                         
  -4   3   3        313.96        262.89         1.76 o                         
  -3   3   3         11.76         10.15         0.49 o                         
  -2   3   3        282.84        272.60         1.38 o                         
  -1   3   3       1304.48       1307.23         5.43 o                         
   0   3   3        767.41        779.28         3.12 o                         
   1   3   3        789.42        710.28         2.90 o                         
   2   3   3        497.90        562.09         2.83 o                         
   3   3   3        363.96        356.21         2.20 o                         
   4   3   3        219.03        233.43         1.77 o                         
   5   3   3       1689.69       1622.89        10.08 o                         
   6   3   3        153.74        152.48         2.09 o                         
   7   3   3        262.82        271.30         2.91 o                         
   8   3   3         13.69         13.99         2.36 o                         
   9   3   3         18.31         19.43         2.71 o                         
  10   3   3        194.07        196.60         4.01 o                         
  11   3   3         58.79         62.09         4.24 o                         
  12   3   3         34.62         52.61         7.22 o                         
 -13   4   3         20.26         33.44         4.03 o                         
 -12   4   3         12.79         21.22         3.88 o                         
 -11   4   3         95.34        102.16         3.10 o                         
 -10   4   3          5.53          7.61         2.45 o                         
  -9   4   3         30.80         34.67         2.07 o                         
  -8   4   3        789.62        770.06         5.23 o                         
  -7   4   3        581.06        575.02         3.82 o                         
  -6   4   3       6163.79       6375.29        37.63 o                         
  -5   4   3        202.07        222.81         1.77 o                         
  -4   4   3          5.05          7.54         0.60 o                         
  -3   4   3        546.92        470.07         3.46 o                         
  -2   4   3       2744.45       2922.45        12.70 o                         
  -1   4   3        582.98        560.65         3.01 o                         
   0   4   3         34.04         64.09         0.65 o                         
   1   4   3         89.81        119.51         0.94 o                         
   2   4   3        517.61        543.79         3.16 o                         
   3   4   3       2472.44       2425.35        12.32 o                         
   4   4   3        364.51        349.29         2.67 o                         
   5   4   3       2027.63       1994.36        10.75 o                         
   6   4   3        136.57        130.12         1.95 o                         
   7   4   3         59.13         59.92         1.94 o                         
   8   4   3         52.90         54.55         2.35 o                         
   9   4   3        364.88        347.03         4.33 o                         
  10   4   3         27.90         33.67         3.84 o                         
  11   4   3          3.22         11.80         4.19 o                         
 -13   5   3          7.01         14.36         3.99 o                         
 -12   5   3         56.23         57.52         3.96 o                         
 -11   5   3         18.89         24.28         2.91 o                         
 -10   5   3        262.54        262.47         3.35 o                         
  -9   5   3         55.89         56.44         2.39 o                         
  -8   5   3         70.80         73.68         1.80 o                         
  -7   5   3        252.58        254.00         2.94 o                         
  -6   5   3          7.46          6.99         0.98 o                         
  -5   5   3         26.02         23.37         1.19 o                         
  -4   5   3       2824.16       2890.69        17.23 o                         
  -3   5   3         41.47         34.73         0.81 o                         
  -2   5   3       1758.87       1859.14        10.03 o                         
  -1   5   3         49.13         91.87         0.94 o                         
   0   5   3       1540.36       1665.63         9.34 o                         
   1   5   3       2062.72       2055.32        11.18 o                         
   2   5   3        432.32        403.85         2.51 o                         
   3   5   3        275.11        322.51         2.20 o                         
   4   5   3         36.70         44.91         1.21 o                         
   5   5   3         58.53         78.60         1.53 o                         
   6   5   3         19.99         22.97         1.62 o                         
   7   5   3        945.69        914.07         5.93 o                         
   8   5   3          1.75          7.29         2.46 o                         
   9   5   3         25.65         24.32         3.59 o                         
  10   5   3         17.65         25.15         3.76 o                         
  11   5   3        166.17        169.20         5.09 o                         
 -13   6   3         47.62         46.25         4.64 o                         
 -12   6   3         21.31         25.40         3.61 o                         
 -11   6   3         64.77         70.68         3.31 o                         
 -10   6   3         27.11         25.27         2.85 o                         
  -9   6   3         15.33         14.45         2.58 o                         
  -8   6   3       2330.59       2290.44        13.28 o                         
  -7   6   3         28.41         31.80         1.70 o                         
  -6   6   3        915.40        896.50         5.80 o                         
  -5   6   3         34.42         39.77         1.25 o                         
  -4   6   3         47.74         53.25         1.09 o                         
  -3   6   3        655.86        663.64         3.99 o                         
  -2   6   3        178.36        146.41         1.42 o                         
  -1   6   3        399.45        395.90         2.54 o                         
   0   6   3       1200.20       1263.24         7.84 o                         
   1   6   3         32.51         24.64         0.99 o                         
   2   6   3        146.92        156.98         1.49 o                         
   3   6   3       2717.56       2517.98        13.80 o                         
   4   6   3        206.40        199.81         2.23 o                         
   5   6   3        822.07        831.76         5.16 o                         
   6   6   3          4.79          8.38         1.75 o                         
   7   6   3         33.08         36.56         2.36 o                         
   8   6   3        117.54        122.76         3.46 o                         
   9   6   3          5.84         10.56         3.69 o                         
  10   6   3         14.63         25.21         3.88 o                         
 -13   7   3         20.29         30.95         6.02 o                         
 -12   7   3         24.46         33.89         3.86 o                         
 -11   7   3          0.87          7.21         3.34 o                         
 -10   7   3        186.25        179.32         3.38 o                         
  -9   7   3         46.28         52.68         2.65 o                         
  -8   7   3         75.62         84.40         2.14 o                         
  -7   7   3        291.72        293.51         2.96 o                         
  -6   7   3        166.68        167.99         2.41 o                         
  -5   7   3        240.83        229.20         2.32 o                         
  -4   7   3       2509.75       2485.20        14.45 o                         
  -3   7   3        887.34        979.23         5.89 o                         
  -2   7   3        607.32        592.73         4.58 o                         
  -1   7   3        574.25        582.72         3.69 o                         
   0   7   3        210.00        190.70         1.81 o                         
   1   7   3       1421.65       1421.59         8.58 o                         
   2   7   3       1127.01       1061.43         7.28 o                         
   3   7   3        742.57        646.41         4.54 o                         
   4   7   3        107.48        100.80         1.89 o                         
   5   7   3        364.22        354.37         3.92 o                         
   6   7   3        136.29        142.77         3.04 o                         
   7   7   3        865.52        807.59         9.17 o                         
   8   7   3          9.91         14.45         3.32 o                         
   9   7   3         36.03         46.82         3.93 o                         
  10   7   3         13.08         20.03         4.26 o                         
 -13   8   3         10.57         53.79        18.08 o                         
 -12   8   3          2.38         13.61         3.97 o                         
 -11   8   3        141.48        142.08         3.79 o                         
 -10   8   3        244.44        221.15         3.76 o                         
  -9   8   3        137.54        130.72         2.67 o                         
  -8   8   3        180.37        179.51         2.70 o                         
  -7   8   3        172.67        169.15         2.35 o                         
  -6   8   3        756.59        754.58         5.78 o                         
  -5   8   3         56.96         63.59         1.56 o                         
  -4   8   3        490.81        475.67         3.23 o                         
  -3   8   3         76.13         67.30         1.42 o                         
  -2   8   3        904.20        876.00         6.02 o                         
  -1   8   3        359.16        403.02         2.79 o                         
   0   8   3       2025.76       1955.30        12.09 o                         
   1   8   3        241.02        197.55         2.13 o                         
   2   8   3          5.03          8.95         1.36 o                         
   3   8   3        733.47        754.55         5.25 o                         
   4   8   3        405.44        412.18         3.60 o                         
   5   8   3        694.20        671.40         6.17 o                         
   6   8   3         22.94         31.39         2.63 o                         
   7   8   3        306.54        298.48         4.46 o                         
   8   8   3         41.10         48.73         3.57 o                         
   9   8   3        140.20        143.36         4.53 o                         
  10   8   3         17.70         29.38        14.20 o                         
 -12   9   3         32.84         38.84         4.11 o                         
 -11   9   3          0.37          8.91         3.46 o                         
 -10   9   3          7.41          8.82         3.10 o                         
  -9   9   3        290.23        277.95         3.65 o                         
  -8   9   3         87.17         91.51         2.86 o                         
  -7   9   3         75.71         77.04         2.16 o                         
  -6   9   3         75.87         86.98         1.78 o                         
  -5   9   3        309.94        283.38         2.68 o                         
  -4   9   3       1165.34       1170.44         8.00 o                         
  -3   9   3         41.48         45.27         1.46 o                         
  -2   9   3       1278.89       1186.90         7.98 o                         
  -1   9   3        313.99        281.19         2.68 o                         
   0   9   3        540.68        498.66         3.94 o                         
   1   9   3        604.24        574.73         4.32 o                         
   2   9   3       1649.12       1546.99        11.99 o                         
   3   9   3         76.55         75.18         2.12 o                         
   4   9   3          1.97          7.13         2.14 o                         
   5   9   3        240.45        237.86         3.70 o                         
   6   9   3         90.77         86.01         3.15 o                         
   7   9   3         51.05         58.33         5.17 o                         
   8   9   3         20.60         32.41         4.38 o                         
   9   9   3         61.76         71.37         5.53 o                         
 -12  10   3          6.72         17.11         4.16 o                         
 -11  10   3        257.89        244.63         5.00 o                         
 -10  10   3          2.45          5.87         3.57 o                         
  -9  10   3         43.65         43.01         3.26 o                         
  -8  10   3         94.45         96.17         3.08 o                         
  -7  10   3        167.21        158.32         3.40 o                         
  -6  10   3        440.10        440.95         4.06 o                         
  -5  10   3         92.49         91.91         2.06 o                         
  -4  10   3        174.37        165.06         2.26 o                         
  -3  10   3         59.39         51.01         1.82 o                         
  -2  10   3       1419.13       1422.24         9.42 o                         
  -1  10   3        109.24        117.31         2.01 o                         
   0  10   3       1463.45       1363.60         9.32 o                         
   1  10   3        142.00        140.44         2.84 o                         
   2  10   3          7.33          7.10         2.12 o                         
   3  10   3        562.12        554.66         4.46 o                         
   4  10   3        189.85        175.16         3.41 o                         
   5  10   3        670.50        641.74         6.59 o                         
   6  10   3        202.97        194.57         4.15 o                         
   7  10   3         33.80         42.41         3.91 o                         
   8  10   3         53.25         64.72         5.11 o                         
 -12  11   3        108.93        109.31         5.37 o                         
 -11  11   3          2.73          8.63         4.17 o                         
 -10  11   3         59.75         54.69         3.81 o                         
  -9  11   3         95.96         93.28         3.55 o                         
  -8  11   3         80.87         85.54         3.42 o                         
  -7  11   3        238.36        228.85         3.76 o                         
  -6  11   3        126.89        120.16         2.65 o                         
  -5  11   3         50.08         45.47         2.08 o                         
  -4  11   3        822.71        813.14         6.53 o                         
  -3  11   3        238.07        228.89         2.69 o                         
  -2  11   3        118.26        116.45         2.24 o                         
  -1  11   3         57.04         43.30         2.12 o                         
   0  11   3        138.25        134.58         2.44 o                         
   1  11   3        275.76        273.93         3.39 o                         
   2  11   3        604.11        576.59         5.66 o                         
   3  11   3          6.83          9.71         2.66 o                         
   4  11   3        198.06        190.39         4.20 o                         
   5  11   3          7.26          9.01         4.55 o                         
   6  11   3          2.69          3.36         4.18 o                         
   7  11   3        153.24        147.61         6.66 o                         
   8  11   3          2.94          8.38         6.95 o                         
 -12  12   3          9.29         41.37        13.25 o                         
 -11  12   3         58.36         61.29         5.26 o                         
 -10  12   3         66.97         73.55         4.25 o                         
  -9  12   3          2.03          8.70         3.45 o                         
  -8  12   3         12.74         18.74         3.55 o                         
  -7  12   3         75.82         75.54         3.47 o                         
  -6  12   3        494.49        482.26         4.60 o                         
  -5  12   3        315.87        296.12         3.55 o                         
  -4  12   3        143.77        133.93         2.57 o                         
  -3  12   3          5.02          9.07         2.21 o                         
  -2  12   3        650.78        628.09         4.95 o                         
  -1  12   3         39.61         45.30         2.55 o                         
   0  12   3        477.65        461.85         4.51 o                         
   1  12   3         29.52         37.51         3.21 o                         
   2  12   3         44.16         51.22         3.35 o                         
   3  12   3        309.11        308.84         4.47 o                         
   4  12   3        119.38        117.89         4.27 o                         
   5  12   3        229.14        224.44         6.95 o                         
   6  12   3         55.46         64.90         6.01 o                         
   7  12   3          3.17         13.98         5.13 o                         
 -11  13   3         31.08         38.62         4.91 o                         
 -10  13   3          6.83          3.06         4.88 o                         
  -9  13   3        254.25        243.52         5.08 o                         
  -8  13   3         69.27         70.72         4.16 o                         
  -7  13   3         57.67         51.91         3.72 o                         
  -6  13   3          2.43          6.91         3.29 o                         
  -5  13   3         14.04         16.38         2.98 o                         
  -4  13   3        503.37        492.60         4.70 o                         
  -3  13   3         12.19         16.88         2.45 o                         
  -2  13   3        115.94        115.90         3.24 o                         
  -1  13   3        103.93        100.93         2.84 o                         
   0  13   3        242.84        247.38         4.61 o                         
   1  13   3          4.86          8.22         3.46 o                         
   2  13   3        449.70        443.25         5.72 o                         
   3  13   3         43.41         46.93         3.84 o                         
   4  13   3         68.50         74.71         4.83 o                         
   5  13   3         26.71         40.39         5.07 o                         
   6  13   3          1.37          8.95         4.85 o                         
 -10  14   3         19.51         19.84         5.45 o                         
  -9  14   3        160.51        149.13         5.08 o                         
  -8  14   3         33.71         37.96         4.76 o                         
  -7  14   3        334.27        316.44         6.17 o                         
  -6  14   3         43.19         50.99         3.99 o                         
  -5  14   3         13.12         11.86         3.12 o                         
  -4  14   3         60.66         60.25         3.50 o                         
  -3  14   3         16.77         22.47         3.06 o                         
  -2  14   3        558.72        566.50         5.75 o                         
  -1  14   3         65.56         66.53         3.64 o                         
   0  14   3        448.67        443.98         6.14 o                         
   1  14   3         42.54         46.15         3.87 o                         
   2  14   3         19.35         23.53         3.74 o                         
   3  14   3         29.36         38.40         4.64 o                         
   4  14   3        107.68        120.93         5.30 o                         
   5  14   3         64.66         79.81         5.69 o                         
 -10  15   3          5.05         11.37         9.93 o                         
  -9  15   3          1.65         10.25         5.00 o                         
  -8  15   3          4.76          9.43         4.73 o                         
  -7  15   3          4.81          8.52         4.58 o                         
  -6  15   3          9.02         13.90         5.31 o                         
  -5  15   3         18.15         24.56         4.07 o                         
  -4  15   3         59.41         62.41         5.02 o                         
  -3  15   3         71.70         78.60         4.25 o                         
  -2  15   3        121.92        122.28         4.16 o                         
  -1  15   3         83.19         83.52         4.24 o                         
   0  15   3        130.35        142.91         5.02 o                         
   1  15   3         48.19         52.60         4.50 o                         
   2  15   3         73.10         86.95         4.99 o                         
   3  15   3         45.32         55.55         5.93 o                         
   4  15   3         52.39         74.63         8.02 o                         
  -9  16   3          3.22         28.32        10.13 o                         
  -8  16   3          2.74         12.32         5.43 o                         
  -7  16   3         10.62         15.98         5.38 o                         
  -6  16   3         25.69         23.42         6.44 o                         
  -5  16   3         33.94         35.80         5.50 o                         
  -4  16   3         10.73         13.41         4.47 o                         
  -3  16   3         85.05         90.47         4.54 o                         
  -2  16   3        107.13        122.45         4.91 o                         
  -1  16   3         11.59         15.45         4.59 o                         
   0  16   3        292.56        298.24         7.18 o                         
   1  16   3         35.97         44.62         5.21 o                         
   2  16   3          3.16         13.33         5.58 o                         
   3  16   3          2.41          7.65        15.16 o                         
  -7  17   3        123.67        131.28         6.69 o                         
  -6  17   3          9.80         11.58         6.10 o                         
  -5  17   3          1.04         10.87         5.28 o                         
  -4  17   3         46.66         51.70         4.80 o                         
  -3  17   3         99.52        104.20         5.95 o                         
  -2  17   3         22.19         30.64         4.89 o                         
  -1  17   3        154.49        176.40         8.29 o                         
   0  17   3         36.74         50.29         5.76 o                         
   1  17   3          1.39          2.68         6.85 o                         
  -5  18   3         86.24        101.87        11.02 o                         
  -4  18   3          1.77         17.18         8.40 o                         
  -3  18   3         32.80         42.94         6.54 o                         
  -2  18   3         21.09         20.73        10.88 o                         
   0 -19   4        121.56        105.41        18.15 o                         
   1 -19   4          5.45         22.05         5.96 o                         
   2 -19   4         36.71         46.43         5.18 o                         
   3 -19   4         27.11         36.25         5.54 o                         
   4 -19   4          3.52         21.88         4.66 o                         
   5 -19   4         89.51        102.33         6.66 o                         
   6 -19   4         11.90         14.86        11.05 o                         
  -2 -18   4        207.44        221.06        10.36 o                         
  -1 -18   4        125.26        123.75         5.91 o                         
   0 -18   4        310.76        306.47         6.57 o                         
   1 -18   4         52.64         59.87         6.04 o                         
   2 -18   4        142.52        148.46         5.60 o                         
   3 -18   4         15.19         25.91         4.04 o                         
   4 -18   4          0.63         11.16         4.27 o                         
   5 -18   4          9.70         20.51         4.05 o                         
   6 -18   4          1.29          7.44         5.21 o                         
   7 -18   4         78.42         79.46         4.86 o                         
   8 -18   4         11.48         15.47         5.85 o                         
  -3 -17   4         36.67         54.87         5.27 o                         
  -2 -17   4          6.25         14.63         4.70 o                         
  -1 -17   4         40.92         49.43         5.36 o                         
   0 -17   4        665.69        661.99         8.91 o                         
   1 -17   4         12.02         23.59         4.77 o                         
   2 -17   4         44.68         47.82         3.90 o                         
   3 -17   4         79.30         72.36         4.13 o                         
   4 -17   4         87.44         83.19         4.68 o                         
   5 -17   4        138.01        140.29         4.29 o                         
   6 -17   4          2.28         12.31         4.40 o                         
   7 -17   4          1.29         11.85         4.80 o                         
   8 -17   4          1.83         18.40         4.58 o                         
   9 -17   4         50.34         65.68         4.72 o                         
  -4 -16   4        110.16        118.64         6.46 o                         
  -3 -16   4         17.10         26.03         5.39 o                         
  -2 -16   4         64.28         73.75         5.37 o                         
  -1 -16   4         90.38         92.96         4.86 o                         
   0 -16   4          2.86          1.17         3.90 o                         
   1 -16   4        132.81        128.02         3.92 o                         
   2 -16   4        132.44        127.57         4.76 o                         
   3 -16   4         19.47         17.69         4.07 o                         
   4 -16   4        153.08        153.95         4.90 o                         
   5 -16   4         20.65         33.41         4.44 o                         
   6 -16   4          1.70         12.74         3.87 o                         
   7 -16   4         60.85         63.12         4.22 o                         
   8 -16   4          3.47         10.23         4.03 o                         
   9 -16   4          0.90          9.96         3.97 o                         
  10 -16   4          0.53          8.46         5.47 o                         
  -5 -15   4          1.65          6.42         5.25 o                         
  -4 -15   4         45.12         49.29         4.67 o                         
  -3 -15   4          2.09         14.00         4.44 o                         
  -2 -15   4        549.77        534.13         7.56 o                         
  -1 -15   4         51.64         50.64         4.40 o                         
   0 -15   4        279.69        277.46         3.96 o                         
   1 -15   4         21.97         26.43         3.09 o                         
   2 -15   4          3.45          8.47         3.39 o                         
   3 -15   4        441.66        429.13         6.48 o                         
   4 -15   4          4.45          7.91         3.99 o                         
   5 -15   4         41.62         49.56         3.56 o                         
   6 -15   4         41.76         40.40         3.03 o                         
   7 -15   4          0.03         11.05         3.78 o                         
   8 -15   4         12.15         14.01         3.93 o                         
   9 -15   4        176.61        179.39         4.71 o                         
  10 -15   4         11.10         20.71         4.07 o                         
  -6 -14   4          0.96          0.82         4.93 o                         
  -5 -14   4          1.84         10.46         5.86 o                         
  -4 -14   4         31.56         31.49         4.12 o                         
  -3 -14   4         12.11         18.64         3.82 o                         
  -2 -14   4        295.94        288.18         5.76 o                         
  -1 -14   4          2.31          8.18         3.07 o                         
   0 -14   4         31.21         33.21         2.90 o                         
   1 -14   4        162.30        155.97         3.32 o                         
   2 -14   4        540.11        533.02         5.28 o                         
   3 -14   4        235.06        232.70         4.21 o                         
   4 -14   4         75.38         75.85         3.22 o                         
   5 -14   4         15.34         13.97         2.85 o                         
   6 -14   4          5.59          7.56         2.99 o                         
   7 -14   4         81.64         83.56         3.61 o                         
   8 -14   4         47.90         46.11         4.09 o                         
   9 -14   4        138.78        134.60         4.52 o                         
  10 -14   4          7.37         11.47         3.77 o                         
  11 -14   4         31.95         51.11         5.09 o                         
  -7 -13   4          7.28         16.41         5.55 o                         
  -6 -13   4        178.98        170.64         5.01 o                         
  -5 -13   4         51.12         59.49         4.42 o                         
  -4 -13   4          1.20          6.53         3.63 o                         
  -3 -13   4         24.62         29.34         3.16 o                         
  -2 -13   4        160.71        157.04         3.64 o                         
  -1 -13   4        182.63        181.33         3.44 o                         
   0 -13   4        340.65        334.77         3.92 o                         
   1 -13   4         73.17         72.14         2.72 o                         
   2 -13   4        139.78        140.92         3.94 o                         
   3 -13   4         17.71         19.53         2.05 o                         
   4 -13   4         44.45         51.85         3.36 o                         
   5 -13   4        452.42        425.72         4.56 o                         
   6 -13   4         48.85         50.93         3.11 o                         
   7 -13   4         32.96         34.23         3.31 o                         
   8 -13   4         17.06         15.55         4.16 o                         
   9 -13   4        380.33        374.27         6.05 o                         
  10 -13   4         32.93         32.83         4.04 o                         
  11 -13   4         18.52         24.92         5.16 o                         
  12 -13   4          1.00         11.94        13.24 o                         
  -8 -12   4         18.25         23.26         5.95 o                         
  -7 -12   4         98.11         89.72         4.29 o                         
  -6 -12   4          6.28          5.49         3.96 o                         
  -5 -12   4         38.86         37.03         3.42 o                         
  -4 -12   4        228.77        225.05         3.50 o                         
  -3 -12   4        113.96        113.49         2.95 o                         
  -2 -12   4        385.26        379.81         5.03 o                         
  -1 -12   4          2.14          4.25         2.35 o                         
   0 -12   4         55.10         58.12         2.45 o                         
   1 -12   4        281.21        277.61         4.31 o                         
   2 -12   4        300.55        309.18         3.53 o                         
   3 -12   4        309.08        297.83         3.33 o                         
   4 -12   4        137.23        134.98         3.18 o                         
   5 -12   4          7.70         10.93         2.30 o                         
   6 -12   4         14.01         17.38         2.76 o                         
   7 -12   4        655.25        619.20         6.25 o                         
   8 -12   4         88.85         91.09         4.56 o                         
   9 -12   4         30.81         36.69         4.00 o                         
  10 -12   4         64.12         58.37         4.05 o                         
  11 -12   4        370.76        365.81         7.16 o                         
  12 -12   4         59.20         69.06         6.13 o                         
  -9 -11   4        150.07        162.07        11.37 o                         
  -8 -11   4         44.23         50.87         4.47 o                         
  -7 -11   4          6.52         13.25         3.57 o                         
  -6 -11   4        223.33        203.12         4.88 o                         
  -5 -11   4        557.08        550.09         5.48 o                         
  -4 -11   4         55.46         61.04         2.68 o                         
  -3 -11   4         11.59         12.73         2.24 o                         
  -2 -11   4        284.55        282.76         3.61 o                         
  -1 -11   4          8.54          7.33         1.35 o                         
   0 -11   4        813.66        831.00         5.91 o                         
   1 -11   4         73.73         71.88         1.57 o                         
   2 -11   4        427.07        394.90         3.59 o                         
   3 -11   4        398.00        373.41         4.14 o                         
   4 -11   4        233.38        228.15         3.08 o                         
   5 -11   4        274.30        271.88         2.99 o                         
   6 -11   4        306.34        288.12         3.27 o                         
   7 -11   4          0.82          4.27         2.31 o                         
   8 -11   4          9.32         15.58         2.91 o                         
   9 -11   4        167.86        167.78         3.46 o                         
  10 -11   4          8.47         14.22         3.73 o                         
  11 -11   4        415.09        408.21         7.08 o                         
  12 -11   4         44.26         41.37         4.95 o                         
  -9 -10   4         55.31         71.90         4.92 o                         
  -8 -10   4         24.07         30.28         3.77 o                         
  -7 -10   4        217.89        206.93         4.55 o                         
  -6 -10   4          2.31          8.27         2.77 o                         
  -5 -10   4        142.80        139.23         3.11 o                         
  -4 -10   4        718.88        700.23         5.91 o                         
  -3 -10   4        144.75        136.48         2.36 o                         
  -2 -10   4        392.31        378.11         4.79 o                         
  -1 -10   4        366.96        352.42         2.92 o                         
   0 -10   4        124.36        102.85         2.42 o                         
   1 -10   4        674.68        625.14         5.76 o                         
   2 -10   4        464.22        471.26         4.28 o                         
   3 -10   4        209.08        199.61         2.89 o                         
   4 -10   4        737.66        700.03         5.04 o                         
   5 -10   4        194.45        178.87         2.18 o                         
   6 -10   4         17.14         18.78         1.81 o                         
   7 -10   4        223.73        212.15         3.09 o                         
   8 -10   4        536.16        494.05         5.27 o                         
   9 -10   4          6.40          8.04         2.70 o                         
  10 -10   4         29.13         28.76         2.96 o                         
  11 -10   4          0.81          2.73         3.98 o                         
  12 -10   4         14.61         23.75         5.11 o                         
  13 -10   4         60.35         84.97        14.35 o                         
 -10  -9   4         30.07         36.04         7.11 o                         
  -9  -9   4         34.25         45.86         3.85 o                         
  -8  -9   4         85.97         90.53         3.58 o                         
  -7  -9   4        105.74        103.02         3.89 o                         
  -6  -9   4        411.02        397.03         4.74 o                         
  -5  -9   4        396.96        388.13         3.82 o                         
  -4  -9   4         22.42         23.91         1.90 o                         
  -3  -9   4        878.24        865.64         6.76 o                         
  -2  -9   4        216.24        235.15         2.70 o                         
  -1  -9   4          7.18          9.66         1.03 o                         
   0  -9   4        851.22        811.24         6.13 o                         
   1  -9   4        272.65        270.78         2.81 o                         
   2  -9   4        399.86        396.48         3.69 o                         
   3  -9   4        860.69        850.92         6.81 o                         
   4  -9   4          5.58          6.75         1.22 o                         
   5  -9   4        582.83        580.55         5.23 o                         
   6  -9   4        920.71        878.44         6.10 o                         
   7  -9   4        113.05        102.80         2.64 o                         
   8  -9   4         88.48         81.89         2.85 o                         
   9  -9   4        303.91        305.71         4.14 o                         
  10  -9   4        211.55        205.03         3.83 o                         
  11  -9   4         51.44         53.73         4.03 o                         
  12  -9   4          2.05          8.70         4.39 o                         
  13  -9   4         13.98         34.46         9.70 o                         
 -10  -8   4          0.25         18.33         4.49 o                         
  -9  -8   4         41.29         40.06         3.46 o                         
  -8  -8   4        246.68        237.34         3.70 o                         
  -7  -8   4        593.73        574.69         5.27 o                         
  -6  -8   4        108.41        106.99         2.71 o                         
  -5  -8   4        360.03        358.25         3.85 o                         
  -4  -8   4       1232.60       1181.20         7.02 o                         
  -3  -8   4       1248.38       1214.88         7.95 o                         
  -2  -8   4        720.17        644.32         4.14 o                         
  -1  -8   4        695.46        700.88         5.11 o                         
   0  -8   4         64.69         61.07         1.46 o                         
   1  -8   4        252.56        241.73         2.26 o                         
   2  -8   4         67.72         72.91         1.35 o                         
   3  -8   4        916.77        896.23         6.24 o                         
   4  -8   4       1151.55       1146.69         7.83 o                         
   5  -8   4        359.99        358.64         3.44 o                         
   6  -8   4         47.59         42.46         1.82 o                         
   7  -8   4        581.64        563.99         4.62 o                         
   8  -8   4        272.08        265.28         3.34 o                         
   9  -8   4          4.26          8.55         2.42 o                         
  10  -8   4        135.38        123.36         3.69 o                         
  11  -8   4         31.04         38.38         4.13 o                         
  12  -8   4          6.35          6.94         4.34 o                         
  13  -8   4          5.92         11.51         5.59 o                         
 -11  -7   4         50.99         65.70        20.24 o                         
 -10  -7   4          2.52         14.75         3.60 o                         
  -9  -7   4         10.41         17.62         3.08 o                         
  -8  -7   4          4.92         12.36         2.73 o                         
  -7  -7   4         54.96         53.05         2.17 o                         
  -6  -7   4         81.50         75.26         1.72 o                         
  -5  -7   4        843.13        815.81         5.97 o                         
  -4  -7   4        302.48        284.55         3.13 o                         
  -3  -7   4       4192.73       4069.45        22.18 o                         
  -2  -7   4        608.93        578.85         4.05 o                         
  -1  -7   4          9.05         11.89         0.97 o                         
   0  -7   4       1162.69       1172.90         7.87 o                         
   1  -7   4        951.50        957.17         6.86 o                         
   2  -7   4        802.96        881.22         5.79 o                         
   3  -7   4        263.33        275.39         2.15 o                         
   4  -7   4         85.69         98.27         1.66 o                         
   5  -7   4        861.91        860.47         7.13 o                         
   6  -7   4        755.40        718.55         5.81 o                         
   7  -7   4         38.85         36.03         1.20 o                         
   8  -7   4        745.17        737.47         7.10 o                         
   9  -7   4        263.42        262.37         3.09 o                         
  10  -7   4         43.77         46.80         3.31 o                         
  11  -7   4         17.04         23.79         4.01 o                         
  12  -7   4         70.13         70.93         4.47 o                         
  13  -7   4         28.07         34.35         5.31 o                         
 -11  -6   4         32.48         34.36         5.19 o                         
 -10  -6   4         18.51         20.69         3.45 o                         
  -9  -6   4        332.82        320.99         4.61 o                         
  -8  -6   4         23.97         25.93         2.24 o                         
  -7  -6   4        947.64        915.06         5.62 o                         
  -6  -6   4         13.30         12.62         1.46 o                         
  -5  -6   4        185.61        186.53         2.02 o                         
  -4  -6   4        197.11        178.67         2.77 o                         
  -3  -6   4        226.76        234.20         1.98 o                         
  -2  -6   4        999.06       1041.56         6.59 o                         
  -1  -6   4        679.51        685.36         4.66 o                         
   0  -6   4        516.38        578.92         3.48 o                         
   1  -6   4        492.49        598.80         5.15 o                         
   2  -6   4       2022.71       2045.56        11.75 o                         
   3  -6   4        488.92        475.31         3.41 o                         
   4  -6   4       1346.37       1325.22         7.97 o                         
   5  -6   4         66.56         70.46         1.71 o                         
   6  -6   4         34.22         33.69         1.24 o                         
   7  -6   4        152.28        145.57         1.65 o                         
   8  -6   4        174.31        166.81         2.04 o                         
   9  -6   4         20.48         21.18         2.32 o                         
  10  -6   4        196.21        187.72         3.61 o                         
  11  -6   4          0.01         10.70         3.88 o                         
  12  -6   4         25.18         30.35         4.45 o                         
  13  -6   4         21.42         32.59         4.58 o                         
 -11  -5   4         16.47         25.43         4.29 o                         
 -10  -5   4          6.75         15.66         3.44 o                         
  -9  -5   4        171.10        164.27         3.23 o                         
  -8  -5   4          2.01          4.48         2.17 o                         
  -7  -5   4        105.40        102.42         2.04 o                         
  -6  -5   4          4.53          6.11         1.31 o                         
  -5  -5   4       6527.25       6513.34        33.70 o                         
  -4  -5   4        298.91        294.29         3.06 o                         
  -3  -5   4        765.76        738.44         4.64 o                         
  -2  -5   4        117.15        144.81         1.71 o                         
  -1  -5   4        334.11        363.56         2.65 o                         
   0  -5   4       5237.96       5654.70        26.67 o                         
   1  -5   4         18.38         31.26         0.59 o                         
   2  -5   4       1460.99       1544.93         7.89 o                         
   3  -5   4          1.38          6.77         0.64 o                         
   4  -5   4        505.74        518.50         3.81 o                         
   5  -5   4         58.05         49.50         1.06 o                         
   6  -5   4       4094.59       4167.92        25.55 o                         
   7  -5   4         68.24         67.54         1.30 o                         
   8  -5   4        228.98        224.65         2.31 o                         
   9  -5   4         34.60         38.83         2.17 o                         
  10  -5   4         52.75         53.70         2.92 o                         
  11  -5   4        234.80        224.40         4.20 o                         
  12  -5   4         12.01         19.35         4.65 o                         
  13  -5   4          8.48         16.22         4.66 o                         
 -12  -4   4         21.58         19.79         6.17 o                         
 -11  -4   4          1.06          8.34         4.03 o                         
 -10  -4   4         13.08         16.39         3.12 o                         
  -9  -4   4         89.56         89.08         2.82 o                         
  -8  -4   4         11.00         12.27         2.13 o                         
  -7  -4   4        318.20        306.08         3.25 o                         
  -6  -4   4         25.48         27.36         1.35 o                         
  -5  -4   4        800.80        805.61         4.59 o                         
  -4  -4   4          3.71          5.31         0.93 o                         
  -3  -4   4       1672.76       1771.11        10.31 o                         
  -2  -4   4       1253.39       1295.71         7.11 o                         
  -1  -4   4       7579.31       8335.90        35.77 o                         
   0  -4   4       1785.33       2096.11         8.46 o                         
   1  -4   4        247.87        330.22         1.62 o                         
   2  -4   4       2823.53       2793.61        12.13 o                         
   3  -4   4         20.69         28.52         0.54 o                         
   4  -4   4       3177.22       3254.65        19.34 o                         
   5  -4   4        413.60        458.98         3.23 o                         
   6  -4   4        239.26        255.17         3.08 o                         
   7  -4   4          8.40          9.07         1.00 o                         
   8  -4   4        458.38        458.01         3.98 o                         
   9  -4   4        219.37        217.21         3.07 o                         
  10  -4   4        345.18        331.92         4.12 o                         
  11  -4   4          7.53         10.93         3.45 o                         
  12  -4   4         16.56         22.70         4.58 o                         
  13  -4   4        135.79        138.68         5.03 o                         
 -12  -3   4          2.57         17.52         4.38 o                         
 -11  -3   4          8.87          9.97         3.81 o                         
 -10  -3   4         94.24         95.33         3.10 o                         
  -9  -3   4         41.54         44.06         2.61 o                         
  -8  -3   4        188.56        180.14         2.62 o                         
  -7  -3   4        281.28        286.52         2.64 o                         
  -6  -3   4        179.75        179.87         1.91 o                         
  -5  -3   4       1897.51       1911.84        10.27 o                         
  -4  -3   4        409.59        406.87         2.44 o                         
  -3  -3   4       3245.39       3445.80        17.33 o                         
  -2  -3   4        570.67        606.48         2.95 o                         
  -1  -3   4          4.02          5.23         0.37 o                         
   0  -3   4        607.62        613.65         2.72 o                         
   1  -3   4       1133.02       1151.43         4.95 o                         
   2  -3   4       1699.58       1815.26         7.46 o                         
   3  -3   4        929.58        983.01         4.97 o                         
   4  -3   4       2798.75       2996.35        16.67 o                         
   5  -3   4        157.30        160.78         1.74 o                         
   6  -3   4       2272.55       2238.69        13.62 o                         
   7  -3   4        142.31        139.04         1.83 o                         
   8  -3   4        294.81        295.72         3.76 o                         
   9  -3   4         74.92         73.53         2.88 o                         
  10  -3   4        188.60        182.25         3.02 o                         
  11  -3   4         69.27         72.83         3.82 o                         
  12  -3   4         14.67         16.58         4.35 o                         
  13  -3   4          0.65         13.31         5.13 o                         
 -12  -2   4         89.00         91.51         4.35 o                         
 -11  -2   4          3.02         13.18         3.23 o                         
 -10  -2   4         40.08         44.03         2.85 o                         
  -9  -2   4          6.15          7.67         2.42 o                         
  -8  -2   4        119.12        123.25         2.26 o                         
  -7  -2   4       1243.14       1241.38         7.60 o                         
  -6  -2   4        318.55        300.98         2.48 o                         
  -5  -2   4        516.56        516.83         3.65 o                         
  -4  -2   4         40.31         42.60         0.68 o                         
  -3  -2   4       4954.22       5451.68        25.22 o                         
  -2  -2   4       3264.54       3482.51        13.71 o                         
  -1  -2   4       3027.78       3054.32        12.44 o                         
   0  -2   4         22.02         23.28         0.47 o                         
   1  -2   4       1033.64       1152.04         5.05 o                         
   2  -2   4       1947.87       2065.42         8.98 o                         
   3  -2   4       2055.87       2231.75        11.20 o                         
   4  -2   4       4740.62       5033.04        27.45 o                         
   5  -2   4        621.99        619.50         3.80 o                         
   6  -2   4         46.90         49.20         1.24 o                         
   7  -2   4          4.36          3.70         1.25 o                         
   8  -2   4       1354.53       1322.85         7.78 o                         
   9  -2   4        300.04        295.66         3.26 o                         
  10  -2   4         70.08         70.27         2.80 o                         
  11  -2   4         73.28         78.31         3.37 o                         
  12  -2   4          0.15          7.57         3.57 o                         
  13  -2   4         78.97         92.39         8.76 o                         
 -12  -1   4          1.63         10.60         3.63 o                         
 -11  -1   4          7.09         13.68         3.09 o                         
 -10  -1   4        272.72        260.35         3.90 o                         
  -9  -1   4        265.23        259.13         3.33 o                         
  -8  -1   4        198.20        195.96         2.41 o                         
  -7  -1   4          7.69          7.64         1.38 o                         
  -6  -1   4         33.98         37.98         1.33 o                         
  -5  -1   4       2873.51       2972.32        16.01 o                         
  -4  -1   4        111.85        111.90         1.13 o                         
  -3  -1   4       3060.91       3195.34        14.85 o                         
  -2  -1   4        335.57        351.09         1.51 o                         
  -1  -1   4         70.92         86.39         0.68 o                         
   0  -1   4        615.97        665.50         3.31 o                         
   1  -1   4       8251.25       8903.80        37.42 o                         
   2  -1   4        318.16        315.16         1.48 o                         
   3  -1   4        600.24        614.23         2.92 o                         
   4  -1   4        634.16        653.58         3.73 o                         
   5  -1   4         40.70         36.92         0.95 o                         
   6  -1   4       2169.56       2163.30        11.90 o                         
   7  -1   4         96.69         97.74         1.60 o                         
   8  -1   4       2252.50       2182.80        12.32 o                         
   9  -1   4         18.12         20.20         1.78 o                         
  10  -1   4         32.73         30.51         2.68 o                         
  11  -1   4         12.19         23.76         3.24 o                         
  12  -1   4         76.79         83.86         3.92 o                         
  13  -1   4          9.47         19.80         9.31 o                         
 -13   0   4          2.03         14.42         9.08 o                         
 -12   0   4        101.87         95.68         4.03 o                         
 -11   0   4         68.86         66.86         3.11 o                         
 -10   0   4         87.56         87.80         2.55 o                         
  -9   0   4          9.45         10.37         2.02 o                         
  -8   0   4         82.30         84.03         2.16 o                         
  -7   0   4        892.19        861.97         5.28 o                         
  -6   0   4        311.54        297.85         2.43 o                         
  -5   0   4        331.63        328.17         2.48 o                         
  -4   0   4        190.97        221.05         1.48 o                         
  -3   0   4       1462.61       1493.66         6.34 o                         
  -2   0   4         88.47         90.68         0.59 o                         
  -1   0   4       7679.42       8154.16        47.89 o                         
   0   0   4        238.51        248.43         1.90 o                         
   1   0   4         54.73         57.63         0.47 o                         
   2   0   4        887.46        976.94         4.20 o                         
   3   0   4       1367.75       1480.39         6.82 o                         
   4   0   4       1720.34       1751.92         9.25 o                         
   5   0   4       1314.99       1366.06         8.20 o                         
   6   0   4          2.82          4.12         1.15 o                         
   7   0   4         67.95         68.99         1.60 o                         
   8   0   4        248.94        246.32         2.75 o                         
   9   0   4         16.40         14.92         2.06 o                         
  10   0   4        248.11        242.30         3.46 o                         
  11   0   4         20.14         22.84         3.50 o                         
  12   0   4         28.25         33.34         4.12 o                         
 -13   1   4         14.68         21.02         5.41 o                         
 -12   1   4         18.49         22.57         3.65 o                         
 -11   1   4        186.68        176.53         3.33 o                         
 -10   1   4        478.79        448.43         3.94 o                         
  -9   1   4         12.59         11.22         1.91 o                         
  -8   1   4        418.14        413.81         3.23 o                         
  -7   1   4          1.15          3.52         1.43 o                         
  -6   1   4         70.16         87.73         1.26 o                         
  -5   1   4        613.83        585.03         3.50 o                         
  -4   1   4        109.78         91.59         0.92 o                         
  -3   1   4       3590.92       3665.66        16.16 o                         
  -2   1   4         34.92         33.56         0.43 o                         
  -1   1   4        925.23       1024.13         5.89 o                         
   0   1   4        337.62        347.28         1.48 o                         
   1   1   4       5509.45       5904.03        23.08 o                         
   2   1   4        110.34         92.06         0.64 o                         
   3   1   4       1830.17       1970.71         9.25 o                         
   4   1   4        192.65        182.40         1.66 o                         
   5   1   4         14.75         13.29         1.00 o                         
   6   1   4       3612.12       3518.63        19.62 o                         
   7   1   4        589.21        582.50         5.05 o                         
   8   1   4        183.03        183.88         2.49 o                         
   9   1   4         31.97         33.48         2.23 o                         
  10   1   4          2.17          6.84         2.86 o                         
  11   1   4        124.60        124.23         4.08 o                         
  12   1   4          8.72         20.94         4.59 o                         
 -13   2   4         29.92         34.93         4.32 o                         
 -12   2   4        158.83        155.03         4.45 o                         
 -11   2   4         55.24         57.32         3.23 o                         
 -10   2   4        384.02        373.18         3.42 o                         
  -9   2   4         82.32         84.27         2.42 o                         
  -8   2   4         51.14         48.52         1.73 o                         
  -7   2   4        528.53        516.05         3.78 o                         
  -6   2   4        986.44       1008.13         5.97 o                         
  -5   2   4        323.28        333.53         2.33 o                         
  -4   2   4        118.27        179.51         1.33 o                         
  -3   2   4        225.15        199.80         1.18 o                         
  -2   2   4        617.72        668.81         2.99 o                         
  -1   2   4       3792.54       3918.39        15.64 o                         
   0   2   4        368.14        368.80         1.57 o                         
   1   2   4        709.35        732.14         2.78 o                         
   2   2   4         14.27          7.04         0.43 o                         
   3   2   4       1866.88       2033.88         9.60 o                         
   4   2   4       1499.94       1519.51         6.97 o                         
   5   2   4        965.23        958.34         5.16 o                         
   6   2   4          5.78          7.82         1.02 o                         
   7   2   4        245.38        238.78         2.63 o                         
   8   2   4        267.34        261.24         2.83 o                         
   9   2   4         53.94         52.74         2.73 o                         
  10   2   4        240.61        235.69         5.17 o                         
  11   2   4         86.10         85.87         4.09 o                         
  12   2   4         55.42         65.11         5.49 o                         
 -13   3   4          3.39          9.74         3.98 o                         
 -12   3   4         67.12         59.65         3.77 o                         
 -11   3   4         14.22         16.34         3.20 o                         
 -10   3   4         71.88         75.07         2.56 o                         
  -9   3   4        272.94        268.74         2.88 o                         
  -8   3   4        326.60        317.36         2.83 o                         
  -7   3   4        105.70        110.23         1.71 o                         
  -6   3   4       1242.87       1279.93         7.57 o                         
  -5   3   4        737.65        689.73         5.22 o                         
  -4   3   4        526.41        509.65         3.58 o                         
  -3   3   4       1084.88       1082.36         5.35 o                         
  -2   3   4        444.36        442.78         2.08 o                         
  -1   3   4         46.41         46.71         0.52 o                         
   0   3   4         12.53          9.96         0.39 o                         
   1   3   4       3535.77       3855.23        15.72 o                         
   2   3   4        971.75       1028.40         4.94 o                         
   3   3   4       1905.71       2003.64         9.96 o                         
   4   3   4        186.02        158.90         1.36 o                         
   5   3   4         10.77         14.53         1.10 o                         
   6   3   4        671.18        667.61         4.54 o                         
   7   3   4        317.11        300.13         2.91 o                         
   8   3   4        361.17        347.54         4.23 o                         
   9   3   4         21.30         21.93         2.87 o                         
  10   3   4          2.92          7.12         3.28 o                         
  11   3   4          5.70         10.30         4.31 o                         
  12   3   4        108.25        102.42        13.87 o                         
 -13   4   4          3.79         20.70         4.00 o                         
 -12   4   4        298.99        278.06         5.20 o                         
 -11   4   4         36.00         41.82         3.08 o                         
 -10   4   4         42.89         48.08         2.61 o                         
  -9   4   4          0.35          5.38         2.03 o                         
  -8   4   4         72.20         70.59         1.98 o                         
  -7   4   4        622.34        623.65         4.79 o                         
  -6   4   4         87.50        117.05         1.75 o                         
  -5   4   4        577.14        598.17         3.70 o                         
  -4   4   4        726.49        718.10         4.51 o                         
  -3   4   4        430.36        404.39         2.93 o                         
  -2   4   4         60.83         61.90         0.68 o                         
  -1   4   4       2211.50       2273.60        10.90 o                         
   0   4   4       2326.82       2477.11        10.49 o                         
   1   4   4        577.24        562.84         3.11 o                         
   2   4   4        257.19        274.86         1.85 o                         
   3   4   4       1344.21       1333.50         7.18 o                         
   4   4   4         98.45        108.90         1.32 o                         
   5   4   4        763.67        804.72         4.63 o                         
   6   4   4        213.32        197.40         2.31 o                         
   7   4   4         19.59         21.50         1.88 o                         
   8   4   4        236.38        233.05         3.23 o                         
   9   4   4         59.33         57.70         3.66 o                         
  10   4   4        332.42        315.07         5.03 o                         
  11   4   4         12.48         20.36         5.08 o                         
 -13   5   4         34.54         42.91         4.62 o                         
 -12   5   4          0.98          3.39         3.73 o                         
 -11   5   4          2.85          8.38         2.88 o                         
 -10   5   4        185.23        179.57         3.06 o                         
  -9   5   4        284.96        275.70         3.47 o                         
  -8   5   4       1777.77       1754.39        10.71 o                         
  -7   5   4        148.89        151.54         2.62 o                         
  -6   5   4        265.21        267.46         3.23 o                         
  -5   5   4        432.16        411.97         3.14 o                         
  -4   5   4        444.06        449.42         3.35 o                         
  -3   5   4       1427.71       1467.17         8.97 o                         
  -2   5   4        488.46        456.93         3.45 o                         
  -1   5   4         12.16         12.99         0.65 o                         
   0   5   4        336.04        358.75         2.31 o                         
   1   5   4       2680.39       2753.26        14.81 o                         
   2   5   4        363.51        392.05         2.54 o                         
   3   5   4       2769.52       2690.58        15.02 o                         
   4   5   4          3.60          4.15         1.16 o                         
   5   5   4         54.04         50.35         1.40 o                         
   6   5   4        285.01        272.20         2.81 o                         
   7   5   4        421.73        401.00         3.59 o                         
   8   5   4        219.80        208.66         3.66 o                         
   9   5   4          3.19          7.16         3.59 o                         
  10   5   4          9.79         16.68         4.21 o                         
  11   5   4          5.06         11.47         6.60 o                         
 -13   6   4          2.26         14.70         4.99 o                         
 -12   6   4         85.89         87.13         3.94 o                         
 -11   6   4         10.02         14.84         3.33 o                         
 -10   6   4        116.71        123.48         3.77 o                         
  -9   6   4          0.53          5.35         2.76 o                         
  -8   6   4        594.48        593.62         4.82 o                         
  -7   6   4         92.33         93.30         2.20 o                         
  -6   6   4       1177.99       1157.16         8.09 o                         
  -5   6   4        466.89        458.03         3.46 o                         
  -4   6   4       1235.99       1251.58         7.85 o                         
  -3   6   4         10.44         16.40         0.90 o                         
  -2   6   4       1137.28       1195.70         7.20 o                         
  -1   6   4       2548.94       2553.12        13.74 o                         
   0   6   4        341.07        323.70         2.32 o                         
   1   6   4        514.81        531.06         3.48 o                         
   2   6   4         98.28         81.21         1.30 o                         
   3   6   4          4.04         12.66         1.41 o                         
   4   6   4        291.32        264.16         3.46 o                         
   5   6   4       1117.91       1105.00         7.11 o                         
   6   6   4         15.43         14.72         1.93 o                         
   7   6   4         64.14         66.51         2.76 o                         
   8   6   4         31.02         36.43         3.21 o                         
   9   6   4        183.05        185.63         4.34 o                         
  10   6   4        148.88        148.96         4.74 o                         
 -13   7   4         19.87         22.63         8.58 o                         
 -12   7   4          1.26          6.71         3.75 o                         
 -11   7   4          2.27          6.43         3.17 o                         
 -10   7   4        418.75        407.34         4.34 o                         
  -9   7   4         29.29         28.53         2.71 o                         
  -8   7   4        993.14        955.10         6.85 o                         
  -7   7   4         68.30         68.38         1.83 o                         
  -6   7   4        186.63        191.69         2.84 o                         
  -5   7   4        248.82        254.86         2.65 o                         
  -4   7   4         76.25         66.25         1.34 o                         
  -3   7   4        759.45        753.59         4.96 o                         
  -2   7   4        547.26        536.36         3.60 o                         
  -1   7   4          2.89          2.15         0.98 o                         
   0   7   4          1.01          3.65         1.05 o                         
   1   7   4       2118.24       2040.46        12.50 o                         
   2   7   4        322.63        321.82         2.67 o                         
   3   7   4        849.20        874.18         6.02 o                         
   4   7   4          8.78         13.77         1.86 o                         
   5   7   4          4.36          6.75         1.98 o                         
   6   7   4        103.14         95.49         2.78 o                         
   7   7   4          6.44          9.55         2.97 o                         
   8   7   4         28.65         31.94         3.39 o                         
   9   7   4        145.88        147.76         4.48 o                         
  10   7   4         18.67         33.11         4.77 o                         
 -12   8   4         64.65         79.98         4.17 o                         
 -11   8   4          7.00         15.85         3.35 o                         
 -10   8   4        659.63        644.99         8.62 o                         
  -9   8   4        110.60        109.04         2.77 o                         
  -8   8   4         27.37         22.90         2.48 o                         
  -7   8   4        181.52        168.40         3.02 o                         
  -6   8   4       1073.19       1046.76         7.81 o                         
  -5   8   4        706.93        726.48         5.53 o                         
  -4   8   4        236.81        215.75         2.33 o                         
  -3   8   4        302.65        320.84         2.84 o                         
  -2   8   4         27.19         21.04         1.22 o                         
  -1   8   4       1355.71       1358.84         8.24 o                         
   0   8   4        712.37        675.71         5.39 o                         
   1   8   4       1622.12       1424.70         9.09 o                         
   2   8   4         90.95         90.98         1.78 o                         
   3   8   4        240.89        240.78         3.32 o                         
   4   8   4         54.33         55.37         2.20 o                         
   5   8   4        627.62        630.64         6.00 o                         
   6   8   4        118.17        114.04         2.99 o                         
   7   8   4         22.42         30.82         3.15 o                         
   8   8   4         66.39         74.53         3.70 o                         
   9   8   4         84.39         98.38         4.89 o                         
 -12   9   4          6.53         17.88         4.07 o                         
 -11   9   4        104.21        106.73         3.90 o                         
 -10   9   4        206.64        196.75         4.54 o                         
  -9   9   4         65.76         59.29         3.04 o                         
  -8   9   4        474.71        456.99         4.69 o                         
  -7   9   4         30.46         31.25         2.44 o                         
  -6   9   4        547.66        517.80         4.90 o                         
  -5   9   4         60.20         59.32         2.17 o                         
  -4   9   4        262.16        240.34         2.53 o                         
  -3   9   4        313.51        333.43         2.59 o                         
  -2   9   4       1042.44        991.86         7.14 o                         
  -1   9   4          6.41          7.24         1.09 o                         
   0   9   4         16.03         18.56         1.83 o                         
   1   9   4        332.31        367.55         4.91 o                         
   2   9   4        112.91        122.05         2.75 o                         
   3   9   4        861.89        825.33         6.28 o                         
   4   9   4          5.75          7.51         2.51 o                         
   5   9   4        723.22        715.66         6.29 o                         
   6   9   4         27.86         33.92         3.09 o                         
   7   9   4        431.49        416.02         8.46 o                         
   8   9   4         30.67         39.82         5.44 o                         
   9   9   4          8.06         24.93         6.36 o                         
 -12  10   4         61.23         69.65         4.63 o                         
 -11  10   4         77.81         77.98         4.32 o                         
 -10  10   4         77.38         77.26         3.80 o                         
  -9  10   4          3.82          8.07         3.23 o                         
  -8  10   4          6.06          7.02         3.08 o                         
  -7  10   4        113.18        105.84         3.22 o                         
  -6  10   4        420.30        405.13         4.45 o                         
  -5  10   4         11.65         13.22         2.14 o                         
  -4  10   4        788.78        738.43         5.15 o                         
  -3  10   4        178.54        177.59         2.42 o                         
  -2  10   4         34.85         30.18         1.57 o                         
  -1  10   4        499.41        490.12         4.40 o                         
   0  10   4        875.44        839.25         7.43 o                         
   1  10   4        328.54        311.63         3.43 o                         
   2  10   4         17.30         23.26         2.22 o                         
   3  10   4         17.21         18.21         2.40 o                         
   4  10   4         88.06         83.11         3.07 o                         
   5  10   4        111.02        106.65         3.65 o                         
   6  10   4         51.90         51.27         3.49 o                         
   7  10   4         52.68         61.99         4.52 o                         
   8  10   4         15.34         29.24         5.01 o                         
 -12  11   4          5.86          4.57         7.26 o                         
 -11  11   4          1.07         10.10         4.55 o                         
 -10  11   4         46.25         47.66         3.90 o                         
  -9  11   4          4.02          8.24         3.51 o                         
  -8  11   4        413.89        403.52         5.25 o                         
  -7  11   4          8.59          9.97         3.13 o                         
  -6  11   4        136.60        130.56         2.95 o                         
  -5  11   4          6.41          4.05         2.33 o                         
  -4  11   4        384.97        377.02         3.55 o                         
  -3  11   4         37.34         42.13         1.90 o                         
  -2  11   4        936.85        873.33         6.63 o                         
  -1  11   4         10.90          9.97         2.30 o                         
   0  11   4        133.49        132.43         2.67 o                         
   1  11   4        201.38        203.96         3.43 o                         
   2  11   4         81.49         83.24         3.70 o                         
   3  11   4       1441.76       1412.74        10.48 o                         
   4  11   4        198.65        197.05         4.10 o                         
   5  11   4         28.03         30.72         4.01 o                         
   6  11   4         72.18         68.38         5.43 o                         
   7  11   4         31.44         27.53         5.63 o                         
 -11  12   4          2.88          6.37         5.07 o                         
 -10  12   4         90.68         94.69         5.08 o                         
  -9  12   4         35.79         40.73         4.06 o                         
  -8  12   4         56.24         52.24         3.44 o                         
  -7  12   4          9.48         14.48         3.35 o                         
  -6  12   4        491.58        468.71         5.05 o                         
  -5  12   4          8.84          6.45         2.50 o                         
  -4  12   4        149.66        146.48         3.07 o                         
  -3  12   4         53.69         58.26         2.38 o                         
  -2  12   4          0.76          5.21         2.44 o                         
  -1  12   4        387.60        373.68         4.14 o                         
   0  12   4        114.85        109.74         2.94 o                         
   1  12   4        447.33        441.57         5.12 o                         
   2  12   4        310.62        310.62         5.18 o                         
   3  12   4          0.76          7.82         3.53 o                         
   4  12   4         24.60         34.13         4.08 o                         
   5  12   4        106.55        103.04         5.29 o                         
   6  12   4         13.97         23.93         4.95 o                         
   7  12   4         95.81         90.26        10.56 o                         
 -11  13   4          3.66         18.34         6.70 o                         
 -10  13   4         26.49         23.14         4.62 o                         
  -9  13   4        221.47        216.38         5.48 o                         
  -8  13   4        383.75        379.24         6.46 o                         
  -7  13   4         59.00         65.16         4.72 o                         
  -6  13   4         70.44         65.86         3.52 o                         
  -5  13   4        365.60        345.44         4.33 o                         
  -4  13   4        324.73        311.16         5.57 o                         
  -3  13   4        108.42        102.65         3.76 o                         
  -2  13   4        185.19        182.92         3.78 o                         
  -1  13   4        130.47        130.83         3.03 o                         
   0  13   4        196.79        185.16         5.78 o                         
   1  13   4        675.64        674.44         6.70 o                         
   2  13   4          3.59         11.22         4.02 o                         
   3  13   4        439.53        425.08         6.80 o                         
   4  13   4         46.36         67.18         6.50 o                         
   5  13   4          1.05          6.08         4.97 o                         
   6  13   4         23.66         28.97         5.68 o                         
 -10  14   4         32.45         32.99         6.04 o                         
  -9  14   4         39.35         38.92         5.11 o                         
  -8  14   4         21.69         21.13         5.30 o                         
  -7  14   4        185.70        189.08         5.17 o                         
  -6  14   4        312.41        315.69         5.91 o                         
  -5  14   4         18.87         18.97         3.87 o                         
  -4  14   4        125.02        115.39         4.18 o                         
  -3  14   4        188.90        181.67         4.34 o                         
  -2  14   4         21.09         24.23         3.61 o                         
  -1  14   4        151.98        148.89         4.54 o                         
   0  14   4        148.15        147.62         4.48 o                         
   1  14   4        288.08        283.46         5.12 o                         
   2  14   4         79.85         86.55         4.18 o                         
   3  14   4         23.42         32.16         5.59 o                         
   4  14   4         62.69         80.09         7.73 o                         
   5  14   4        261.41        269.07        10.19 o                         
  -9  15   4         33.40         43.83         5.83 o                         
  -8  15   4          2.74         17.26         5.35 o                         
  -7  15   4         47.14         50.28         5.34 o                         
  -6  15   4         65.43         74.21         6.58 o                         
  -5  15   4         22.13         28.22         4.69 o                         
  -4  15   4        249.38        237.75         5.04 o                         
  -3  15   4         10.48          8.06         4.38 o                         
  -2  15   4        440.15        433.26         6.12 o                         
  -1  15   4         28.38         30.39         4.61 o                         
   0  15   4         67.69         78.38         5.21 o                         
   1  15   4         92.17         95.18         5.56 o                         
   2  15   4         15.52         18.53         4.85 o                         
   3  15   4        173.74        185.66         7.08 o                         
   4  15   4         58.58         48.01         9.95 o                         
  -8  16   4          9.95         13.29         5.49 o                         
  -7  16   4          4.07         19.57         5.52 o                         
  -6  16   4         45.02         42.96         6.67 o                         
  -5  16   4         67.09         63.45         5.68 o                         
  -4  16   4        173.54        173.33         5.43 o                         
  -3  16   4         14.61         24.80         5.20 o                         
  -2  16   4         14.35         16.57         4.61 o                         
  -1  16   4          2.06         11.74         5.26 o                         
   0  16   4         45.57         53.40         6.01 o                         
   1  16   4         44.35         53.45         5.23 o                         
   2  16   4         88.91         99.79         7.10 o                         
  -7  17   4         28.14         39.63         8.61 o                         
  -6  17   4         15.32         25.27         6.81 o                         
  -5  17   4         80.28         87.25         5.55 o                         
  -4  17   4         66.11         80.00         5.97 o                         
  -3  17   4          5.09         11.64         5.52 o                         
  -2  17   4        220.48        230.77         6.03 o                         
  -1  17   4          2.45         12.16         5.84 o                         
   0  17   4          1.22         13.81         6.08 o                         
   0 -19   5         14.40         32.65        17.81 o                         
   1 -19   5        123.81        141.07         8.00 o                         
   2 -19   5         17.91         24.68         4.80 o                         
   3 -19   5          1.19         20.89         4.71 o                         
   4 -19   5         11.95         23.99         4.99 o                         
   5 -19   5         13.41         22.96         5.19 o                         
   6 -19   5          1.98         16.37         5.78 o                         
  -2 -18   5        110.77        138.48        15.76 o                         
  -1 -18   5          5.48         21.96         5.15 o                         
   0 -18   5         24.18         32.70         5.38 o                         
   1 -18   5          1.24         12.76         4.47 o                         
   2 -18   5          4.46         14.12         4.10 o                         
   3 -18   5        199.47        207.70         5.27 o                         
   4 -18   5        100.09         99.92         4.79 o                         
   5 -18   5        142.39        139.47         5.06 o                         
   6 -18   5         23.93         39.13         5.09 o                         
   7 -18   5         27.62         37.86         5.32 o                         
   8 -18   5          1.29         11.03         6.78 o                         
  -3 -17   5        133.47        131.11         5.61 o                         
  -2 -17   5        179.46        188.06         5.68 o                         
  -1 -17   5          8.83          9.91         5.31 o                         
   0 -17   5         50.55         56.39         4.99 o                         
   1 -17   5        126.56        134.57         5.94 o                         
   2 -17   5         56.45         57.18         3.93 o                         
   3 -17   5         78.09         76.07         3.96 o                         
   4 -17   5          1.67          8.83         4.27 o                         
   5 -17   5        243.73        245.47         5.26 o                         
   6 -17   5         43.94         44.78         4.79 o                         
   7 -17   5        112.84        116.93         5.45 o                         
   8 -17   5          5.41         16.50         4.87 o                         
   9 -17   5          8.18         25.50         5.17 o                         
  -4 -16   5         10.95         21.22         5.04 o                         
  -3 -16   5         23.47         32.12         4.84 o                         
  -2 -16   5        764.23        745.57        10.00 o                         
  -1 -16   5         27.94         35.19         4.45 o                         
   0 -16   5         59.25         65.37         3.65 o                         
   1 -16   5         29.56         30.74         3.62 o                         
   2 -16   5         13.67         17.96         3.67 o                         
   3 -16   5        425.76        419.53         6.95 o                         
   4 -16   5         24.00         36.76         4.80 o                         
   5 -16   5         76.68         79.18         3.77 o                         
   6 -16   5          2.99         11.18         3.83 o                         
   7 -16   5        152.76        146.43         4.81 o                         
   8 -16   5          6.70         11.01         4.77 o                         
   9 -16   5        197.13        186.40         4.94 o                         
  10 -16   5         16.20         29.52         6.63 o                         
  -5 -15   5          5.24         16.58         5.05 o                         
  -4 -15   5         45.35         57.86         4.60 o                         
  -3 -15   5          0.26         12.90         4.46 o                         
  -2 -15   5         96.20        111.09         4.48 o                         
  -1 -15   5        248.07        232.66         4.33 o                         
   0 -15   5         26.55         24.87         2.96 o                         
   1 -15   5        185.93        184.92         3.28 o                         
   2 -15   5        306.67        306.06         4.44 o                         
   3 -15   5          0.06          3.16         3.24 o                         
   4 -15   5          7.23          9.54         3.02 o                         
   5 -15   5        304.19        292.06         4.46 o                         
   6 -15   5         18.53         23.05         2.97 o                         
   7 -15   5         58.21         58.00         3.91 o                         
   8 -15   5          2.04          3.20         3.97 o                         
   9 -15   5          5.94          2.99         4.56 o                         
  10 -15   5         93.84         86.29         5.13 o                         
  11 -15   5          2.24         34.00        14.05 o                         
  -6 -14   5         15.78         27.17         5.61 o                         
  -5 -14   5         14.27         19.51         4.34 o                         
  -4 -14   5        424.18        416.03         5.70 o                         
  -3 -14   5        214.13        219.80         6.25 o                         
  -2 -14   5        211.20        205.41         4.10 o                         
  -1 -14   5         79.58         79.96         3.20 o                         
   0 -14   5         61.00         63.30         3.25 o                         
   1 -14   5        392.44        390.98         4.12 o                         
   2 -14   5         53.95         57.58         2.73 o                         
   3 -14   5        282.06        275.77         4.27 o                         
   4 -14   5        178.40        169.89         3.18 o                         
   5 -14   5          1.82          3.91         2.72 o                         
   6 -14   5          8.55         15.15         2.79 o                         
   7 -14   5        376.57        359.39         5.24 o                         
   8 -14   5        149.46        132.90         4.55 o                         
   9 -14   5        158.07        160.10         6.18 o                         
  10 -14   5         59.11         62.45         5.10 o                         
  11 -14   5         32.88         43.81         5.34 o                         
  -7 -13   5          0.10          6.94         4.62 o                         
  -6 -13   5          2.95          6.37         4.19 o                         
  -5 -13   5          7.85         11.25         4.51 o                         
  -4 -13   5        535.30        534.49         6.36 o                         
  -3 -13   5          1.00          5.23         3.19 o                         
  -2 -13   5          0.77          4.61         2.83 o                         
  -1 -13   5        145.86        135.91         2.90 o                         
   0 -13   5        483.19        486.55         4.59 o                         
   1 -13   5        699.68        695.80         5.40 o                         
   2 -13   5        329.72        311.03         3.75 o                         
   3 -13   5         44.61         42.08         2.66 o                         
   4 -13   5         14.31         13.61         2.57 o                         
   5 -13   5        242.65        242.87         3.53 o                         
   6 -13   5        216.10        202.41         3.39 o                         
   7 -13   5        414.95        383.70         5.93 o                         
   8 -13   5         31.22         35.07         3.95 o                         
   9 -13   5          1.73          7.34         3.89 o                         
  10 -13   5         13.36         19.66         5.06 o                         
  11 -13   5        177.04        176.35         5.79 o                         
  -8 -12   5         77.82         77.21         5.16 o                         
  -7 -12   5         37.89         46.71         4.52 o                         
  -6 -12   5         21.48         19.74         3.98 o                         
  -5 -12   5          3.81          7.51         3.70 o                         
  -4 -12   5         61.49         69.70         2.97 o                         
  -3 -12   5        118.90        114.96         3.07 o                         
  -2 -12   5        354.14        340.88         5.55 o                         
  -1 -12   5          5.03          8.56         2.21 o                         
   0 -12   5        762.42        760.74         5.61 o                         
   1 -12   5         11.31         15.27         2.02 o                         
   2 -12   5        212.83        200.30         3.09 o                         
   3 -12   5        501.19        494.61         4.97 o                         
   4 -12   5        161.16        158.14         3.94 o                         
   5 -12   5          3.27          5.94         1.91 o                         
   6 -12   5          8.01          7.55         2.17 o                         
   7 -12   5        352.81        339.79         5.47 o                         
   8 -12   5          3.60          8.58         3.24 o                         
   9 -12   5        153.32        157.75         4.24 o                         
  10 -12   5          0.94          4.33         4.73 o                         
  11 -12   5        276.66        255.52         6.32 o                         
  12 -12   5          0.71          7.91         6.68 o                         
  -9 -11   5         15.81         30.08        10.60 o                         
  -8 -11   5         14.93         23.75         4.65 o                         
  -7 -11   5         18.73         24.99         3.56 o                         
  -6 -11   5        203.59        202.58         3.69 o                         
  -5 -11   5         25.81         22.82         2.99 o                         
  -4 -11   5        272.48        268.39         3.60 o                         
  -3 -11   5          5.12          6.27         2.08 o                         
  -2 -11   5         50.60         51.60         2.10 o                         
  -1 -11   5        522.02        517.90         4.60 o                         
   0 -11   5        558.03        528.56         4.07 o                         
   1 -11   5        335.82        313.51         3.52 o                         
   2 -11   5        230.56        250.63         3.32 o                         
   3 -11   5          2.35          3.11         2.10 o                         
   4 -11   5         41.20         41.07         2.02 o                         
   5 -11   5        976.19        940.40         6.23 o                         
   6 -11   5         44.90         43.26         2.19 o                         
   7 -11   5        238.90        216.83         4.63 o                         
   8 -11   5         91.26         89.05         3.02 o                         
   9 -11   5        199.29        196.93         3.91 o                         
  10 -11   5         61.99         66.85         4.10 o                         
  11 -11   5          3.29         18.57         4.60 o                         
  12 -11   5          6.19          6.47         5.68 o                         
  -9 -10   5          0.26         10.10         5.06 o                         
  -8 -10   5        174.95        171.32         4.75 o                         
  -7 -10   5        116.75        119.98         3.45 o                         
  -6 -10   5         56.17         58.96         3.23 o                         
  -5 -10   5          7.96          7.46         2.66 o                         
  -4 -10   5          1.82          3.41         2.18 o                         
  -3 -10   5         12.46         11.63         2.04 o                         
  -2 -10   5       1231.46       1234.18         8.75 o                         
  -1 -10   5        239.96        233.61         2.83 o                         
   0 -10   5        364.98        379.80         3.58 o                         
   1 -10   5        282.75        262.71         2.81 o                         
   2 -10   5        140.98        147.87         2.36 o                         
   3 -10   5        385.96        403.10         3.79 o                         
   4 -10   5        517.42        502.66         4.59 o                         
   5 -10   5         15.60         15.51         1.42 o                         
   6 -10   5         19.54         20.19         1.74 o                         
   7 -10   5        100.89        101.24         2.27 o                         
   8 -10   5         12.99         17.26         2.57 o                         
   9 -10   5       1090.30       1045.82         8.18 o                         
  10 -10   5        106.23        102.85         3.67 o                         
  11 -10   5         77.14         74.76         4.00 o                         
  12 -10   5          0.66          9.54         5.12 o                         
 -10  -9   5          8.37         32.08         7.99 o                         
  -9  -9   5         86.54         98.40         5.54 o                         
  -8  -9   5         28.01         35.44         3.53 o                         
  -7  -9   5        108.24        103.45         3.18 o                         
  -6  -9   5        123.41        116.95         2.85 o                         
  -5  -9   5          7.10          7.67         2.18 o                         
  -4  -9   5       1084.95       1047.52         6.96 o                         
  -3  -9   5        132.77        128.76         2.29 o                         
  -2  -9   5        156.66        156.72         2.11 o                         
  -1  -9   5        661.28        586.65         4.21 o                         
   0  -9   5        164.15        196.06         2.47 o                         
   1  -9   5        369.99        365.26         3.10 o                         
   2  -9   5       1402.14       1410.74        10.10 o                         
   3  -9   5         80.72         64.95         2.11 o                         
   4  -9   5          3.49          3.94         1.23 o                         
   5  -9   5        130.37        122.45         1.71 o                         
   6  -9   5       1013.43        983.46         7.89 o                         
   7  -9   5         69.25         61.12         2.88 o                         
   8  -9   5          7.78         10.34         2.42 o                         
   9  -9   5        278.86        254.90         3.40 o                         
  10  -9   5         23.91         21.06         3.22 o                         
  11  -9   5         96.81        101.59         3.72 o                         
  12  -9   5         16.85         18.70         4.05 o                         
  13  -9   5        290.22        263.27        16.21 o                         
 -10  -8   5         24.30         41.12         5.34 o                         
  -9  -8   5         34.42         49.44         3.86 o                         
  -8  -8   5         38.55         43.09         3.16 o                         
  -7  -8   5         40.34         43.25         2.70 o                         
  -6  -8   5        312.05        302.04         3.41 o                         
  -5  -8   5        402.05        400.62         3.60 o                         
  -4  -8   5          8.85         14.73         1.84 o                         
  -3  -8   5          3.75          4.93         1.58 o                         
  -2  -8   5        732.85        744.65         5.12 o                         
  -1  -8   5         93.47        111.10         2.24 o                         
   0  -8   5       1252.73       1232.40         8.05 o                         
   1  -8   5        349.03        350.94         3.08 o                         
   2  -8   5         10.44         11.76         1.04 o                         
   3  -8   5        397.57        386.40         2.93 o                         
   4  -8   5       1722.27       1703.27        10.88 o                         
   5  -8   5          6.77          7.87         1.26 o                         
   6  -8   5        282.21        267.14         3.38 o                         
   7  -8   5         82.07         82.41         2.03 o                         
   8  -8   5        623.42        610.24         4.80 o                         
   9  -8   5        292.62        283.31         3.47 o                         
  10  -8   5          5.09          4.70         2.87 o                         
  11  -8   5        451.21        412.46         5.72 o                         
  12  -8   5        110.67        115.25         4.62 o                         
  13  -8   5         54.81         52.21         9.62 o                         
 -11  -7   5         10.76         16.92        12.91 o                         
 -10  -7   5         58.24         70.91         4.42 o                         
  -9  -7   5        352.23        354.01         4.64 o                         
  -8  -7   5          7.77         10.68         2.82 o                         
  -7  -7   5        383.00        379.20         5.32 o                         
  -6  -7   5        506.67        485.65         3.91 o                         
  -5  -7   5        377.73        362.81         3.28 o                         
  -4  -7   5       1065.42       1036.78         6.96 o                         
  -3  -7   5         14.14         10.64         1.44 o                         
  -2  -7   5        491.79        463.66         3.29 o                         
  -1  -7   5         42.42         44.05         1.18 o                         
   0  -7   5        377.68        388.38         4.12 o                         
   1  -7   5        877.95        916.08         6.28 o                         
   2  -7   5       1894.01       1829.97        11.06 o                         
   3  -7   5          4.36          5.03         0.86 o                         
   4  -7   5         60.53         59.04         1.21 o                         
   5  -7   5        297.36        271.08         4.22 o                         
   6  -7   5        549.79        541.91         4.10 o                         
   7  -7   5        510.48        499.57         4.13 o                         
   8  -7   5        163.09        154.34         2.41 o                         
   9  -7   5         63.67         64.03         2.46 o                         
  10  -7   5         40.43         43.77         2.98 o                         
  11  -7   5        270.74        263.13         5.04 o                         
  12  -7   5         86.40        100.29         4.22 o                         
  13  -7   5         67.79         76.85         5.79 o                         
 -11  -6   5         14.54         21.85         4.48 o                         
 -10  -6   5          9.70         17.26         3.57 o                         
  -9  -6   5         40.43         45.05         3.30 o                         
  -8  -6   5        100.25         92.89         2.88 o                         
  -7  -6   5        475.50        463.88         3.63 o                         
  -6  -6   5        654.31        628.32         4.34 o                         
  -5  -6   5       1939.98       1910.62        10.72 o                         
  -4  -6   5          0.12          0.99         1.18 o                         
  -3  -6   5         73.63         62.09         1.39 o                         
  -2  -6   5       2286.35       2350.57        14.76 o                         
  -1  -6   5        369.40        379.94         3.14 o                         
   0  -6   5       1751.09       1783.98         9.36 o                         
   1  -6   5         36.03         53.01         0.93 o                         
   2  -6   5        135.15        151.06         1.23 o                         
   3  -6   5        480.88        479.12         3.24 o                         
   4  -6   5       1387.00       1359.64         8.03 o                         
   5  -6   5        777.09        807.56         5.42 o                         
   6  -6   5        576.24        577.44         4.00 o                         
   7  -6   5        213.24        205.95         2.54 o                         
   8  -6   5         44.34         44.81         1.73 o                         
   9  -6   5        711.37        688.22         5.54 o                         
  10  -6   5         73.23         68.10         2.79 o                         
  11  -6   5         23.31         28.71         3.69 o                         
  12  -6   5          6.63         11.17         4.22 o                         
  13  -6   5          6.54         14.73         5.65 o                         
 -11  -5   5         84.06         83.87         4.28 o                         
 -10  -5   5          4.83          7.92         3.44 o                         
  -9  -5   5        691.69        670.37         5.71 o                         
  -8  -5   5          6.59          8.24         2.05 o                         
  -7  -5   5          2.10          3.45         1.86 o                         
  -6  -5   5         77.62         77.72         1.74 o                         
  -5  -5   5        194.49        184.45         1.88 o                         
  -4  -5   5       1923.35       1922.05        11.85 o                         
  -3  -5   5        304.67        297.09         2.38 o                         
  -2  -5   5       1327.58       1379.79         8.16 o                         
  -1  -5   5        273.10        317.36         2.21 o                         
   0  -5   5       2463.37       2479.45        11.86 o                         
   1  -5   5         88.93         79.10         0.79 o                         
   2  -5   5       2846.67       2854.78        15.22 o                         
   3  -5   5        690.13        775.53         4.93 o                         
   4  -5   5         29.32         26.78         0.89 o                         
   5  -5   5        337.82        336.92         2.44 o                         
   6  -5   5         52.72         47.60         1.33 o                         
   7  -5   5        943.50        927.44         5.77 o                         
   8  -5   5        191.26        185.14         2.27 o                         
   9  -5   5         10.03         11.10         2.15 o                         
  10  -5   5         34.32         32.05         2.69 o                         
  11  -5   5         87.13         89.02         3.72 o                         
  12  -5   5         33.62         35.25         4.07 o                         
  13  -5   5         36.28         46.33         5.70 o                         
 -12  -4   5          2.16          4.64         5.56 o                         
 -11  -4   5        228.44        219.18         4.63 o                         
 -10  -4   5          7.74         13.54         3.04 o                         
  -9  -4   5         16.29         21.35         2.55 o                         
  -8  -4   5         28.07         30.51         2.20 o                         
  -7  -4   5       2834.02       2792.95        15.98 o                         
  -6  -4   5        529.79        523.91         3.49 o                         
  -5  -4   5        699.06        673.22         3.63 o                         
  -4  -4   5         83.44         92.65         1.20 o                         
  -3  -4   5          9.05         13.06         0.82 o                         
  -2  -4   5       4836.53       5152.49        28.17 o                         
  -1  -4   5        742.28       1011.91         4.89 o                         
   0  -4   5       3174.10       3303.36        14.03 o                         
   1  -4   5        682.22        714.57         3.33 o                         
   2  -4   5        464.36        522.89         2.58 o                         
   3  -4   5        475.74        506.23         3.18 o                         
   4  -4   5       5335.73       5641.42        30.84 o                         
   5  -4   5        595.50        593.27         4.25 o                         
   6  -4   5        211.24        202.19         1.98 o                         
   7  -4   5        103.00        105.36         1.66 o                         
   8  -4   5         57.66         58.17         2.02 o                         
   9  -4   5        483.21        460.95         3.84 o                         
  10  -4   5         34.74         36.52         2.58 o                         
  11  -4   5         39.89         41.61         3.61 o                         
  12  -4   5          0.10          5.44         3.83 o                         
  13  -4   5         32.90         35.64         5.59 o                         
 -12  -3   5         23.98         24.63         4.19 o                         
 -11  -3   5         77.02         84.13         3.89 o                         
 -10  -3   5          1.82          6.11         2.89 o                         
  -9  -3   5        375.28        371.55         3.89 o                         
  -8  -3   5         28.00         32.81         2.03 o                         
  -7  -3   5       1244.73       1233.50         7.19 o                         
  -6  -3   5          2.03          3.11         1.35 o                         
  -5  -3   5        309.40        331.70         2.91 o                         
  -4  -3   5       1807.43       1846.59         9.07 o                         
  -3  -3   5       2164.73       2210.45        11.47 o                         
  -2  -3   5       1242.45       1401.33         6.32 o                         
  -1  -3   5        186.28        161.49         0.98 o                         
   0  -3   5       2462.85       2495.51        10.04 o                         
   1  -3   5        199.44        197.94         1.05 o                         
   2  -3   5       6715.29       7250.12        30.54 o                         
   3  -3   5        614.44        651.98         3.60 o                         
   4  -3   5       1438.63       1517.56         9.23 o                         
   5  -3   5         46.71         40.36         0.95 o                         
   6  -3   5        398.75        387.38         3.11 o                         
   7  -3   5        628.23        610.51         4.15 o                         
   8  -3   5        203.58        202.58         2.60 o                         
   9  -3   5         73.38         72.78         2.26 o                         
  10  -3   5         34.92         34.56         2.59 o                         
  11  -3   5        206.95        201.31         4.03 o                         
  12  -3   5          4.40          9.81         3.84 o                         
  13  -3   5         60.46         66.60        14.72 o                         
 -12  -2   5         21.62         28.62         4.08 o                         
 -11  -2   5         72.89         76.99         3.46 o                         
 -10  -2   5         54.70         58.38         2.96 o                         
  -9  -2   5        191.77        195.98         2.95 o                         
  -8  -2   5         51.85         54.10         1.99 o                         
  -7  -2   5        719.03        713.29         4.74 o                         
  -6  -2   5        285.44        288.77         2.38 o                         
  -5  -2   5       1649.40       1643.39         8.88 o                         
  -4  -2   5        274.39        289.21         1.91 o                         
  -3  -2   5       1479.94       1619.07         7.66 o                         
  -2  -2   5        352.64        315.23         1.71 o                         
  -1  -2   5       1727.93       1837.65         6.84 o                         
   0  -2   5       4404.37       4698.41        18.68 o                         
   1  -2   5        626.34        631.16         2.62 o                         
   2  -2   5       2556.97       2951.68        12.80 o                         
   3  -2   5        121.49        112.86         0.96 o                         
   4  -2   5       1914.77       1880.76        10.49 o                         
   5  -2   5        362.78        356.37         3.10 o                         
   6  -2   5        585.17        588.01         3.92 o                         
   7  -2   5         32.53         32.87         1.47 o                         
   8  -2   5        572.44        563.00         4.04 o                         
   9  -2   5        158.73        156.11         2.48 o                         
  10  -2   5         20.16         23.34         2.78 o                         
  11  -2   5         47.50         47.64         3.30 o                         
  12  -2   5         16.53         21.36         3.65 o                         
 -12  -1   5         20.49         31.92         3.99 o                         
 -11  -1   5          8.03         13.55         3.16 o                         
 -10  -1   5         20.58         24.15         2.88 o                         
  -9  -1   5        782.78        769.42         5.76 o                         
  -8  -1   5         43.10         41.25         1.61 o                         
  -7  -1   5        548.20        538.32         3.89 o                         
  -6  -1   5         48.08         52.26         1.59 o                         
  -5  -1   5        756.16        812.88         4.82 o                         
  -4  -1   5        734.03        731.23         4.15 o                         
  -3  -1   5       2199.85       2164.73         9.48 o                         
  -2  -1   5        564.15        642.23         2.90 o                         
  -1  -1   5        556.65        561.22         3.36 o                         
   0  -1   5       3341.92       3677.49        16.08 o                         
   1  -1   5        612.67        658.10         2.87 o                         
   2  -1   5      10018.59      10844.40        46.21 o                         
   3  -1   5        873.78        966.46         4.92 o                         
   4  -1   5        776.61        829.34         4.36 o                         
   5  -1   5          3.61          2.38         0.95 o                         
   6  -1   5        700.30        703.01         4.36 o                         
   7  -1   5        635.49        619.16         4.10 o                         
   8  -1   5          9.67          7.55         1.80 o                         
   9  -1   5         12.89         15.04         1.93 o                         
  10  -1   5         44.72         45.52         2.91 o                         
  11  -1   5        151.08        155.85         3.70 o                         
  12  -1   5          2.07         10.98         4.12 o                         
 -13   0   5          0.27         30.93        13.21 o                         
 -12   0   5        100.14        103.73         4.07 o                         
 -11   0   5         42.22         46.06         3.22 o                         
 -10   0   5          8.76         14.45         2.58 o                         
  -9   0   5         24.75         27.81         2.35 o                         
  -8   0   5          0.29          1.20         1.81 o                         
  -7   0   5       1136.68       1136.87         6.92 o                         
  -6   0   5         56.94         67.04         1.35 o                         
  -5   0   5       3402.92       3502.41        18.86 o                         
  -4   0   5       1272.27       1372.83         6.79 o                         
  -3   0   5         36.93         54.49         0.60 o                         
  -2   0   5        868.43        868.58         4.00 o                         
  -1   0   5       3036.37       3171.84        13.37 o                         
   0   0   5       1586.64       1699.59         9.06 o                         
   1   0   5        482.38        461.87         1.97 o                         
   2   0   5         16.95         27.49         0.62 o                         
   3   0   5         83.80        111.68         1.01 o                         
   4   0   5       4070.59       4204.98        21.52 o                         
   5   0   5         69.49         67.41         1.20 o                         
   6   0   5       4006.52       3952.19        21.30 o                         
   7   0   5        207.13        211.09         2.11 o                         
   8   0   5          4.16          4.43         1.72 o                         
   9   0   5        112.17        112.16         3.00 o                         
  10   0   5        101.79         97.57         3.07 o                         
  11   0   5        100.42         99.54         3.75 o                         
  12   0   5         11.98         17.75         4.53 o                         
 -13   1   5         16.11         21.94         7.51 o                         
 -12   1   5          3.24         11.64         3.68 o                         
 -11   1   5          0.99          5.96         2.99 o                         
 -10   1   5         25.36         29.61         2.51 o                         
  -9   1   5        532.13        514.66         4.05 o                         
  -8   1   5          7.88          7.54         1.79 o                         
  -7   1   5        514.98        511.64         3.63 o                         
  -6   1   5         90.78         91.03         1.34 o                         
  -5   1   5        444.30        447.98         2.95 o                         
  -4   1   5         86.62         84.70         0.94 o                         
  -3   1   5       3825.88       3998.72        18.94 o                         
  -2   1   5        302.36        332.16         2.83 o                         
  -1   1   5         80.51         59.74         0.52 o                         
   0   1   5        153.54        171.16         0.89 o                         
   1   1   5        396.05        445.06         1.89 o                         
   2   1   5       6911.00       7504.85        30.95 o                         
   3   1   5        558.17        576.49         3.27 o                         
   4   1   5        613.28        632.19         3.60 o                         
   5   1   5          0.05          2.71         0.86 o                         
   6   1   5          9.63         12.07         1.05 o                         
   7   1   5         59.28         56.78         1.74 o                         
   8   1   5        741.52        712.11         5.27 o                         
   9   1   5         15.69         16.50         2.70 o                         
  10   1   5         83.13         89.40         3.42 o                         
  11   1   5          6.14         15.03         3.66 o                         
  12   1   5         58.77         65.58         5.05 o                         
 -13   2   5         36.06         46.68         6.25 o                         
 -12   2   5          1.11          3.06         3.67 o                         
 -11   2   5         29.64         35.29         3.19 o                         
 -10   2   5        111.11        111.69         2.78 o                         
  -9   2   5          3.79          4.94         2.05 o                         
  -8   2   5        167.51        166.91         2.56 o                         
  -7   2   5        345.00        336.05         2.94 o                         
  -6   2   5        185.43        172.52         1.92 o                         
  -5   2   5       1880.80       1869.22        10.49 o                         
  -4   2   5        237.15        238.64         1.65 o                         
  -3   2   5         32.99         45.23         0.64 o                         
  -2   2   5         78.63         66.53         0.67 o                         
  -1   2   5       2594.39       2724.86        12.55 o                         
   0   2   5       1449.15       1548.37         6.42 o                         
   1   2   5       2662.58       2881.98        10.99 o                         
   2   2   5        102.86         94.31         0.73 o                         
   3   2   5         73.11         89.03         0.97 o                         
   4   2   5       4430.23       4495.86        21.33 o                         
   5   2   5        403.96        408.84         2.74 o                         
   6   2   5       1531.11       1500.92         8.19 o                         
   7   2   5         85.68         80.33         1.86 o                         
   8   2   5          0.19          5.78         1.88 o                         
   9   2   5        129.95        126.21         3.00 o                         
  10   2   5         70.89         76.28         4.48 o                         
  11   2   5         16.57         15.23         4.28 o                         
  12   2   5         22.44         25.38         6.94 o                         
 -13   3   5         89.18         91.26         5.04 o                         
 -12   3   5        274.74        261.38         4.48 o                         
 -11   3   5         80.34         81.64         3.43 o                         
 -10   3   5        144.15        137.70         3.06 o                         
  -9   3   5        262.15        264.89         3.55 o                         
  -8   3   5        573.18        562.08         4.02 o                         
  -7   3   5        117.63        112.26         2.00 o                         
  -6   3   5         45.26         36.42         1.35 o                         
  -5   3   5         46.23         44.17         1.03 o                         
  -4   3   5        432.82        452.53         3.44 o                         
  -3   3   5       1581.04       1623.51         8.31 o                         
  -2   3   5       1165.85       1163.12         5.57 o                         
  -1   3   5       2498.73       2631.87        11.65 o                         
   0   3   5        841.38        866.43         3.75 o                         
   1   3   5        543.52        632.68         2.96 o                         
   2   3   5       1983.90       2068.89         9.65 o                         
   3   3   5       1005.69        995.38         5.16 o                         
   4   3   5       1012.72        991.76         5.12 o                         
   5   3   5        794.49        752.87         4.25 o                         
   6   3   5        340.56        337.38         2.93 o                         
   7   3   5         95.03         89.58         2.19 o                         
   8   3   5        684.01        661.98         5.65 o                         
   9   3   5        246.08        248.93         3.86 o                         
  10   3   5         42.31         42.62         4.07 o                         
  11   3   5        189.25        187.54         4.90 o                         
 -13   4   5          5.10         12.57         4.85 o                         
 -12   4   5         28.98         34.71         3.60 o                         
 -11   4   5        209.51        201.52         3.76 o                         
 -10   4   5        221.01        217.56         3.32 o                         
  -9   4   5         46.64         52.10         2.34 o                         
  -8   4   5       1211.14       1211.27         7.95 o                         
  -7   4   5        351.14        348.96         3.28 o                         
  -6   4   5        637.07        647.01         5.17 o                         
  -5   4   5        304.97        290.84         2.37 o                         
  -4   4   5        983.76        997.99         6.08 o                         
  -3   4   5        140.65        145.12         1.38 o                         
  -2   4   5        360.12        375.04         2.04 o                         
  -1   4   5       1698.89       1919.93         9.39 o                         
   0   4   5        675.97        659.09         3.07 o                         
   1   4   5       2627.40       2746.29        14.27 o                         
   2   4   5         55.04         50.97         0.90 o                         
   3   4   5        354.16        311.75         2.34 o                         
   4   4   5       1498.00       1473.32         8.30 o                         
   5   4   5        580.21        514.82         3.86 o                         
   6   4   5        864.31        863.62         5.66 o                         
   7   4   5         49.42         52.98         2.29 o                         
   8   4   5         12.03         16.65         2.45 o                         
   9   4   5          2.34          6.17         3.64 o                         
  10   4   5        146.16        143.41         4.75 o                         
  11   4   5          3.09         11.75         4.44 o                         
 -13   5   5         20.15         32.40         6.23 o                         
 -12   5   5         49.42         63.16         4.35 o                         
 -11   5   5          8.86         13.20         3.16 o                         
 -10   5   5         21.91         28.23         2.84 o                         
  -9   5   5        286.18        280.70         3.55 o                         
  -8   5   5         93.04         96.77         2.46 o                         
  -7   5   5        313.49        312.55         2.97 o                         
  -6   5   5        614.29        599.70         5.73 o                         
  -5   5   5        180.18        183.99         2.60 o                         
  -4   5   5         88.16         87.88         1.46 o                         
  -3   5   5       1511.59       1575.23         9.26 o                         
  -2   5   5       1341.44       1329.04         7.85 o                         
  -1   5   5        537.83        511.98         2.99 o                         
   0   5   5         99.67        105.11         1.21 o                         
   1   5   5         20.16         22.83         0.96 o                         
   2   5   5        714.46        721.96         4.81 o                         
   3   5   5       1412.53       1403.34         8.84 o                         
   4   5   5        407.34        398.99         3.41 o                         
   5   5   5         99.77        106.35         1.77 o                         
   6   5   5        233.08        224.60         2.88 o                         
   7   5   5         83.83         79.52         2.54 o                         
   8   5   5        593.70        563.96         6.38 o                         
   9   5   5          3.82         14.51         3.83 o                         
  10   5   5         29.22         37.55         4.75 o                         
 -13   6   5          1.11         10.39         6.55 o                         
 -12   6   5         30.06         34.89         4.16 o                         
 -11   6   5        167.17        149.97         3.74 o                         
 -10   6   5        666.61        640.19         7.38 o                         
  -9   6   5        213.52        210.41         3.33 o                         
  -8   6   5         31.10         35.42         2.29 o                         
  -7   6   5        255.94        253.31         2.89 o                         
  -6   6   5         40.21         40.71         1.78 o                         
  -5   6   5        989.39        974.25         7.84 o                         
  -4   6   5        361.55        345.17         3.04 o                         
  -3   6   5         29.18         40.19         1.22 o                         
  -2   6   5          1.99          4.47         0.85 o                         
  -1   6   5        660.76        668.01         4.25 o                         
   0   6   5        681.96        703.68         4.40 o                         
   1   6   5       3330.72       3218.48        18.58 o                         
   2   6   5          7.18          6.77         1.19 o                         
   3   6   5          3.67          4.37         1.71 o                         
   4   6   5        561.71        561.76         4.38 o                         
   5   6   5        218.44        204.06         2.69 o                         
   6   6   5        536.04        530.28         6.34 o                         
   7   6   5         48.56         51.98         2.84 o                         
   8   6   5          1.77         10.83         3.34 o                         
   9   6   5         20.50         31.27         4.81 o                         
  10   6   5        241.97        241.86         5.41 o                         
 -12   7   5        130.46        134.31         4.43 o                         
 -11   7   5          8.75         19.54         3.20 o                         
 -10   7   5        492.38        471.60         4.88 o                         
  -9   7   5        114.00        106.90         3.12 o                         
  -8   7   5        207.98        196.67         2.96 o                         
  -7   7   5        217.80        210.75         2.71 o                         
  -6   7   5        486.01        475.93         4.49 o                         
  -5   7   5          1.07          0.45         1.61 o                         
  -4   7   5        206.72        207.67         2.25 o                         
  -3   7   5        868.56        837.87         5.78 o                         
  -2   7   5        342.64        345.99         2.71 o                         
  -1   7   5       1166.24       1123.21         6.88 o                         
   0   7   5        255.92        235.46         2.07 o                         
   1   7   5         40.04         29.65         1.57 o                         
   2   7   5        589.09        569.11         5.76 o                         
   3   7   5        622.06        635.25         5.16 o                         
   4   7   5         91.53         95.29         2.50 o                         
   5   7   5        336.76        339.94         3.49 o                         
   6   7   5         96.76         93.53         4.09 o                         
   7   7   5         96.59         98.70         3.84 o                         
   8   7   5        283.30        272.92         4.90 o                         
   9   7   5         23.43         37.34         4.93 o                         
  10   7   5         16.20         27.92        15.31 o                         
 -12   8   5         69.86         79.15         4.15 o                         
 -11   8   5         72.39         74.87         3.77 o                         
 -10   8   5        180.58        176.45         3.88 o                         
  -9   8   5          4.34          6.26         2.68 o                         
  -8   8   5        213.95        215.20         3.13 o                         
  -7   8   5         39.89         39.60         2.37 o                         
  -6   8   5          3.43          7.37         1.68 o                         
  -5   8   5        106.19        100.53         2.34 o                         
  -4   8   5        373.93        370.31         3.36 o                         
  -3   8   5        297.43        277.01         3.71 o                         
  -2   8   5         44.16         46.27         1.67 o                         
  -1   8   5       1040.07        987.59         8.26 o                         
   0   8   5        237.52        240.93         2.54 o                         
   1   8   5        402.49        451.72         3.79 o                         
   2   8   5         25.76         29.35         1.68 o                         
   3   8   5        165.87        168.57         2.78 o                         
   4   8   5        139.06        137.80         2.89 o                         
   5   8   5          6.03         10.80         2.82 o                         
   6   8   5        111.39        111.24         3.32 o                         
   7   8   5        328.65        327.90         5.19 o                         
   8   8   5         19.91         30.20         3.95 o                         
   9   8   5         13.11         35.37         7.11 o                         
 -12   9   5        418.24        395.50         7.27 o                         
 -11   9   5          3.28         11.39         3.70 o                         
 -10   9   5          9.62         16.54         3.57 o                         
  -9   9   5         20.25         14.19         3.08 o                         
  -8   9   5        215.97        207.83         3.77 o                         
  -7   9   5        207.21        208.85         3.40 o                         
  -6   9   5         72.66         72.59         2.56 o                         
  -5   9   5          1.06          1.75         2.12 o                         
  -4   9   5          8.46          6.36         1.83 o                         
  -3   9   5        784.36        771.47         5.15 o                         
  -2   9   5        469.53        467.51         3.96 o                         
  -1   9   5       1882.56       1743.71        11.49 o                         
   0   9   5         55.07         60.85         2.07 o                         
   1   9   5          0.40          5.71         1.76 o                         
   2   9   5         12.20         16.57         2.22 o                         
   3   9   5        704.20        695.61         5.84 o                         
   4   9   5        209.23        203.28         3.37 o                         
   5   9   5         23.72         32.06         3.14 o                         
   6   9   5         92.77         98.29         3.66 o                         
   7   9   5          5.54         10.77         3.73 o                         
   8   9   5         99.91         93.37         5.06 o                         
 -12  10   5         45.21         50.19         4.79 o                         
 -11  10   5          7.24          9.52         4.02 o                         
 -10  10   5        137.30        134.85         4.71 o                         
  -9  10   5         39.12         43.90         3.30 o                         
  -8  10   5        306.35        296.32         4.21 o                         
  -7  10   5         14.02         17.69         2.95 o                         
  -6  10   5          5.36          5.18         2.38 o                         
  -5  10   5        347.81        336.80         3.70 o                         
  -4  10   5        470.26        459.08         3.95 o                         
  -3  10   5        151.62        138.87         2.08 o                         
  -2  10   5         75.25         79.17         2.06 o                         
  -1  10   5         20.56         28.52         2.11 o                         
   0  10   5          7.58         12.37         2.18 o                         
   1  10   5       1220.33       1171.67         8.65 o                         
   2  10   5         79.85         93.95         2.63 o                         
   3  10   5        596.20        589.20         5.14 o                         
   4  10   5         22.08         20.28         2.92 o                         
   5  10   5        480.90        459.58         5.58 o                         
   6  10   5         43.19         44.36         4.00 o                         
   7  10   5         62.72         63.33         4.34 o                         
   8  10   5         65.23         73.74         5.67 o                         
 -12  11   5         35.42         44.31        13.91 o                         
 -11  11   5         13.68         13.42         4.64 o                         
 -10  11   5          3.07         16.18         4.11 o                         
  -9  11   5          5.76          6.92         3.88 o                         
  -8  11   5         15.40         15.75         3.23 o                         
  -7  11   5         67.16         66.01         3.39 o                         
  -6  11   5        330.59        318.89         4.12 o                         
  -5  11   5          5.92          9.12         2.24 o                         
  -4  11   5         47.34         44.89         2.55 o                         
  -3  11   5        635.63        601.96         6.02 o                         
  -2  11   5        220.99        218.69         3.18 o                         
  -1  11   5        610.75        587.98         5.03 o                         
   0  11   5        162.50        167.55         3.07 o                         
   1  11   5         50.50         47.42         3.23 o                         
   2  11   5         86.20         90.42         3.64 o                         
   3  11   5         12.55         17.13         3.10 o                         
   4  11   5         64.49         67.46         4.00 o                         
   5  11   5        132.64        131.88         5.09 o                         
   6  11   5         10.57         11.18         4.68 o                         
   7  11   5         15.09         29.13         4.73 o                         
 -11  12   5          0.60         15.31         5.10 o                         
 -10  12   5        125.12        126.21         5.19 o                         
  -9  12   5         32.68         41.47         4.12 o                         
  -8  12   5        118.46        119.40         4.10 o                         
  -7  12   5          0.61          2.77         3.79 o                         
  -6  12   5          5.88         13.43         2.98 o                         
  -5  12   5        262.56        258.05         3.71 o                         
  -4  12   5        373.88        354.11         4.30 o                         
  -3  12   5        112.61         99.84         2.96 o                         
  -2  12   5        459.29        427.03         4.85 o                         
  -1  12   5        219.38        217.89         4.15 o                         
   0  12   5         73.69         75.96         3.32 o                         
   1  12   5        848.43        826.56         8.54 o                         
   2  12   5        211.26        204.57         4.28 o                         
   3  12   5          8.67         13.88         4.06 o                         
   4  12   5         22.07         32.91         5.05 o                         
   5  12   5          5.38         19.74         4.38 o                         
   6  12   5        113.33        125.86         6.42 o                         
 -10  13   5          0.46         15.53         4.91 o                         
  -9  13   5          1.12         11.85         4.34 o                         
  -8  13   5         73.88         79.41         4.61 o                         
  -7  13   5         40.96         45.54         4.23 o                         
  -6  13   5        207.95        201.66         5.13 o                         
  -5  13   5         13.39         21.65         3.26 o                         
  -4  13   5         92.49         92.89         3.91 o                         
  -3  13   5        544.92        514.96         5.69 o                         
  -2  13   5         22.96         21.80         3.14 o                         
  -1  13   5        525.43        509.47         5.42 o                         
   0  13   5        274.46        263.89         4.66 o                         
   1  13   5          6.92         15.72         3.80 o                         
   2  13   5        130.55        127.46         4.35 o                         
   3  13   5         13.27         27.56         4.41 o                         
   4  13   5        220.93        222.60         5.73 o                         
   5  13   5         75.31         81.32         8.05 o                         
 -10  14   5        119.12        101.22         7.81 o                         
  -9  14   5         65.27         69.93         5.50 o                         
  -8  14   5          3.89         17.94         5.00 o                         
  -7  14   5         77.65         69.57         4.94 o                         
  -6  14   5         68.71         71.95         5.45 o                         
  -5  14   5        172.20        170.87         4.52 o                         
  -4  14   5         78.45         74.26         4.15 o                         
  -3  14   5        123.87        112.28         4.10 o                         
  -2  14   5        183.11        180.92         4.42 o                         
  -1  14   5        526.05        516.62         6.75 o                         
   0  14   5         81.88         84.19         4.69 o                         
   1  14   5        202.87        194.09         6.16 o                         
   2  14   5        138.31        141.56         4.88 o                         
   3  14   5          5.18         24.41         9.75 o                         
   4  14   5          9.44         17.65         5.30 o                         
  -9  15   5         79.18         89.69         5.77 o                         
  -8  15   5        180.84        163.69         6.40 o                         
  -7  15   5         22.72         25.46         6.38 o                         
  -6  15   5         76.95         86.35         5.45 o                         
  -5  15   5         26.16         25.00         5.50 o                         
  -4  15   5         20.01         17.04         4.26 o                         
  -3  15   5        255.85        258.80         6.00 o                         
  -2  15   5          5.08          8.86         4.15 o                         
  -1  15   5        244.44        240.86         6.68 o                         
   0  15   5        145.29        149.55         6.20 o                         
   1  15   5          2.12          8.92         5.31 o                         
   2  15   5         46.49         53.67         6.70 o                         
   3  15   5        177.88        209.23         8.29 o                         
  -8  16   5         12.90         31.12         7.96 o                         
  -7  16   5          3.28         12.78         5.92 o                         
  -6  16   5         14.25         27.45         6.18 o                         
  -5  16   5          1.44          6.45         6.03 o                         
  -4  16   5        188.13        186.68         5.60 o                         
  -3  16   5          4.66         17.37         5.99 o                         
  -2  16   5        211.65        209.47         5.37 o                         
  -1  16   5         33.16         44.24         5.40 o                         
   0  16   5          2.23          9.52         5.53 o                         
   1  16   5        129.50        130.26         6.65 o                         
  -6  17   5        139.01        130.58         9.21 o                         
  -5  17   5         26.45         41.99         6.33 o                         
  -4  17   5         58.72         72.06         5.96 o                         
  -3  17   5          0.93         12.98         5.57 o                         
  -2  17   5         11.35         29.65         5.90 o                         
  -1  17   5         28.22         48.17         6.15 o                         
   0 -19   6         29.86         37.64        11.80 o                         
   1 -19   6        121.62        136.55         7.49 o                         
   2 -19   6         14.07         22.67         4.92 o                         
   3 -19   6          8.08         17.54         6.39 o                         
   4 -19   6         10.54         26.03         5.85 o                         
   5 -19   6         13.72         23.85         5.61 o                         
   6 -19   6        141.92        144.81         7.33 o                         
  -2 -18   6         40.76         50.09         9.41 o                         
  -1 -18   6        432.68        437.04        13.40 o                         
   0 -18   6         60.83         70.67         5.23 o                         
   1 -18   6          6.90         13.90         4.45 o                         
   2 -18   6         14.16         12.89         4.07 o                         
   3 -18   6        133.11        141.71         6.21 o                         
   4 -18   6         93.15        105.28         5.59 o                         
   5 -18   6          0.94         11.97         5.22 o                         
   6 -18   6          7.20         20.74         5.29 o                         
   7 -18   6         34.57         40.74         6.17 o                         
   8 -18   6         61.02         83.01         7.61 o                         
  -3 -17   6        170.99        167.71         8.65 o                         
  -2 -17   6         69.37         85.24         5.62 o                         
  -1 -17   6          0.54          6.90         4.92 o                         
   0 -17   6         47.72         42.69         4.61 o                         
   1 -17   6        444.00        432.23         5.71 o                         
   2 -17   6          3.71          6.11         4.00 o                         
   3 -17   6         83.22         78.70         4.14 o                         
   4 -17   6         20.74         31.32         4.32 o                         
   5 -17   6         65.13         77.50         4.22 o                         
   6 -17   6         61.58         66.73         5.21 o                         
   7 -17   6         16.13         24.80         5.42 o                         
   8 -17   6         15.64         20.05         5.51 o                         
   9 -17   6         21.44         36.83         5.57 o                         
  -5 -16   6         24.72         58.96        13.37 o                         
  -4 -16   6          0.02         12.01         5.00 o                         
  -3 -16   6         72.57         88.66         5.30 o                         
  -2 -16   6          6.90         19.18         4.55 o                         
  -1 -16   6        297.22        292.03         6.92 o                         
   0 -16   6          4.86          7.94         3.86 o                         
   1 -16   6        101.12        106.68         3.90 o                         
   2 -16   6         42.32         43.12         3.77 o                         
   3 -16   6        267.98        258.19         7.96 o                         
   4 -16   6          3.09         15.13         3.96 o                         
   5 -16   6         91.52         95.42         4.00 o                         
   6 -16   6          1.77          9.53         4.05 o                         
   7 -16   6          4.24         14.19         4.38 o                         
   8 -16   6        105.29        112.92         4.97 o                         
   9 -16   6          1.71         18.04         4.45 o                         
  10 -16   6         34.16         41.67         6.88 o                         
  -5 -15   6        143.61        146.20         5.67 o                         
  -4 -15   6        663.31        659.06         9.26 o                         
  -3 -15   6         92.98        109.20         4.71 o                         
  -2 -15   6        149.81        146.82         4.66 o                         
  -1 -15   6         43.40         45.17         3.39 o                         
   0 -15   6         22.90         27.75         3.30 o                         
   1 -15   6        524.05        518.33         5.93 o                         
   2 -15   6         15.08         20.65         3.18 o                         
   3 -15   6        109.61        102.83         3.62 o                         
   4 -15   6         49.08         49.83         3.27 o                         
   5 -15   6         81.36         76.33         3.52 o                         
   6 -15   6         99.59         93.93         3.89 o                         
   7 -15   6        173.15        164.51         4.53 o                         
   8 -15   6          5.99          7.82         4.16 o                         
   9 -15   6          7.76         18.90         4.28 o                         
  10 -15   6         24.53         32.89         5.08 o                         
  -6 -14   6          2.79         13.76         5.06 o                         
  -5 -14   6          8.24         21.37         4.19 o                         
  -4 -14   6        302.48        299.09         5.09 o                         
  -3 -14   6        322.48        312.66         6.80 o                         
  -2 -14   6          3.54          7.82         3.61 o                         
  -1 -14   6        426.74        414.55         4.83 o                         
   0 -14   6        285.06        291.27         4.84 o                         
   1 -14   6          0.25          3.52         2.70 o                         
   2 -14   6          2.66          3.13         2.73 o                         
   3 -14   6        281.04        260.34         4.10 o                         
   4 -14   6         55.36         58.44         2.93 o                         
   5 -14   6        144.69        140.10         3.13 o                         
   6 -14   6          3.16          3.82         2.74 o                         
   7 -14   6         75.53         69.97         3.95 o                         
   8 -14   6         80.10         86.64         4.41 o                         
   9 -14   6         47.23         49.68         4.02 o                         
  10 -14   6        108.91        121.73         4.97 o                         
  11 -14   6         11.26         12.92         5.99 o                         
  -7 -13   6         14.46         27.64         4.65 o                         
  -6 -13   6        347.88        326.58         6.35 o                         
  -5 -13   6        273.36        263.06         5.64 o                         
  -4 -13   6         66.77         67.10         3.59 o                         
  -3 -13   6        165.45        156.19         4.36 o                         
  -2 -13   6        164.50        162.45         3.74 o                         
  -1 -13   6        372.05        375.16         4.12 o                         
   0 -13   6        142.33        151.54         3.13 o                         
   1 -13   6        371.78        348.87         3.68 o                         
   2 -13   6        102.03        101.08         2.64 o                         
   3 -13   6         31.61         36.19         2.39 o                         
   4 -13   6         14.54         15.59         2.41 o                         
   5 -13   6        257.68        243.25         3.39 o                         
   6 -13   6        139.65        134.58         2.93 o                         
   7 -13   6         24.94         31.79         3.59 o                         
   8 -13   6          2.58          7.54         3.91 o                         
   9 -13   6        238.60        214.43         5.94 o                         
  10 -13   6         98.66         96.97         5.24 o                         
  11 -13   6         69.73         59.04         5.50 o                         
  -8 -12   6          5.41         11.89         5.64 o                         
  -7 -12   6         17.00         22.15         5.16 o                         
  -6 -12   6        445.53        429.42         7.23 o                         
  -5 -12   6          3.03          2.78         3.43 o                         
  -4 -12   6         74.11         75.96         3.31 o                         
  -3 -12   6        154.73        140.49         3.12 o                         
  -2 -12   6        323.97        315.42         4.15 o                         
  -1 -12   6        855.66        855.24         7.86 o                         
   0 -12   6        153.47        147.25         3.29 o                         
   1 -12   6         23.24         24.09         2.25 o                         
   2 -12   6          3.41          6.44         1.82 o                         
   3 -12   6        259.53        265.11         3.20 o                         
   4 -12   6        176.34        169.10         2.56 o                         
   5 -12   6        841.32        781.26         5.93 o                         
   6 -12   6          1.28          6.90         2.03 o                         
   7 -12   6        435.17        411.11         4.95 o                         
   8 -12   6        128.44        135.17         3.44 o                         
   9 -12   6        194.98        196.91         3.91 o                         
  10 -12   6         89.53         92.41         4.76 o                         
  11 -12   6          4.69         10.63         4.49 o                         
  12 -12   6         10.49         17.37         8.61 o                         
  -9 -11   6         20.76         52.94        17.90 o                         
  -8 -11   6          5.08         10.17         4.64 o                         
  -7 -11   6         12.90         19.71         3.58 o                         
  -6 -11   6          0.09          7.91         3.07 o                         
  -5 -11   6         52.72         55.12         2.82 o                         
  -4 -11   6        352.05        341.05         3.62 o                         
  -3 -11   6         36.82         39.26         2.81 o                         
  -2 -11   6        777.63        792.27         5.92 o                         
  -1 -11   6          0.00          4.26         2.04 o                         
   0 -11   6         27.06         25.78         1.65 o                         
   1 -11   6        381.82        399.33         3.89 o                         
   2 -11   6        190.40        193.66         2.46 o                         
   3 -11   6         93.09        105.98         2.11 o                         
   4 -11   6          2.71          8.16         1.80 o                         
   5 -11   6          2.14          5.48         1.70 o                         
   6 -11   6         14.74         16.53         2.01 o                         
   7 -11   6        846.02        808.60         7.83 o                         
   8 -11   6          8.30          9.39         2.87 o                         
   9 -11   6        809.49        741.29         7.22 o                         
  10 -11   6          1.76          7.74         3.81 o                         
  11 -11   6          1.33          4.98         3.75 o                         
  12 -11   6         47.64         65.02         4.88 o                         
  -9 -10   6         13.81         36.53         5.04 o                         
  -8 -10   6        112.63        113.01         4.08 o                         
  -7 -10   6          8.60         13.18         3.16 o                         
  -6 -10   6        283.42        277.40         3.67 o                         
  -5 -10   6         73.81         78.10         2.69 o                         
  -4 -10   6         26.06         33.30         2.23 o                         
  -3 -10   6        452.39        442.08         4.10 o                         
  -2 -10   6         92.62         95.25         2.53 o                         
  -1 -10   6        230.68        236.73         2.84 o                         
   0 -10   6        342.91        385.28         3.81 o                         
   1 -10   6        168.00        152.25         1.99 o                         
   2 -10   6          9.19         13.40         1.37 o                         
   3 -10   6        858.04        773.27         5.01 o                         
   4 -10   6         44.96         43.17         1.73 o                         
   5 -10   6       1980.78       1936.80        11.93 o                         
   6 -10   6        134.75        126.63         2.80 o                         
   7 -10   6         21.10         25.34         2.43 o                         
   8 -10   6        107.71        115.21         2.85 o                         
   9 -10   6          4.60          9.47         2.71 o                         
  10 -10   6         20.72         22.57         3.40 o                         
  11 -10   6         21.19         22.37         3.69 o                         
  12 -10   6          1.08          6.65         4.36 o                         
 -10  -9   6         99.01         98.93         7.11 o                         
  -9  -9   6          3.73         17.10         4.49 o                         
  -8  -9   6        117.73        120.31         3.59 o                         
  -7  -9   6         69.68         70.87         3.02 o                         
  -6  -9   6          8.05         11.02         2.56 o                         
  -5  -9   6         10.43         11.43         2.20 o                         
  -4  -9   6        609.65        607.59         5.24 o                         
  -3  -9   6        364.65        363.03         3.38 o                         
  -2  -9   6        244.28        271.56         3.51 o                         
  -1  -9   6         11.07          7.38         1.17 o                         
   0  -9   6          2.84          5.83         1.28 o                         
   1  -9   6        808.33        816.79         5.60 o                         
   2  -9   6        389.57        387.88         3.06 o                         
   3  -9   6        899.80        871.57         6.63 o                         
   4  -9   6        355.72        352.27         2.94 o                         
   5  -9   6        261.91        259.70         2.35 o                         
   6  -9   6         16.36         21.84         2.11 o                         
   7  -9   6       2604.59       2538.99        17.11 o                         
   8  -9   6        274.94        263.84         4.13 o                         
   9  -9   6        183.80        173.79         3.07 o                         
  10  -9   6          1.13          4.49         3.17 o                         
  11  -9   6         20.33         22.96         3.52 o                         
  12  -9   6        193.56        192.86         4.58 o                         
 -10  -8   6         70.57         78.54         4.61 o                         
  -9  -8   6        174.87        180.03         5.41 o                         
  -8  -8   6         64.67         60.10         3.20 o                         
  -7  -8   6          2.50          7.56         2.64 o                         
  -6  -8   6        719.26        705.72         5.41 o                         
  -5  -8   6         23.33         24.92         1.97 o                         
  -4  -8   6        113.66        123.09         2.10 o                         
  -3  -8   6         13.11         12.46         1.59 o                         
  -2  -8   6         24.67         39.76         1.61 o                         
  -1  -8   6       1208.38       1114.63         6.94 o                         
   0  -8   6       1074.27       1117.33         7.69 o                         
   1  -8   6        157.38        193.48         2.05 o                         
   2  -8   6        316.92        317.40         2.52 o                         
   3  -8   6        972.19        933.30         5.72 o                         
   4  -8   6        994.22        978.43         6.31 o                         
   5  -8   6        851.19        808.00         7.38 o                         
   6  -8   6         17.20         17.27         1.90 o                         
   7  -8   6        633.83        628.94         4.98 o                         
   8  -8   6          3.60          6.62         2.03 o                         
   9  -8   6        234.39        230.16         3.69 o                         
  10  -8   6          7.99         11.89         3.10 o                         
  11  -8   6        231.02        219.64         4.40 o                         
  12  -8   6          0.49          3.69         4.17 o                         
  13  -8   6          1.18         15.22        12.58 o                         
 -11  -7   6          3.10         10.94        12.91 o                         
 -10  -7   6          8.27         19.40         4.08 o                         
  -9  -7   6         14.57         23.15         3.27 o                         
  -8  -7   6        382.96        359.53         4.19 o                         
  -7  -7   6         48.88         47.73         2.53 o                         
  -6  -7   6         17.42         15.63         2.10 o                         
  -5  -7   6         98.26         94.58         2.02 o                         
  -4  -7   6        286.93        315.41         3.21 o                         
  -3  -7   6        490.31        458.79         3.61 o                         
  -2  -7   6       1081.16       1024.76         6.41 o                         
  -1  -7   6          3.68          7.48         1.05 o                         
   0  -7   6          6.07          8.93         0.91 o                         
   1  -7   6        984.99        942.76         5.97 o                         
   2  -7   6       2031.27       2048.45        12.35 o                         
   3  -7   6        397.94        402.95         2.84 o                         
   4  -7   6        670.66        659.17         4.64 o                         
   5  -7   6        311.34        307.26         2.96 o                         
   6  -7   6        649.65        649.15         4.72 o                         
   7  -7   6        781.72        755.26         5.44 o                         
   8  -7   6         37.25         37.83         1.94 o                         
   9  -7   6        552.16        522.36         5.08 o                         
  10  -7   6        278.26        270.78         4.93 o                         
  11  -7   6          3.80          9.51         3.35 o                         
  12  -7   6        114.82        101.91         4.90 o                         
  13  -7   6         73.15         69.03        13.42 o                         
 -11  -6   6        247.14        240.44         5.02 o                         
 -10  -6   6         19.40         27.79         3.90 o                         
  -9  -6   6        136.84        133.14         3.47 o                         
  -8  -6   6        172.10        164.11         3.86 o                         
  -7  -6   6          8.92         10.24         2.01 o                         
  -6  -6   6        440.62        445.54         3.54 o                         
  -5  -6   6         16.50         16.67         1.50 o                         
  -4  -6   6       1055.00        968.82         5.78 o                         
  -3  -6   6         26.98         22.14         1.26 o                         
  -2  -6   6        336.15        330.03         2.85 o                         
  -1  -6   6        927.98        959.65         5.65 o                         
   0  -6   6       1960.94       1892.25         9.94 o                         
   1  -6   6        334.65        342.26         2.28 o                         
   2  -6   6         49.39         61.17         0.90 o                         
   3  -6   6        780.19        766.68         4.93 o                         
   4  -6   6        362.13        371.86         3.18 o                         
   5  -6   6       1795.04       1805.29        12.08 o                         
   6  -6   6        284.81        269.11         2.24 o                         
   7  -6   6        118.77        115.37         1.85 o                         
   8  -6   6         41.23         42.79         1.74 o                         
   9  -6   6        308.19        303.48         3.79 o                         
  10  -6   6         19.84         25.03         2.60 o                         
  11  -6   6        156.91        159.23         3.80 o                         
  12  -6   6          0.98          0.25         4.59 o                         
  13  -6   6          0.01          2.53        13.13 o                         
 -11  -5   6         90.16         94.55         4.47 o                         
 -10  -5   6        195.20        182.75         4.26 o                         
  -9  -5   6         34.74         34.83         3.21 o                         
  -8  -5   6        350.18        338.14         3.35 o                         
  -7  -5   6       1209.26       1174.45         7.49 o                         
  -6  -5   6        195.91        187.81         2.27 o                         
  -5  -5   6          1.27          1.27         1.28 o                         
  -4  -5   6       1197.13       1159.38         6.91 o                         
  -3  -5   6        226.47        226.91         1.88 o                         
  -2  -5   6       1249.61       1237.07         7.40 o                         
  -1  -5   6        121.77        120.70         1.17 o                         
   0  -5   6        124.55        134.58         0.99 o                         
   1  -5   6        785.15        839.10         4.42 o                         
   2  -5   6       1255.35       1325.93         7.99 o                         
   3  -5   6       2247.67       2374.17        13.62 o                         
   4  -5   6        289.59        281.82         2.28 o                         
   5  -5   6        251.70        254.22         2.24 o                         
   6  -5   6          5.79          7.56         1.23 o                         
   7  -5   6       1478.57       1464.70         8.99 o                         
   8  -5   6          8.15          9.58         1.91 o                         
   9  -5   6         86.08         89.37         2.91 o                         
  10  -5   6        249.15        230.83         3.54 o                         
  11  -5   6          4.45          9.48         3.44 o                         
  12  -5   6         23.65         28.02         4.24 o                         
 -12  -4   6         17.38         17.90         9.86 o                         
 -11  -4   6        135.95        131.66         4.52 o                         
 -10  -4   6          2.93          5.23         3.26 o                         
  -9  -4   6        132.08        133.36         3.11 o                         
  -8  -4   6          9.51         10.24         2.19 o                         
  -7  -4   6        686.15        676.75         4.83 o                         
  -6  -4   6       1284.50       1256.08         7.47 o                         
  -5  -4   6        165.87        159.60         1.60 o                         
  -4  -4   6        643.73        643.89         3.80 o                         
  -3  -4   6        302.88        328.75         2.10 o                         
  -2  -4   6        448.12        405.07         2.39 o                         
  -1  -4   6        724.93        751.66         3.54 o                         
   0  -4   6       1852.90       1900.55         8.49 o                         
   1  -4   6       1441.38       1640.89         7.05 o                         
   2  -4   6          9.54          7.70         0.52 o                         
   3  -4   6        409.82        417.31         3.02 o                         
   4  -4   6        253.91        319.78         2.22 o                         
   5  -4   6       2423.88       2446.05        16.07 o                         
   6  -4   6        134.86        130.74         1.76 o                         
   7  -4   6          3.26          5.66         1.66 o                         
   8  -4   6        226.57        218.31         2.54 o                         
   9  -4   6        140.77        140.46         2.49 o                         
  10  -4   6        162.92        157.89         3.34 o                         
  11  -4   6         77.89         86.12         3.81 o                         
  12  -4   6         45.96         50.79         4.30 o                         
 -12  -3   6          7.84         10.72         4.10 o                         
 -11  -3   6         11.06         13.90         4.42 o                         
 -10  -3   6         34.54         31.48         2.97 o                         
  -9  -3   6        665.29        634.48         5.85 o                         
  -8  -3   6        515.58        505.32         4.12 o                         
  -7  -3   6        262.13        252.47         3.08 o                         
  -6  -3   6         27.94         33.40         1.54 o                         
  -5  -3   6        131.84        124.13         1.53 o                         
  -4  -3   6        965.15        972.79         5.26 o                         
  -3  -3   6         39.84         65.76         0.89 o                         
  -2  -3   6       2058.66       2074.35         9.52 o                         
  -1  -3   6        700.04        753.01         3.38 o                         
   0  -3   6         20.70         50.67         0.50 o                         
   1  -3   6       1326.43       1448.89         6.40 o                         
   2  -3   6       1628.27       1680.10         7.89 o                         
   3  -3   6       1038.37       1059.11         5.85 o                         
   4  -3   6        372.97        349.59         3.00 o                         
   5  -3   6         92.05         91.24         1.81 o                         
   6  -3   6        156.41        165.33         2.04 o                         
   7  -3   6        499.97        485.28         3.31 o                         
   8  -3   6        121.50        112.48         2.10 o                         
   9  -3   6        200.73        198.36         2.56 o                         
  10  -3   6         91.22         86.37         3.01 o                         
  11  -3   6         15.68         21.74         3.62 o                         
  12  -3   6         28.58         44.77         4.29 o                         
 -12  -2   6         12.79         24.73         4.29 o                         
 -11  -2   6        173.50        164.74         3.88 o                         
 -10  -2   6         16.76         15.15         2.87 o                         
  -9  -2   6       1279.09       1251.70         8.44 o                         
  -8  -2   6          0.90          2.06         1.97 o                         
  -7  -2   6          1.08          1.99         1.75 o                         
  -6  -2   6        666.75        666.54         4.26 o                         
  -5  -2   6        622.22        606.99         3.83 o                         
  -4  -2   6       1947.60       2152.14        11.03 o                         
  -3  -2   6         94.56         81.38         0.79 o                         
  -2  -2   6        621.41        664.66         3.09 o                         
  -1  -2   6        508.49        560.76         3.35 o                         
   0  -2   6       2553.71       2636.73        11.63 o                         
   1  -2   6        590.58        610.67         2.99 o                         
   2  -2   6       6828.73       7491.33        35.25 o                         
   3  -2   6         96.11         76.98         0.78 o                         
   4  -2   6         11.93         12.47         0.70 o                         
   5  -2   6        726.39        758.84         4.39 o                         
   6  -2   6        956.21        942.42         5.64 o                         
   7  -2   6        470.01        465.10         3.43 o                         
   8  -2   6         34.02         34.53         1.82 o                         
   9  -2   6        226.85        222.55         2.77 o                         
  10  -2   6         84.99         77.19         3.02 o                         
  11  -2   6        215.90        212.33         4.49 o                         
  12  -2   6         27.14         33.81         4.00 o                         
 -12  -1   6          4.00         18.59         3.94 o                         
 -11  -1   6         21.89         21.54         3.14 o                         
 -10  -1   6          2.41          9.61         2.90 o                         
  -9  -1   6         95.61         92.17         2.77 o                         
  -8  -1   6        105.48        103.87         2.10 o                         
  -7  -1   6        682.79        669.35         4.92 o                         
  -6  -1   6        127.52        129.57         1.89 o                         
  -5  -1   6       1428.70       1485.57         8.37 o                         
  -4  -1   6        371.64        367.02         3.38 o                         
  -3  -1   6        485.23        485.94         2.32 o                         
  -2  -1   6       3617.87       3716.76        21.21 o                         
  -1  -1   6        121.14         99.92         1.11 o                         
   0  -1   6          6.12          5.05         0.63 o                         
   1  -1   6         35.29         56.13         0.98 o                         
   2  -1   6        510.69        492.92         2.78 o                         
   3  -1   6        544.00        578.68         3.02 o                         
   4  -1   6       1596.69       1568.49         9.77 o                         
   5  -1   6        196.49        212.41         1.86 o                         
   6  -1   6        745.53        744.23         4.58 o                         
   7  -1   6        380.50        381.65         3.82 o                         
   8  -1   6        246.36        230.53         3.13 o                         
   9  -1   6        345.03        326.68         3.65 o                         
  10  -1   6         54.14         54.48         2.98 o                         
  11  -1   6         13.18         20.76         3.48 o                         
  12  -1   6          8.73         17.56         4.36 o                         
 -12   0   6         13.30         26.10         4.14 o                         
 -11   0   6        427.52        409.90         5.51 o                         
 -10   0   6         24.00         23.83         2.75 o                         
  -9   0   6        368.29        364.05         4.14 o                         
  -8   0   6          8.93         10.57         1.96 o                         
  -7   0   6          0.22          2.50         1.66 o                         
  -6   0   6        919.05        941.02         5.82 o                         
  -5   0   6        521.71        500.66         3.25 o                         
  -4   0   6        784.27        825.67         4.25 o                         
  -3   0   6        263.52        223.23         1.49 o                         
  -2   0   6        471.95        515.98         2.99 o                         
  -1   0   6        310.91        393.51         3.40 o                         
   0   0   6      13971.18      15595.73       132.86 o                         
   1   0   6       1249.00       1452.93         6.73 o                         
   2   0   6       1843.94       1862.85         8.76 o                         
   3   0   6        342.34        343.92         2.09 o                         
   4   0   6        257.14        278.39         2.02 o                         
   5   0   6       1865.51       1847.22        10.55 o                         
   6   0   6         66.41         68.03         1.19 o                         
   7   0   6        117.86        117.17         1.72 o                         
   8   0   6         68.01         68.18         2.45 o                         
   9   0   6        356.34        337.16         4.04 o                         
  10   0   6          4.46         10.11         2.98 o                         
  11   0   6        189.06        198.81         5.20 o                         
  12   0   6         89.38         95.55         5.16 o                         
 -13   1   6          5.23         13.26         7.54 o                         
 -12   1   6         31.56         44.01         4.01 o                         
 -11   1   6         34.58         40.41         3.27 o                         
 -10   1   6         11.76          9.84         2.58 o                         
  -9   1   6        152.26        152.31         2.60 o                         
  -8   1   6         44.80         47.48         2.04 o                         
  -7   1   6       2093.04       2080.52        12.11 o                         
  -6   1   6        584.17        596.54         4.10 o                         
  -5   1   6         59.11         47.44         1.11 o                         
  -4   1   6        579.33        579.57         3.25 o                         
  -3   1   6         45.79         34.41         0.69 o                         
  -2   1   6       3982.58       4245.79        19.16 o                         
  -1   1   6       1431.62       1485.47         8.03 o                         
   0   1   6        789.62        847.04         4.29 o                         
   1   1   6        829.02        955.76         4.32 o                         
   2   1   6       3416.03       3590.73        16.25 o                         
   3   1   6        605.32        579.31         3.51 o                         
   4   1   6       4440.70       4334.65        23.00 o                         
   5   1   6       1000.31        997.58         6.27 o                         
   6   1   6          1.61          4.76         1.09 o                         
   7   1   6        753.93        717.64         5.03 o                         
   8   1   6         40.78         41.16         2.45 o                         
   9   1   6        483.01        463.20         5.07 o                         
  10   1   6         28.54         30.09         3.73 o                         
  11   1   6        151.51        151.02         4.32 o                         
  12   1   6          4.84         27.25         6.61 o                         
 -13   2   6          0.20         16.38        14.90 o                         
 -12   2   6         33.63         34.70         3.51 o                         
 -11   2   6        166.74        161.53         3.74 o                         
 -10   2   6         27.18         32.29         2.77 o                         
  -9   2   6        432.77        412.66         3.55 o                         
  -8   2   6         18.24         18.60         1.84 o                         
  -7   2   6          4.45          6.85         1.61 o                         
  -6   2   6        171.36        177.78         1.96 o                         
  -5   2   6        712.95        698.14         4.51 o                         
  -4   2   6        490.65        485.90         3.14 o                         
  -3   2   6       2056.99       2089.06         9.83 o                         
  -2   2   6        267.52        311.28         1.94 o                         
  -1   2   6         20.36         22.58         0.54 o                         
   0   2   6       6188.83       6645.90        29.15 o                         
   1   2   6        639.48        613.40         2.80 o                         
   2   2   6       2452.52       2448.16        10.48 o                         
   3   2   6         25.97         33.98         0.90 o                         
   4   2   6        333.03        288.22         2.17 o                         
   5   2   6         27.65         28.90         1.41 o                         
   6   2   6        639.23        607.34         3.83 o                         
   7   2   6        124.28        130.46         2.39 o                         
   8   2   6        110.39        118.56         2.76 o                         
   9   2   6         20.93         19.83         3.33 o                         
  10   2   6         68.03         79.39         4.35 o                         
  11   2   6        168.75        166.04         5.31 o                         
 -13   3   6         16.68         25.50         8.79 o                         
 -12   3   6         65.79         66.14         3.95 o                         
 -11   3   6          3.65          4.10         3.27 o                         
 -10   3   6         89.90         89.35         2.88 o                         
  -9   3   6        117.60        109.58         2.63 o                         
  -8   3   6        236.88        232.71         2.85 o                         
  -7   3   6        445.91        435.52         3.80 o                         
  -6   3   6        103.59         99.02         1.65 o                         
  -5   3   6        836.48        829.85         6.17 o                         
  -4   3   6        402.48        395.37         2.60 o                         
  -3   3   6        812.51        885.55         4.92 o                         
  -2   3   6       1370.70       1475.57         7.60 o                         
  -1   3   6       2990.82       3078.72        13.95 o                         
   0   3   6         49.23         51.05         0.58 o                         
   1   3   6        233.49        276.89         1.64 o                         
   2   3   6       2440.19       2491.20        12.57 o                         
   3   3   6       1086.63       1043.95         5.39 o                         
   4   3   6       1968.77       1868.52         9.90 o                         
   5   3   6         10.06         10.12         1.22 o                         
   6   3   6        108.50        118.45         2.09 o                         
   7   3   6        237.52        230.14         3.62 o                         
   8   3   6         60.55         58.56         3.17 o                         
   9   3   6          7.02          8.32         3.40 o                         
  10   3   6          6.77          8.16         4.29 o                         
  11   3   6          5.14         16.33         4.35 o                         
 -13   4   6         78.03         85.61         9.07 o                         
 -12   4   6        111.48        110.82         4.09 o                         
 -11   4   6         99.84        101.10         3.65 o                         
 -10   4   6        310.46        287.26         3.84 o                         
  -9   4   6          6.31          8.10         2.57 o                         
  -8   4   6         13.38         14.16         2.31 o                         
  -7   4   6        126.12        125.07         2.25 o                         
  -6   4   6        426.40        431.71         3.53 o                         
  -5   4   6        719.59        717.38         6.27 o                         
  -4   4   6        466.13        461.19         3.23 o                         
  -3   4   6       3298.86       3306.18        20.51 o                         
  -2   4   6       1156.10       1187.59         6.06 o                         
  -1   4   6         93.70         89.57         0.98 o                         
   0   4   6       1614.77       1632.38         7.55 o                         
   1   4   6       1805.18       1754.97         9.28 o                         
   2   4   6       2569.07       2450.50        13.70 o                         
   3   4   6        433.65        454.40         4.12 o                         
   4   4   6          0.82          3.42         0.96 o                         
   5   4   6        161.97        171.14         2.01 o                         
   6   4   6        648.62        636.60         4.69 o                         
   7   4   6        185.34        179.31         3.11 o                         
   8   4   6         72.12         65.96         3.24 o                         
   9   4   6        120.70        122.14         4.08 o                         
  10   4   6         22.98         20.13         4.44 o                         
  11   4   6        135.36        139.99         5.81 o                         
 -13   5   6         68.03         59.85        14.26 o                         
 -12   5   6        119.06        115.64         4.40 o                         
 -11   5   6          3.22          6.88         3.29 o                         
 -10   5   6        446.84        433.14         4.65 o                         
  -9   5   6         26.16         27.17         2.67 o                         
  -8   5   6        428.25        406.92         3.94 o                         
  -7   5   6         76.31         70.44         2.07 o                         
  -6   5   6        478.28        472.52         5.05 o                         
  -5   5   6        585.82        550.17         4.00 o                         
  -4   5   6        635.96        663.56         4.71 o                         
  -3   5   6         50.14         65.52         1.82 o                         
  -2   5   6        409.79        384.51         2.56 o                         
  -1   5   6       4200.64       4265.16        20.49 o                         
   0   5   6         11.39         11.86         0.78 o                         
   1   5   6        599.61        595.70         3.61 o                         
   2   5   6        984.73        924.10         6.27 o                         
   3   5   6        357.00        358.73         3.04 o                         
   4   5   6        782.77        818.93         5.61 o                         
   5   5   6         87.45         80.87         1.88 o                         
   6   5   6        326.26        321.74         3.85 o                         
   7   5   6          0.64          7.02         2.79 o                         
   8   5   6          5.85         10.98         3.38 o                         
   9   5   6         61.24         63.58         5.94 o                         
  10   5   6        249.77        242.59         5.37 o                         
 -13   6   6          0.94         30.35        16.39 o                         
 -12   6   6         11.29         20.21         4.12 o                         
 -11   6   6         11.12         15.78         3.38 o                         
 -10   6   6        103.33        104.55         3.09 o                         
  -9   6   6         79.52         85.15         2.90 o                         
  -8   6   6        263.10        250.36         4.10 o                         
  -7   6   6          4.69          6.28         1.94 o                         
  -6   6   6         47.50         43.64         1.92 o                         
  -5   6   6        405.98        402.30         3.81 o                         
  -4   6   6        341.35        326.98         3.13 o                         
  -3   6   6       1790.16       1768.07        11.35 o                         
  -2   6   6         41.05         36.31         0.97 o                         
  -1   6   6        180.23        172.81         1.55 o                         
   0   6   6       1271.53       1238.82         7.24 o                         
   1   6   6        905.28        948.57         6.43 o                         
   2   6   6        392.61        416.41         3.41 o                         
   3   6   6        487.78        474.44         4.11 o                         
   4   6   6          0.15          3.85         1.96 o                         
   5   6   6        108.49        107.41         2.66 o                         
   6   6   6        288.45        270.79         3.89 o                         
   7   6   6         11.27         13.85         3.17 o                         
   8   6   6        430.44        422.34         5.51 o                         
   9   6   6         23.60         28.56         4.05 o                         
  10   6   6          1.28         11.50         4.60 o                         
 -12   7   6        165.57        173.52         4.39 o                         
 -11   7   6         85.33         87.34         3.59 o                         
 -10   7   6         21.43         25.72         3.13 o                         
  -9   7   6          0.38          4.83         2.98 o                         
  -8   7   6          1.55          1.54         2.34 o                         
  -7   7   6        494.40        477.99         4.05 o                         
  -6   7   6         41.79         36.33         2.13 o                         
  -5   7   6        121.84        111.38         2.10 o                         
  -4   7   6        185.37        185.09         3.50 o                         
  -3   7   6        275.07        278.49         2.57 o                         
  -2   7   6        689.47        698.36         4.70 o                         
  -1   7   6       2313.18       2262.66        13.68 o                         
   0   7   6         13.39         11.33         1.04 o                         
   1   7   6        182.74        211.86         2.51 o                         
   2   7   6        172.62        196.20         2.75 o                         
   3   7   6        126.59        122.95         2.44 o                         
   4   7   6        811.44        795.40         8.62 o                         
   5   7   6        178.43        170.89         3.24 o                         
   6   7   6        225.43        213.23         3.54 o                         
   7   7   6         10.18         19.84         3.27 o                         
   8   7   6        171.89        175.27         4.40 o                         
   9   7   6         23.67         34.83         4.09 o                         
 -12   8   6        230.99        224.76         4.93 o                         
 -11   8   6          0.72          6.03         3.82 o                         
 -10   8   6         20.33         25.68         3.38 o                         
  -9   8   6        134.67        132.40         3.67 o                         
  -8   8   6         98.41         96.36         2.79 o                         
  -7   8   6         59.56         63.20         2.54 o                         
  -6   8   6          0.22          2.46         1.91 o                         
  -5   8   6        646.09        639.59         5.74 o                         
  -4   8   6        239.65        231.37         3.13 o                         
  -3   8   6       1348.51       1285.99         8.23 o                         
  -2   8   6         87.44         82.91         1.56 o                         
  -1   8   6        250.25        226.77         2.52 o                         
   0   8   6        205.56        210.29         2.86 o                         
   1   8   6        516.02        504.34         4.32 o                         
   2   8   6        446.43        434.70         4.24 o                         
   3   8   6        546.40        537.42         5.40 o                         
   4   8   6          4.98          4.56         2.53 o                         
   5   8   6         22.92         31.17         2.95 o                         
   6   8   6        494.10        470.99         6.96 o                         
   7   8   6         39.06         45.61         3.90 o                         
   8   8   6        233.10        237.97         5.42 o                         
   9   8   6          2.65         12.62         5.28 o                         
 -12   9   6          2.46         14.51         4.35 o                         
 -11   9   6          6.57         15.99         4.00 o                         
 -10   9   6        152.65        162.85         4.11 o                         
  -9   9   6          0.61          7.94         3.42 o                         
  -8   9   6         28.27         32.29         2.98 o                         
  -7   9   6         38.72         43.98         2.77 o                         
  -6   9   6        398.86        379.71         4.25 o                         
  -5   9   6        426.23        416.33         4.24 o                         
  -4   9   6         10.97         10.48         1.79 o                         
  -3   9   6        302.56        295.42         2.67 o                         
  -2   9   6          8.64         11.06         1.54 o                         
  -1   9   6        264.48        289.13         3.28 o                         
   0   9   6        198.66        187.07         3.62 o                         
   1   9   6        430.31        431.40         4.07 o                         
   2   9   6        131.36        131.65         2.76 o                         
   3   9   6          4.59          7.47         2.50 o                         
   4   9   6        342.27        317.83         4.25 o                         
   5   9   6        547.58        539.68         5.45 o                         
   6   9   6         18.99         14.27         3.62 o                         
   7   9   6         35.14         39.59         4.08 o                         
   8   9   6        141.99        145.05         5.81 o                         
 -12  10   6         71.38         91.74         8.21 o                         
 -11  10   6          5.58         10.35         4.07 o                         
 -10  10   6         22.43         31.45         4.32 o                         
  -9  10   6         85.03         90.07         5.63 o                         
  -8  10   6         65.70         66.82         3.25 o                         
  -7  10   6          9.73         14.72         2.98 o                         
  -6  10   6          2.18          1.73         2.42 o                         
  -5  10   6        388.78        370.96         3.94 o                         
  -4  10   6        136.05        133.33         2.38 o                         
  -3  10   6       1277.30       1225.93         9.25 o                         
  -2  10   6        132.26        122.78         2.11 o                         
  -1  10   6         57.00         56.41         2.44 o                         
   0  10   6         43.88         45.24         2.48 o                         
   1  10   6        462.76        450.96         4.80 o                         
   2  10   6        225.57        210.21         4.08 o                         
   3  10   6          6.40          7.92         2.90 o                         
   4  10   6         43.42         43.80         3.70 o                         
   5  10   6         24.75         28.94         3.95 o                         
   6  10   6        329.04        322.43         5.38 o                         
   7  10   6         66.00         69.88         4.40 o                         
   8  10   6         94.00        107.96        15.39 o                         
 -11  11   6         34.05         36.54         4.17 o                         
 -10  11   6        166.29        162.66         5.75 o                         
  -9  11   6         37.70         40.63         4.01 o                         
  -8  11   6          3.40          8.72         3.60 o                         
  -7  11   6        263.56        245.82         4.80 o
[truncated: 613,090 more chars]
